# Supplementary material for: An expanded subventricular zone supports postnatal cortical interneuron migration in gyrencephalic brains
Source: Nat Neurosci. 2025 Jul 14;28(8):1598–609. doi: 10.1038/s41593-025-01987-2 (PMC12321571; doi:10.1038/s41593-025-01987-2)
Supplement: Supplementary file 3 — Statistical supporting data for Supplementary Fig. 3. [file 41593_2025_1987_MOESM3_ESM.xlsx]

## Sheet: Supplementary Fig3b
	Human					Piglet
	H-DCX	H-GAD1	H-GAD2	H-DLX2		P-DCX	P-GAD1	P-GAD2	P-DLX2
	3669.04	2578.96	1302.78	292.46		2233.33	2578.96	212.698	1196.43
	4466.66	2020.63	930.554	345.634		3934.91	3004.36	584.92	1382.54
	3190.47	1807.93	451.983	265.873		2765.07	1435.71	106.349	584.92
	5583.32	2366.27	1382.54	451.983		3961.5	2180.16	212.698	824.205
	2658.73	2020.63	850.792	558.332		3456.34	2392.85	584.92	797.618
	4440.07	2233.33	1887.69	372.222		2339.68	3456.34	159.524	1196.43
	3296.82	2153.57	2126.98	398.809		2499.2	2286.5	212.698	638.094
	2977.77	1090.08	717.856	345.634		3084.12	2126.98	345.634	584.92
	2206.74	611.507	744.443	159.524		4679.36	3881.74	319.047	1728.17
	2472.61	957.141	451.983	239.285		3243.65	2552.38	505.158	903.967
	1302.78	1143.25	505.158	201.11		2791.66	1887.69	79.7618	903.967
	1940.87	451.983	478.571	53.1745
	2818.25	2233.33	850.792	451.983
	6646.81	8242.05	2313.09	398.809
	5024.99	4200.79	717.856	398.809
	3323.41	2791.66	1568.65	292.46
	5211.1	5530.15	3270.23	212.698

## Sheet: Supplementary Fig3d
	marmoset					marmoset
	M-DCX	M-GAD1	M-GAD2	M-DLX2		DLX2+GAD1	GAD1+
	877.38	584.92	79.7618	345.634		45	70
	1010.32	425.396	132.936	0		17.6471	50
	824.205	505.158	212.698	478.571		44.9541	90.8257
	1169.84	957.141	239.285	425.396		50.9091	85.4545
	1196.43	903.967	265.873	265.873		54.9296	77.4648
	930.554	558.332	79.7618	53.1745		32.3944	74.6479
	1355.95	691.269	292.46	159.524
	1781.35	638.094	132.936	505.158
	1675	451.983	239.285	106.349
	1598.34	797.618	159.524	212.698
	905.723
	1465.14
