# Supplementary material for: An expanded subventricular zone supports postnatal cortical interneuron migration in gyrencephalic brains
Source: Nat Neurosci. 2025 Jul 14;28(8):1598–609. doi: 10.1038/s41593-025-01987-2 (PMC12321571; doi:10.1038/s41593-025-01987-2)
Supplement: Supplementary file 4 — Statistical supporting data for Supplementary Fig. 9. [file 41593_2025_1987_MOESM4_ESM.xlsx]

## Sheet: Supplementary Fig9c
	DCX	DLX2	OLIG2	Ki67	ALDH1L	IBA1	NeuN
	1612.96	293.028	106.552	118.21	219.771	331.495	6.65973
	2991.07	346.306	47.3564	133.195	452.862	331.495	0
	2818.25	266.389	106.552	28.3039	266.389	461.725	0
	2804.96	452.862	94.7129	66.5973	546.098	355.173	0
	1874.4	559.417	165.748	18.3143	366.285	627.473	0
	2472.62	372.945	118.391	48.283	293.028	532.76	0
	1980.75	399.584	94.7129	48.283	486.16	473.564	0
	1675	346.306	71.0347	156.504	466.181	532.76	0
	1768.05	159.834	71.0347	31.6337	313.007	627.473	0
	1369.24	239.75	118.391	576.067	186.472	591.956	39.9584
	1635.12	53.2778	94.7129	113.215	332.986	816.899	6.65973
	1316.07	452.862	213.104	474.506		544.599	6.65973
	1488.89	399.584	165.748	216.441		568.277	0
	1661.7	399.584	118.391				0
	1462.3	293.028
	1754.76	213.111
	2233.33	309.862
	1887.7	168.806

## Sheet: Supplementary Fig9f
	DCX	DLX2	Ki67	ALDH1L	Olig2	Iba1	NeuN
	25050.3	5919.69	1038.37	642.447	91.7782	504.78	91.7782
	23431.1	4818.36	613.584	780.115	642.447	550.669	550.669
	21097.4	10187.4	330.391	650.337	2065.01	458.891	550.669
	12686	4451.24	330.391		1422.56		183.556
	14248.8	5231.36	802.379		1422.56		275.335
	12042.5	4267.69	943.975		963.671		458.891
	14202.8	6516.25	896.776
	22200.5		377.59
	20465.7		330.391
	21281.2
	22206
	10985.4
	9100.83
	7492.1
	7354.21
	5975.29
	17695.2
	20388.4
	14892.1
	7124.39
	7124.39
	4872.16
	15765.6
	7813.85
	6710.72
	15061.6
	16801.7
	17971.8
	14110.9
	8825.05
	5929.33
	15076.1
	11077.3
	5193.91
	14593.2
	14110.9
	15581.7
	11996.5
	16179.3
	15121.9
	14294.7
	13421.4
	11077.3
	30866.1
	32070.1
	24115.2
	11445
	16133.3
	8365.41
	30749.8
	20499.9
