# Supplementary material for: An expanded subventricular zone supports postnatal cortical interneuron migration in gyrencephalic brains
Source: Nat Neurosci. 2025 Jul 14;28(8):1598–609. doi: 10.1038/s41593-025-01987-2 (PMC12321571; doi:10.1038/s41593-025-01987-2)
Supplement: Supplementary file 5 — Statistical supporting data for Supplementary Fig. 12. [file 41593_2025_1987_MOESM5_ESM.xlsx]

## Sheet: Supplementary Fig12d-g
	eFig18.d			eFig18.d			eFig18.d			eFig18.d
	#Clump/um2			#cell/clump			clump area (um2)			DCX+cell/clump(%)
	Dorsal	Ventral		56	54		2775.05	3332.76		62.5	40.7407
	2495068	14755650		18	15		1805.27	3684.5		50	26.6667
	5740318	12647700		58	42		3823.61	43882.7		57.377	23.8095
	3992110	11744290		61	147		3260.59	3161.7		25	29.932
	1898096	12037050		60	151		10484	1189.38			56.2914
	2214445	12572030			187			1318.22			51.3369
	1581746	11502070			117			17663.6			52.1367
					106			13466.5			54.717
					37			17036.8			64.8649
								14062.6
								10473.1
								2993.82
								22881.5
