# Supplementary material for: An expanded subventricular zone supports postnatal cortical interneuron migration in gyrencephalic brains
Source: Nat Neurosci. 2025 Jul 14;28(8):1598–609. doi: 10.1038/s41593-025-01987-2 (PMC12321571; doi:10.1038/s41593-025-01987-2)
Supplement: Supplementary file 6 — Statistical supporting data for Supplementary Fig. 13. [file 41593_2025_1987_MOESM6_ESM.xlsx]

## Sheet: Supplementary Fig13c
	Max speed (um/h)			Mean speed (um/h)			Minimun speed (um/h)
	Dorsal	Ventral		Dorsal	Ventral		Dorsal	Ventral
	30.4675	17.5996		10.334	3.3581		0.361279	0
	15.8855	21.7381		3.60002	7.6684		0.333314	0.188124
	16.5937	12.2283		4.51814	5.61665		0.600773	1.26469
	35.8229	44.2339		10.8483	12.8464		0.598802	1.90981
	35.2764	30.4476		9.22272	9.03435		0.853126	0
	32.8397	24.055		8.78591	6.14415		0.991589	0.000132
	33.0317	56.9362		12.0508	4.30866		0.632518	0.000491278
	29.0076	22.7324		4.58526	3.69295		0.126215	0.000970637
	27.3754	42.7464		8.29506	9.08233		0.90493	0.535985
	29.0638	35.9904		11.8796	7.3125		1.2348	0.477146
	37.5934	41.6791		9.80315	10.431		1.05836	0.914014
	36.2102	25.5636		11.1255	7.80674		1.40966	1.13061
	24.5174	46.2098		4.30716	13.8777		0.241538	1.75089
	29.3587	23.9128		6.88838	4.91075		0	0.000805778
	65.317	25.0694		16.853	2.66551		1.31584	0.000691786
	55.1045	17.8647		8.70193	5.84051		0.254482	0.00264732
	46.1045	23.3433		13.8159	5.88814		1.65444	0.974582
	23.4773	30.8878		7.78802	11.7509		0.243751	1.65042
	48.7094	41.7526		10.7956	10.2843		0.536131	0.470294
	29.3851			4.28472			0.177487
	38.574			6.73473			0.119322
