# Supplementary material for: An expanded subventricular zone supports postnatal cortical interneuron migration in gyrencephalic brains
Source: Nat Neurosci. 2025 Jul 14;28(8):1598–609. doi: 10.1038/s41593-025-01987-2 (PMC12321571; doi:10.1038/s41593-025-01987-2)
Supplement: Supplementary file 7 — Statistical supporting data for Supplementary Fig. 16. [file 41593_2025_1987_MOESM7_ESM.xlsx]

## Sheet: Supplementary Fig16f
	DIV10	DIV21
	131.49	331.154
	96.9753	150.206
	118.325	129.549
	129.377	119.477
	117.773	189.719
	170.811	277.099
	103.638	160.574
	126.159	230.189
	107.341	161.196
	84.8199	169.389
	87.5521	119.826
	156.904	98.0405
	145.463	178.948
	150.726	236.089
	111.406	241.024
	265.416	204.143
	88.2658	214.831
	157.942	170.858
	109.844	146.766
	221.088	166.061
	112.119	251.464
	104.971
	118.002
	178.968
	104.904
	139.971
	125.446
	161.845
	139.904
	184.622
	79.718
	124.988
	124.894
	109.292
	90.5408
	106.398
	187.126
	164.281
	145.53
	121.609
	149.232
	92.1967
	69.9045
	201.327
	79.718
	124.988
	124.894
	83.7159
	127.721
	108.969
	147.805
	72.8931
	106.237
	139.971
	106.789
	137.857
	204.935
	159.732
	157.78
	130.157
	165.386
	66.1353
	155.115
	59.3104
	80.6603
	123.656
