# Supplementary material for: An expanded subventricular zone supports postnatal cortical interneuron migration in gyrencephalic brains
Source: Nat Neurosci. 2025 Jul 14;28(8):1598–609. doi: 10.1038/s41593-025-01987-2 (PMC12321571; doi:10.1038/s41593-025-01987-2)
Supplement: Supplementary file 8 — Statistical supporting data for Supplementary Fig. 19. [file 41593_2025_1987_MOESM8_ESM.xlsx]

## Sheet: Supplementary Fig19c
	a. into CC						b. into PirC						c. into TC
	NKX2.1	LHX6	COUPTF2	COUPTF2+SP8+	SP8+		NKX2.1	LHX6	COUPTF2	COUPTF2+SP8+	SP8+		NKX2.1	LHX6	COUPTF2	COUPTF2+SP8+	SP8+
	0	20	0	33.3333	8.33333		11.1111	6.66667	0	0	0		0	3.0303	25	50	0
	0	25	0	54.5455	0		0	14.7059	18.75	6.25	18.75		3.44828	6.97674	0	66.6667	0
	0	0	0	43.75	6.25		0	0	31.25	12.5	25		5.88235	3.7037	8.33333	33.3333	0
	0	0	0	0	16.6667		0	20	37.5	25	25			6.25	8	68	0
	0	0	0	0	20			4.54545	50	33.3333	50
	0	0	0	40	10			20	6.66667	0	17.7778		Two-tailed unpaired t-test (p-value)
	14.2857	16.6667	0	42.8571	0				0	0	50		COUPTF2+SP8+ vs NKX2.1, LHX6, COUPTF2, SP8: ****p-value <0.0001
	11.7647	22.2222	0	20	0				20	0	0
	0	18.75	0	25	0				0	0	14.2857
	0	18.1818	0	66.6667	0				0	0	0
	0	28.5714	0	50	0				0	0	0
	0	28.5714	0	20	0				0	0	0
	0	33.3333	0	16.6667	0
	0	33.3333	20	0	0
	20	33.3333	0	25	0
	0	33.3333	0	50	0
	0	6.25	0	0	0
	0	25	0	0	0
	8.33333	33.3333	40	40	20
			0	33.3333	0
			0	0	100
			11.1111	22.2222	0
			0	25	0
			7.69231	15.3846	0
			0	21.4286	7.14286
			0	30.7692	0
			0	30	0
	Two-tailed unpaired t-test (p-value)
	LHX6 vs NKX2.1, COUPTF2, SP8: ****p-value <0.0001
	COUPTF2+SP8+ vs NKX2.1, COUPTF2, SP8: ****p-value <0.0001
	COUPTF2+SP8+ vs SP8: ***p-value = 0.0006

## Sheet: Supplementary Fig19f
	a. into CC						b. into PirC						c. into TC
	NKX2.1	LHX6	COUPTF2	COUPTF2+SP8+	SP8+		NKX2.1	LHX6	COUPTF2	COUPTF2+SP8+	SP8+		NKX2.1	LHX6	COUPTF2	COUPTF2+SP8+	SP8+
	0	20	0	33.3333	8.33333		0	20	0	33.3333	8.33333		0	20	0	33.3333	8.33333
	0	25	0	54.5455	0		0	25	0	54.5455	0		0	25	0	54.5455	0
	0	0	0	43.75	6.25		0	0	0	43.75	6.25		0	0	0	43.75	6.25
	8	41.8605	8.95522	0	2.98507		2.8169	31.7073	9.72222	6.94444	6.94444		0	14.9123	38	2	4
	17.2414	41.1765	8.33333	0	4.16667		2.5974	28.8889	10	6.66667	6.66667		0	13.3333	15.625	15.625	6.25
	6.45161	37.5	10.8108	5.40541	2.7027		0	15	5.08475	10.1695	3.38983		0	17.3469	10.7143	8.92857	12.5
	10.9091	35.7143	19.2308	0	15.3846		3.92157	13.8889	11.5385	3.84615	6.41026		0	14.2857	16.0494	6.17284	3.7037
	21.4286	53.5714	27.027	9.45946	12.1622		3.0303	22.7273	23.0769	11.5385	11.5385		3.0303	20	8.47458	13.5593	18.6441
	11.1111	48.3871	19.2982	3.50877	10.5263		2.04082	17.8571	12.8571	14.2857	8.57143		2.04082	9.52381	11.6667	5	8.33333
	24.1379	34.2857	9.23077	3.07692	6.15385		0	19.2982					0		13.9241	5.06329	6.32911
								16.6667							19.3548	0	0
								11.5385
	Two-tailed unpaired t-test (p-value)						Two-tailed unpaired t-test (p-value)						Two-tailed unpaired t-test (p-value)
	LHX6 vs NKX2.1, COUPTF2, SP8: ***p-value = 0.0005						LHX6 vs NKX2.1 ****p-value < 0.0001						NKX2.1 vs LHX6 ****p-value < 0.0001
							LHX6 vs COUPTF2, SP8: **p-value = 0.0083						NKX2.1 vs COUPTF2: **p-value = 0.0035
							LHX6 vs SP8: ***p-value = 0.0006						NKX2.1 vs COUPTF2+SP8: *p-value = 0.0105
							COUPTF2+SP8+ vs SP8: *p-value = 0.0388						NKX2.1 vs SP8: **p-value = 0.0019
