# Supplementary material for: An expanded subventricular zone supports postnatal cortical interneuron migration in gyrencephalic brains
Source: Nat Neurosci. 2025 Jul 14;28(8):1598–609. doi: 10.1038/s41593-025-01987-2 (PMC12321571; doi:10.1038/s41593-025-01987-2)
Supplement: Supplementary file 9 — Statistical supporting data for Supplementary Fig. 23. [file 41593_2025_1987_MOESM9_ESM.xlsx]

## Sheet: Supplementary Fig23d
	5 months-Pig Cingulate Cortex					5 months-Pig Piriform Cortex
	PV	SST	VIP	CALB2		PV	SST	VIP	CALB2
	20.8997	66.0881	72.3015	36.1508		35.5859	25.4185	23.1591	58.745
	18.6402	55.3559	68.9124	54.791		23.1591	16.9457	23.1591	35.0211
	23.7239	49.7073	64.3936	45.1885		21.4645	11.2971	13.5565	53.6613
	24.2888	45.1885	66.653	54.791				16.9457	80.2095
	35.0211	53.6613						33.3265	52.5316
	5 months-Pig Temporal Cortex					5 months-Pig Occipital Cortex
	PV	SST	VIP	CALB2		PV	SST	VIP	CALB2
	15.8157	45.1878	63.2629	76.8192		72.3005	101.672	51.9659	110.71
	36.1502	72.3005	85.8568	212.383		79.0786	112.969	67.7817	54.2253
	18.0751	81.338	112.969	183.011		47.4472	88.1162	33.8908	88.1162
	11.297	54.2253	45.1878	92.635		45.1878	70.0411	27.1127	74.5598
	20.3345	36.1502	72.3005	81.338		58.7441	70.0411	90.3756
	18.0751	63.2629	70.0411	128.785		36.1502	94.8944
			40.669	45.1878
			42.9284	67.7817
			47.4472	173.973
			45.1878	128.785
			45.1878	76.8192
