# Supplementary material for: An expanded subventricular zone supports postnatal cortical interneuron migration in gyrencephalic brains
Source: Nat Neurosci. 2025 Jul 14;28(8):1598–609. doi: 10.1038/s41593-025-01987-2 (PMC12321571; doi:10.1038/s41593-025-01987-2)
Supplement: Supplementary file 10 — Statistical supporting data for Supplementary Fig. 25. [file 41593_2025_1987_MOESM10_ESM.xlsx]

## Sheet: Supplementary Fig25d
	1 month Marmoset Cingulate Cortex					1 month Marmoset Motor Cortex					1 month Marmoset Temporal Cortex
	PV	SST	VIP	CALB2		PV	SST	VIP	CALB2		PV	SST	VIP	CALB2
	88.7964	20.7192	44.3982	112.475		56.2377	59.1976	8.87964	112.475		186.472	76.9569	35.5186	130.235
	68.0772	53.2778	82.8766	47.3581		47.3581	59.1976	29.5988	59.1976		88.7964	76.9569	29.5988	165.753
	53.2778	56.2377	112.475	115.435		29.5988	65.1174	17.7593	82.8766		127.275	103.596	26.6389	124.315
	82.8766	29.5988	47.3581	65.1174		106.556	85.8365	47.3581	159.834		118.395	82.8766	23.679	100.636
	91.7563	59.1976	32.5587	41.4383		79.9168	73.997	17.7593	94.7162		29.5988	50.318	2.95988	94.7162
	38.4784	50.318	71.0371	76.9569		71.0371	59.1976	14.7994	91.7563		91.7563	68.0772	32.5587	121.355
	97.676	41.4383	11.8395	59.1976		76.9569	44.3982	41.4383	56.2377		100.636	68.0772	29.5988	171.673
	29.5988	29.5988	29.5988	71.0371		62.1575	73.997	29.5988	50.318		76.9569	76.9569	41.4383	171.673
	85.8365	41.4383	26.6389	88.7964		73.997	71.0371	29.5988	59.1976		118.395	29.5988	35.5186	156.874
	53.2778	47.3581	59.1976	44.3982		73.997	38.4784	32.5587	71.0371		85.8365	79.9168	23.679	136.154
	59.1976	29.5988	11.8395	150.954		127.275	44.3982	59.1976	65.1174		88.7964		121.355
	35.5186	26.6389	26.6389	91.7563			41.4383		124.315		239.75		79.9168
	56.2377	94.7162	62.1575	56.2377							239.75		56.2377
	59.1976	71.0371	41.4383	127.275							56.2377		41.4383
	53.2778		32.5587								159.834		71.0371
	53.2778		14.7994								106.556		53.2778
											112.475		50.318
											130.235		65.1174
