# Supplementary material for: An expanded subventricular zone supports postnatal cortical interneuron migration in gyrencephalic brains
Source: Nat Neurosci. 2025 Jul 14;28(8):1598–609. doi: 10.1038/s41593-025-01987-2 (PMC12321571; doi:10.1038/s41593-025-01987-2)
Supplement: Supplementary file 11 — Comparative structural features across species. [file 41593_2025_1987_MOESM11_ESM.xlsx]

## Sheet: Sheet1
	Supplementary Table1. Comparative structural features across species.
		brain weight (g)		gyrification index (GI)		gray matter thickness (mm)
	Age	newborn	adult	newborn	adult	newborn	adult
	Home Sapiens	350-400	1300-1400	1.92±0.06	2.8	1.45±0.02	3.67±0.04
	Pan troglodytes	136	384	1.84±0.03	2.1	1.41±0.02	2.5
	Sus Scrofa	32.5	180	1.86±0.03	2.16	1.34±0.02	1.56±0.02
	Macca Mulatta	54	90-97	1.76±0.04	1.79	1.81±0.03	2.37±0.19
	Callithrix jacchus	3.4	8	1.08±0.05	1.17	1.45±0.02	1.6
	Mus Musculus	0.2	0.4	1.01±0.01	1.03	0.36±0.01	0.8-0.9
