# Supplementary material for: An expanded subventricular zone supports postnatal cortical interneuron migration in gyrencephalic brains
Source: Nat Neurosci. 2025 Jul 14;28(8):1598–609. doi: 10.1038/s41593-025-01987-2 (PMC12321571; doi:10.1038/s41593-025-01987-2)
Supplement: Supplementary file 12 — Comparative Arc features across species. [file 41593_2025_1987_MOESM12_ESM.xlsx]

## Sheet: Sheet1
	Supplementary Table2. Comparative Arc features across species.
		Arc area ratio (%)	tier ratio in wedge area		BV ratio in wedge area		Two-way MANOVA analysis
			tier1	tier2-3
	Home Sapiens	0.63±0.04	0.13±0.01	0.87±0.01	0.025±0.007		NA
	Sus Scrofa	0.44±0.12	0.22±0.02	0.77±0.02	0.011±0.001		Pillai’s, F(3,4) = 3.98, p=0.1075
	Callithrix jacchus	0.18±0.08	0.97±0.01	0.02±0.01	0.003±0.001		Pillai’s, F(3,6) = 398.82, p = 6.21x10-7***
	Mus Musculus	0.16±0.04	0.92±0.04	0.07±0.04	0.003±0.001		Pillai’s, F (3,5) = 94.2, p = 8.07x10-5***
