# Supplementary material for: An expanded subventricular zone supports postnatal cortical interneuron migration in gyrencephalic brains
Source: Nat Neurosci. 2025 Jul 14;28(8):1598–609. doi: 10.1038/s41593-025-01987-2 (PMC12321571; doi:10.1038/s41593-025-01987-2)
Supplement: Supplementary file 13 — Clinical and experimental demographics of collected human specimens. [file 41593_2025_1987_MOESM13_ESM.xlsx]

## Sheet: Sheet1
	Supplementary Table3. Clinical and experimental demographics of collected human specimens
		Case No.	Age	Gender	Clinical History	Neuropathological diagnosis	Experimental Use
	Human	1	GW22	M	spontaneous abortion	Control	immunostaining with DCX and a-SMA antibodies
		2	GW30	M	diaphragmatic hernia.	Control	immunostaining with DCX and a-SMA antibodies
		3	GW30-3/7weeks	F	autopsy	Control	single nucleus RNA sequencing
		4	GW39+2weeks	M	autopsy	Control	single nucleus RNA sequencing
		5	GW37+2 days	F	autopsy	Control	Nissl staining/TFs quantification/measurement of Arc area and BV ratio
		6	0 day	F	left renal hypoplasia and right renal agenesis	Control	Nissl staining/RNAscope/TFs quantification/measurement of Arc area and BV ratio
		7	GW37	F	Respiratory failure	Control	DCX mapping/TFs quantification/measurement of Arc area and BV ratio
		8	GW36+2 weeks	F	cardiac anomaly	Control	Nissl staining/RNAscope/TFs quantification/measurement of Arc area and BV ratio
		9	40 days	F	autopsy	Control	TF quantification
		10	7 months	M	wiskott aldrich	Control	DCX intensity quantification, Immunostaining with DCX,GFAP, MKI67 antibodies
		11	2 years	M	Leukemia	Control	Immunostaining with DCX and GFAP antibodies
		12	15 years	M	autopsy	Control	Immunostaining with DCX and GFAP antibodies, interneuron quantification
		13	25 years	M	autopsy	Control	interneuron quantification
