# Supplementary material for: An expanded subventricular zone supports postnatal cortical interneuron migration in gyrencephalic brains
Source: Nat Neurosci. 2025 Jul 14;28(8):1598–609. doi: 10.1038/s41593-025-01987-2 (PMC12321571; doi:10.1038/s41593-025-01987-2)
Supplement: Supplementary file 14 — Experimental demographics of collected animal specimens. [file 41593_2025_1987_MOESM14_ESM.xlsx]

## Sheet: Sheet1
	Supplementary Table4. Experimental demographics of collected animal specimens
		Case No.	Age	Gender	Source	Neuropathological diagnosis	Experimental Use
	Chimpanzee	1	0 yr	M	National Chimpanzee Brain Resource	Control	Nissl staining/measurement of Arc area/immunostaining
		2	0 yr	U		Control	Nissl staining/measurement of Arc area/immunostaining
	Sheep	1	E135	U	Maastricht University Medical Center	Control	Nissl staining/measurement of Arc area/immunostaining
	Marmoset	1	E144	U		Control	Nissl staining/immunostaining
		2	P0	U	University of Cambridge	Control	Nissl staining/measurement of Arc area/immunostaining
		3	P0	U	Marmoset Breeding Colony	Control	Nissl staining/measurement of Arc area/immunostaining
		4	P0	U		Control	Nissl staining/measurement of Arc area/immunostaining
	Pig	1	E62	U		Control	Nissl staining/TFs imaging
		2	E89	U		Control	Nissl staining/DCX Intensity quantification/immunostaining
		3	E89	U		Control	Nissl staining/DCX Intensity quantification/immunostaining
		4	E100	U		Control	Nissl staining/DCX Intensity quantification/immunostaining
		5	E100	U		Control	Nissl staining/DCX Intensity quantification/immunostaining
		6	P0	M		Control	Nissl staining/DCX Intensity quantification/immunostaining
		7	P0	M	Swine Teaching and Research Center	Control	Nissl staining/DCX Intensity quantification/immunostaining
		8	P0	F	at the University of California, Davis	Control	Nissl staining/DCX intensity quantification/measurement of Arc features/Immunostaining
		9	P2	F		Control	Nissl staining/DCX intensity quantification/measurement of Arc features/Immunostaining
		10	P16	M		Control	Nissl staining/DCX intensity quantification/measurement of Arc features/Immunostaining
		11	P28	M		Control	Nissl staining/DCX intensity quantification/measurement of Arc features/Immunostaining
		12	P28	F		Control	Nissl staining/DCX intensity quantification/measurement of Arc features/Immunostaining
		13	5 month	F		Control	Nissl staining/DCX intensity quantification/ Immunostaining
		13	1 yr	F		Control	Immunostaining
		14	1 yr	F		Control	Immunostaining
	Mouse	1	P0	M	UCSF	Control	Nissl staining/measurement of SVZ area/immunostaining
		2	P0	M		Control	Nissl staining/measurement of SVZ area/immunostaining
		3	P0	F		Control	Nissl staining/measurement of SVZ area/immunostaining
