# Supplementary material for: An expanded subventricular zone supports postnatal cortical interneuron migration in gyrencephalic brains
Source: Nat Neurosci. 2025 Jul 14;28(8):1598–609. doi: 10.1038/s41593-025-01987-2 (PMC12321571; doi:10.1038/s41593-025-01987-2)
Supplement: Supplementary file 20 — Statistical source data. [file 41593_2025_1987_MOESM20_ESM.xlsx]

## Sheet: Fig1c
	Human	Macaque	Pig	Sheep	Marmoset	Mouse			# Individual
	0.938288	0.635462	0.892317	0.437964	0.232606	0.215002		Human	4
	0.863299	0.666574	0.981167	0.668568	0.183768	0.190771		Macque	1
	0.64181	0.585714	0.582419	0.661613	0.0649933	0.126151		Pig	3
	0.626651	0.72719	0.515558		0.0907387	0.19241		Sheep	1
	0.552965	0.54547	0.454626		0.1697	0.124624		Marmoset	2
	0.590638	0.631564	0.391152		0.255663	0.243547		Mouse	2
	0.490364	0.58211	0.433168		0.304088	0.117622
	0.572785	0.494441	0.362355		0.19395
	0.518273	0.336153	0.364299
	0.615727	0.374331	0.325764
	0.52944	0.177436	0.339965
	0.648512	0.169061	0.316549
		0.126667	0.277923
			0.244379
			0.261037
			0.282778
			0.752153
			0.760096
			0.597493
			0.453411
			0.399155
			0.411635
			0.419488
			0.451343
	Two-tailed unpaired t-test
	Human vs Macaque: *p-value = 0.0268
	Human vs Pig: *p-value = 0.0154
	Human vs Marmoset, Mouse: ****p-value < 0.0001
	Macaque vs Marmoset: **p-value = 0.0018
	Macaque vs Mouse: **p-value = 0.0018
	Pig vs Marmoset: ***p-value = 0.0005
	Pig vs Mouse: ***p-value = 0.0006
	Sheep vs Marmoset: ***p-value = 0.0001
	Sheep vs Mouse: ****p-value < 0.0001

## Sheet: Fig1g
	Term Human Arc
	Tier1		Tier2		Tier3
	DCX+GAD1	DCX+GAD1+DLX2	DCX+GAD1	DCX+GAD1+DLX2	DCX+GAD1	DCX+GAD1+DLX2
	82.8829	15.3153	84.375	11.4583	75.8064	19.3548
	59.542	9.92366	76.087	7.24638	60.241	13.253
	81.1881	15.8416	84.6154	16.7832	94.8052	20.7792
	88.0342	16.2393	86.25	35	84	8
	80.921	5.26316	71.25	11.25	87.0229	14.5038
	78.7037	13.8889	74.2424	31.8182
	84.5588	10.2941	66.3043	17.3913
	81.8182	27.2727
	74.6032	21.4286
	87.5648	8.80829
	P0 Piglet Arc
	Tier1		Tier2		Tier3
	DCX+GAD1	DCX+GAD1+DLX2	DCX+GAD1	DCX+GAD1+DLX2	DCX+GAD1	DCX+GAD1+DLX2
	80	14.2857	87.5	6.25	77.5	22.5
	91.6667	44.4444	86.8421	21.0526	81.4286	27.1429
	94.4444	27.7778	84.6154	12.8205	87.0588	54.1176
	93.617	44.6808	86.3636	31.8182	81.3953	25.5814
	83.3333	22.2222	91.3043	23.913	76.087	15.2174

## Sheet: Fig1h
	Species	Arc ratio	Tier 2-3 ratio	BV ratio
	Human	0.938288	0.888851	0.01304
	Human	0.863299	0.893093	0.03985
	Human	0.64181	0.859346	0.03527
	Human	0.626651	0.858872	0.01247
	Pig	0.582419	0.704777	0.015069
	Pig	0.515558	0.856352	0.008789
	Pig	0.454626	0.821574	0.015278
	Pig	0.391152	0.7485	0.008754
	Marmoset	0.232606	0	0.00296
	Marmoset	0.183768	0	0.004
	Marmoset	0.0649933	0	0.003
	Marmoset	0.0907387	0	0.00458
	Marmoset	0.1697	0.100028	0.00761
	Marmoset	0.255663	0.032289	0.002968
	Mouse	0.215002	0	0.01384
	Mouse	0.190771	0.217896	0.00232
	Mouse	0.126151	0.026313	0.005727
	Mouse	0.19241	0.061424	1.1e-05
	Mouse	0.124624	0.080864	2.7e-05
