# Supplementary material for: An expanded subventricular zone supports postnatal cortical interneuron migration in gyrencephalic brains
Source: Nat Neurosci. 2025 Jul 14;28(8):1598–609. doi: 10.1038/s41593-025-01987-2 (PMC12321571; doi:10.1038/s41593-025-01987-2)
Supplement: Supplementary file 21 — snRNA-seq and statistical source data. [file 41593_2025_1987_MOESM21_ESM.xlsx]

## Sheet: Fig2ab
CGE_Subpallial_gene	CGE_Subpallial_p_val	CGE_Subpallial_avg_log2FC	Inh IPC_gene	Inh IPC_p_val	Inh IPC_avg_log2FC	MGE Subpallial Cholinergic_gene	MGE Subpallial Cholinergic_p_val	MGE Subpallial Cholinergic_avg_log2FC	Progenitor_gene	Progenitor_p_val	Progenitor_avg_log2FC	MGE_Pallial_gene	MGE_Pallial_p_val	MGE_Pallial_avg_log2FC	LGE OB_gene	LGE OB_p_val	LGE OB_avg_log2FC	LGE D1 MSN PDYN_gene	LGE D1 MSN PDYN_p_val	LGE D1 MSN PDYN_avg_log2FC	MGE_Subpallial_gene	MGE_Subpallial_p_val	MGE_Subpallial_avg_log2FC	MGE_Striatal_gene	MGE_Striatal_p_val	MGE_Striatal_avg_log2FC	MGE_Cortical_gene	MGE_Cortical_p_val	MGE_Cortical_avg_log2FC	CGE_Pallial_gene	CGE_Pallial_p_val	CGE_Pallial_avg_log2FC	CGE/LGE_gene	CGE/LGE_p_val	CGE/LGE_avg_log2FC	LGE D1 MSN_gene	LGE D1 MSN_p_val	LGE D1 MSN_avg_log2FC	CGE_Cortical_gene	CGE_Cortical_p_val	CGE_Cortical_avg_log2FC
CALB2	0	2.43018	MIR924HG	0	4.57414	LHX8	0	4.33135	HMGB2	0	4.91764	FAM135B	0	3.45283	EYA2	0	4.81567	EBF1	0	5.8503	SST	0	3.64245	CRABP1	0	7.83091	TRHDE	0	4.85399	EYS	0	3.34862	PAX3	0	4.94954	SIX3	0	4.49934	PTPRE	0	4.25934
PLK2	0	1.97639	DIAPH3	0	4.33084	ZIC1	0	3.96085	HIST1H4C	0	4.7684	NXPH2	0	3.43625	RMST	0	4.57106	TAC1	0	5.55974	ARL4D	0	2.61006	ANGPT2	0	3.72766	KIAA1217	0	4.75887	PDZRN3	0	3.17464	COL25A1	0	4.77885	CXCL12	0	3.83654	SORCS1	0	4.00904
SCGN	0	1.96589	PLCG2	0	4.17597	MAB21L1	0	3.69788	TOP2A	0	4.72821	CUX2	0	3.33073	SGCD	0	4.22571	ISL1	0	5.20726	CXCR4	0	2.56588	PDE1C	0	3.60423	GRIK1	0	4.65782	LINC02487	0	3.12694	SOX2-OT	0	4.32857	RPRM	0	3.48081	RELN	0	3.82927
KLHL35	0	1.93465	GFAP	0	4.12665	NHLH2	0	3.5262	UBE2C	0	4.67442	LHFPL3	0	3.13239	SPATA13	0	4.20847	IGFBP5	0	4.95942	FOS	0	2.45272	PDE7B	0	3.32543	GRIN3A	0	4.64691	SORCS3	0	3.02843	LINC01470	0	4.14097	NRGN	0	3.3366	CSMD1	0	3.73594
APOL4	0	1.90403	AQP4	0	3.79026	RSPO3	0	3.29042	NUSAP1	0	4.56672	PRKD1	0	3.11737	LHFPL6	0	4.15827	ZNF503	0	4.80154	DUSP1	0	2.18625	SV2B	0	3.24054	CDH9	0	4.58359	PRKCA	0	2.89794	AC068308.1	0	4.13931	PHLDA1	0	3.10117	CDH10	0	3.71151
CXCR4	0	1.87416	KNL1	0	3.76396	RP11-82C23.2	0	3.23356	PTTG1	0	4.55455	UNC5D	0	2.92861	LINC01445	0	4.08546	RAMP1	0	3.65636	SH3BGRL3	0	2.18624	PCSK5	0	3.02431	NETO1	0	4.46181	AC112206.2	0	2.68022	AC125613.1	0	4.05989	SERTAD4	0	3.09232	CIT	0	3.70479
TSPO	0	1.83798	TNC	0	3.65495	TBR1	0	3.07602	KIAA0101	0	4.50371	PAM	0	2.9103	IL1RAPL2	0	4.0458	PDYN	0	3.65058	HIST2H2BE	0	2.08481	ETV1	0	3.00248	KLHL5	0	4.2973	NR2F2-AS1	0	2.59713	PCDH9-AS2	0	4.01101	LHFP	0	3.05865	DSCAM	0	3.65957
CITED2	0	1.81717	EGFR	0	3.62524	PEG3	0	3.00983	VIM	0	4.43417	LDLRAD4	0	2.83882	AL513166.1	0	3.92554	RXRG	0	3.09079	RP11-277L2.5	0	2.05369	STARD13	0	2.98599	PIEZO2	0	4.28425	CNTN5	0	2.57817	AL078602.1	0	3.92935	GUCY1A3	0	3.04226	VWC2L	0	3.65761
CCDC109B	0	1.80934	ADGRV1	0	3.59931	ZIC4	0	2.96	MKI67	0	4.3579	BRINP2	0	2.83635	PBX3	0	3.90842	RP11-161M6.2	0	3.04267	RBP1	0	2.05207	TACR1	0	2.9268	MARCH11	0	4.21527	PAPSS2	0	2.45801	LINC01117	0	3.86683	AC004158.3	0	2.91572	PDE4B	0	3.64957
TXN	0	1.7959	AL627171.2	0	3.5876	PEG10	0	2.95498	TYMS	0	4.35316	NXPH1	0	2.78517	ADCY2	0	3.83603	POU3F1	0	2.96963	RP11-353N4.1	0	2.04357	ZMAT4	0	2.86141	PCDH15	0	4.16748	NR3C2	0	2.39333	SPHKAP	0	3.79411	TLE4	0	2.88254	ADARB2	0	3.59473
FAM65B	0	1.77864	AC007402.1	0	3.4817	TRH	0	2.91205	CENPF	0	4.27739	XYLT1	0	2.76838	KCNK13	0	3.76213	AC021860.1	0	2.90892	STMN2	0	1.98431	SFTA3	0	2.85801	PLCH1	0	4.09032	SHISA9	0	2.3557	CDH12	0	3.76262	AC018470.4	0	2.76296	ASIC2	0	3.57918
NR2F2	0	1.77586	BRIP1	0	3.40636	LHX5	0	2.90169	BIRC5	0	4.25454	CHST9	0	2.75472	NMBR	0	3.64845	AC140912.1	0	2.8968	TMEM2	0	1.97764	STXBP6	0	2.77508	PTCHD4	0	4.07943	LUZP2	0	2.35494	FOXP2	0	3.5558	ZFHX4	0	2.66129	CRH	0	3.56203
SMIM20	0	1.71603	PRDM16	0	3.3861	NRN1	0	2.82864	CDK1	0	4.19532	EPHA3	0	2.72926	TEX15	0	3.48853	PEG10	0	2.88035	PFN2	0	1.96228	ST18	0	2.76814	RASGRF2	0	4.03127	PIP5K1B	0	2.31704	NFIA-AS2	0	3.50222	GALP	0	2.62088	DOCK10	0	3.54593
AP1S2	0	1.70539	GLIS3	0	3.35314	GNG3	0	2.76108	HES1	0	4.13816	MAML2	0	2.72053	TSHZ1	0	3.43358	SERTAD4	0	2.79733	CITED2	0	1.95407	OPRD1	0	2.72876	MGAT4C	0	3.99363	EPHA5	0	2.28892	LINC01619	0	3.42255	SIX3-AS1	0	2.54988	CHST15	0	3.5086
DLX5	0	1.69132	CD44	0	3.30048	ENC1	0	2.75	MAD2L1	0	4.07533	AC104151.1	0	2.69769	TAFA5	0	3.41842	AC004158.3	0	2.79442	FTL	0	1.95132	NPPA	0	2.66596	UNC13C	0	3.91947	ADARB2	0	2.25439	DCC	0	3.31536	ID4	0	2.54778	GALNTL6	0	3.46928
CTD-2555A7.2	0	1.67617	APOE	0	3.29434	LHX1	0	2.72464	CCNB2	0	3.9758	PTPRT	0	2.68042	SYT10	0	3.41547	NDP	0	2.69088	ID2	0	1.91912	VIPR2	0	2.65216	GAS7	0	3.91769	U91319.1	0	2.22367	NDST4	0	3.30433	PLEKHH2	0	2.42214	DAB1	0	3.44537
PAX6	0	1.675	AC069277.1	0	3.26928	PCP4	0	2.66647	CKS1B	0	3.9298	SIAH3	0	2.67332	KCNMB2	0	3.38135	PALMD	0	2.6746	EGR1	0	1.88897	CHRNA3	0	2.47911	ALCAM	0	3.91109	RXRA	0	2.21721	ARHGEF28	0	3.18982	RP11-89K21.1	0	2.39512	PARM1	0	3.40549
HCFC1R1	0	1.67322	STON2	0	3.21816	MEST	0	2.66434	PBK	0	3.91961	ELFN1	0	2.59703	CACNA2D1	0	3.34036	NPY1R	0	2.57245	DLX2	0	1.87352	DUSP6	0	2.47327	AGBL4	0	3.89282	KCNJ3	0	2.20521	GALNT10	0	3.14402	ETFB	0	2.33865	INPP4B	0	3.38253
BTG1	0	1.6429	LINC01965	0	3.1217	C12orf68	0	2.47931	CKS2	0	3.88158	SPSB4	0	2.55417	AC005753.2	0	3.25608	ISLR2	0	2.52864	ERO1LB	0	1.87123	NKX2-1	0	2.45477	CDH13	0	3.80562	LRIG1	0	2.18773	AC009041.2	0	3.11178	PLP1	0	2.31443	NR3C2	0	3.38156
STMN2	0	1.62487	APOLD1	0	3.10335	SCG2	0	2.43603	PCNA	0	3.777	SLC4A4	0	2.54918	ITGA9	0	3.23672	ETFB	0	2.51844	IER2	0	1.86848	AL121757.2	0	2.40976	GABRG3	0	3.78617	AC099792.1	0	2.16712	AL160254.1	0	3.10606	AC140912.1	0	2.23428	PLD5	0	3.36431
RPL34	0	1.61964	DAAM2	0	3.09439	ZIC2	0	2.3917	CDC20	0	3.76231	PDGFD	0	2.45988	ADAMTS17	0	3.2339	SYT5	0	2.50167	MYADM	0	1.8471	AL132857.1	0	2.32079	KCNIP4	0	3.77147	NR2F1-AS1	0	2.1339	PARD3B	0	3.08383	FAM84A	0	2.22701	PRKCB	0	3.3595
TUBB2A	0	1.61906	PTPRZ1	0	3.07947	NNAT	0	2.39051	H2AFX	0	3.7561	MOB3B	0	2.43799	FAM160A1	0	3.22449	QPCT	0	2.49183	RHOB	0	1.82279	SPOCK1	0	1.95789	KCNAB1	0	3.76533	THRB	0	2.12917	ENO4	0	3.06755	NPY1R	0	2.19717	CNTN4	0	3.28243
MLLT11	0	1.61574	STK3	0	3.04702	NTRK1	0	2.32992	AURKB	0	3.72376	AC092691.1	0	2.4088	AL109930.1	0	3.16382	FOXP1	0	2.47854	MLTK	0	1.82092	NFIB	6.52945612894432e-300	1.32875	GPC6	0	3.76123	KITLG	0	2.10023	FAM106A	0	3.04547	ZNF503	0	2.17588	CCDC85A	0	3.27698
Z83851.1	0	1.59488	NEAT1	0	3.03482	PCSK1N	0	2.32674	TUBA1B	0	3.68411	SOX6	0	2.38748	SNHG14	0	3.16224	PCSK1N	0	2.34418	KLF6	0	1.81222	CLSTN2	2.68584193046804e-295	2.92241	RSPO2	0	3.75711	LINC01748	0	2.08663	AC114971.1	0	3.00572	ARC	0	2.14512	CNR1	0	3.26505
GADD45G	0	1.59279	GLI2	0	3.00389	GAP43	0	2.3234	ZWINT	0	3.66066	CDC14B	0	2.3588	KCNH5	0	3.1605	ADRA2A	0	2.33972	RPL34	0	1.79217	CALB2	2.42818617040454e-290	2.07475	DPP10	0	3.74575	MAGI3	0	2.08216	DOCK5	0	2.99892	CMPK2	0	2.08266	THSD7B	0	3.26239
DUSP1	0	1.58058	ATP1A2	0	3.00123	NKX2-1	0	2.31464	UBE2T	0	3.63137	TENM1	0	2.33562	ARPP21	0	3.15782	IGSF10	0	2.25258	COMMD6	0	1.77268	GRM8	8.2836155937744e-281	2.75991	ASTN2	0	3.73467	ZBTB16	0	2.07635	RFTN1	0	2.95958	COL9A3	0	2.06322	NR2F2-AS1	0	3.26129
PLP1	0	1.54904	BRCA1	0	2.97791	ATP6V1G2	0	2.30559	SMC4	0	3.62394	SYNDIG1	0	2.31823	LINC01117	0	3.15365	APLP1	0	2.22006	MLLT11	0	1.7723	ARHGAP26	5.52577329187371e-263	2.89911	DLGAP2	0	3.73106	SPOCK1	0	2.06994	PANTR1	0	2.90071	TRIB2	0	1.95707	SLC35F3	0	3.22227
RND3	0	1.52194	RFX4	0	2.96323	NDN	0	2.30304	KPNA2	0	3.6078	CEMIP2	0	2.28819	TSHZ2	0	3.12878	ZNF521	0	2.10838	TUBB2B	0	1.7679	GFRA2	3.47347022802603e-262	2.50558	GALNTL6	0	3.72853	FBXL7	0	2.06933	PCDH9	0	2.89968	FOXP1	0	1.95022	OLFM3	0	3.22211
RP11-277L2.5	0	1.51922	LINC01515	0	2.95284	RP11-2E11.9	0	2.27803	FAM64A	0	3.58631	TOX2	0	2.28157	AC005999.2	0	3.10547	SLITRK6	0	2.10513	TUBB3.1	0	1.758	EML6	5.34239362678346e-243	2.63552	SHISA6	0	3.71951	CAMK4	0	2.06686	EPCAM-DT	0	2.86919	SOCS2	0	1.92943	PDE3A	0	3.21329
RP1-3J17.3	0	1.51424	C21orf58	0	2.91841	UCHL1	0	2.24995	SGOL1	0	3.52184	PDZRN4	0	2.26236	MEIS2	0	3.10113	GAP43	0	2.04277	MAFB	0	1.75374	LINC01322	1.7898782713684e-237	3.00076	SCN1A	0	3.70854	HIVEP1	0	2.04765	ADAMTS9-AS2	0	2.86734	KCNA5	0	1.90665	FRMPD4	0	3.20579
KIAA1598	0	1.49071	SMOC1	0	2.89229	C10orf35	0	2.2399	SPARC	0	3.5115	TMEM108	0	2.24124	RGS6	0	3.09151	LPPR1	0	2.04104	TXN	0	1.73343	PLXDC2	4.08389087006825e-223	2.92117	ADCY8	0	3.67838	PID1	0	2.04545	GRM3	0	2.77308	PRR24	0	1.86978	ADRA1B	0	3.19403
FXYD6	0	1.48986	STK33	0	2.87875	NOVA1	0	2.23544	CCNB1	0	3.50509	CUX1	0	2.23938	FOXP2	0	3.0641	GNG3	0	2.01811	TMSB10	0	1.70958	BCHE	1.10641446006575e-217	2.1692	CHRM3	0	3.67206	ATP2B4	0	2.01089	FRY	0	2.75535	CNN2	0	1.85226	CHRM3	0	3.18635
RPL10	0	1.46868	POLQ	0	2.85296	COTL1	0	2.21373	PRC1	0	3.48732	TENM2	0	2.2389	MACROD2	0	3.04243	RAB3A	0	2.00276	TMSB4X	0	1.69856	DSCAM	2.68267345517975e-214	2.69318	PLPPR1	0	3.62516	NFIX	0	1.98524	AP001021.3	0	2.74932	LINC00966	0	1.84136	THSD7A	0	3.15249
RPL30	0	1.46574	AC011447.3	0	2.83609	BLCAP	0	2.19297	LGALS1	0	3.48218	NCAM2	0	2.22363	AL512662.2	0	3.00421	DKFZP761J1410	0	1.99691	FAM65B	0	1.69825	RBFOX3	2.17544250319913e-199	1.87989	SGCZ	0	3.60343	CCNT2-AS1	0	1.96533	AC017053.1	0	2.74204	RAB3A	0	1.83924	PRR16	0	3.15096
RTN1	0	1.44728	SHROOM3	0	2.81609	DKFZP761J1410	0	2.14537	TPX2	0	3.48073	AFF2	0	2.22324	TAFA2	0	2.98017	PRRT2	0	1.97587	ACTB	0	1.69473	HCRTR2	9.16318478881276e-198	2.14019	PTPRM	0	3.58358	LINC00609	0	1.94425	MIR100HG	0	2.72993	VAMP2	0	1.82075	ZNF804A	0	3.14604
JUN	0	1.44201	MYO3A	0	2.81376	CXADR	0	2.13882	LDHA	0	3.46024	GRIA4	0	2.21031	TMTC2	0	2.97342	LMO4	0	1.96173	ATP5E	0	1.69134	AJAP1	2.66915476573089e-176	2.21451	GABBR2	0	3.52209	CNR1	0	1.93507	NRP2	0	2.72706	RBP1	0	1.8062	CNTN5	0	3.14457
RHOB	0	1.44068	KIF18B	0	2.807	NEFM	0	2.13153	FBXO5	0	3.44692	COL11A1	0	2.20505	MIR137HG	0	2.96925	VIM	0	1.95778	CCDC23	0	1.68928	PCDH8	2.77914676936066e-174	1.96454	MTUS2	0	3.49916	AP000721.2	0	1.91772	AC099792.1	0	2.70691	RP11-553L6.5	0	1.78546	ZMAT4	0	3.14249
IFI27L2	0	1.43951	ADAMTS6	0	2.79561	LPPR1	0	2.1204	GNG5	0	3.44152	TOX	0	2.19203	B3GALT5	0	2.96832	C4orf48	0	1.95096	HIST2H2AA3	0	1.68798	CXCR4	1.30959466606774e-169	1.43808	SLIT2	0	3.48359	SIPA1L1	0	1.91139	DGKB	0	2.69395	GPC2	0	1.77441	LRP1B	0	3.12895
SH3BGRL3	0	1.43771	E2F3	0	2.79101	LY6H	0	2.10461	PHGDH	0	3.42966	TENM3	0	2.19049	AC087564.1	0	2.9496	GPC2	0	1.94454	EIF1	0	1.68779	BCAN	7.94212401881647e-169	1.97038	LIMCH1	0	3.48039	LTBP1	0	1.90828	AC090241.2	0	2.68923	CHN2	0	1.77047	PCDH7	0	3.12523
RPL38	0	1.4349	SLC1A3	0	2.78583	SPINT2	0	2.09482	CDT1	0	3.40855	ATRNL1	0	2.18864	SPON1	0	2.87861	SPINT2	0	1.91231	AKR1C1	0	1.68126	NSG2	2.55742002297708e-164	1.19895	C8orf34	0	3.47244	PGBD5	0	1.89942	AC093879.1	0	2.6868	SYT5	0	1.74308	CSGALNACT1	0	3.12033
RPS24	0	1.4335	BMPR1B	0	2.78533	ECEL1	0	2.08595	RRM2	0	3.40702	MAF	0	2.18187	PLXNC1	0	2.87547	FOXP4	0	1.9058	RP1-3J17.3	0	1.66506	SLC35F3	2.00410240216997e-158	2.24663	KLHL29	0	3.4715	GMDS	0	1.88845	PRICKLE2	0	2.68374	TUBB2A	0	1.73513	PLPP4	0	3.12031
RPL7	0	1.42922	LRIG1	0	2.76085	KIAA1107	0	2.05908	NUF2	0	3.39782	GRIP1	0	2.16422	SMOC2	0	2.86583	RGS2	0	1.90016	HIST1H2BK	0	1.66413	CXADR	1.04078464536778e-151	1.46102	TMEM178A	0	3.4558	SEMA5B	0	1.87148	LINC01748	0	2.68367	OCIAD2	0	1.72745	RYR3	0	3.04856
RPS13	0	1.42137	UST	0	2.75823	CHN2	0	2.04473	ZFP36L1	0	3.38642	PCDH11X	0	2.15631	PCED1B	0	2.85631	MDFI	0	1.87876	DLX5	0	1.65676	OLFM2	3.91741332614933e-150	1.2822	SYN2	0	3.39997	TPTEP2-CSNK1E	0	1.87093	SILC1	0	2.68226	MLLT4	0	1.70755	LINGO2	0	3.0471
ID2	0	1.41845	DACH1	0	2.75783	B3GNT1	0	2.04196	CCNA2	0	3.3636	NRCAM	0	2.1186	TENM3-AS1	0	2.85584	C12orf68	0	1.85868	LINC00969	0	1.65466	KCNMB2	1.12031368085682e-149	1.88359	STXBP6	0	3.37863	LRRC1	0	1.86675	MRTFA	0	2.68106	TMEM66	0	1.69715	SHC3	0	2.99766
PPP1R15A	0	1.41268	WWTR1	0	2.74722	STMN4	0	2.02158	HMGN2	0	3.34144	SATB2	0	2.10477	CDH22	0	2.85021	CHN2	0	1.85002	SLC32A1	0	1.63523	RGS17	2.06657945414668e-146	1.54861	PPP2R2B	0	3.32739	TNR	0	1.85939	PLXNC1	0	2.67116	ATP1A3	0	1.69019	VWC2	0	2.99569
RPL31	0	1.41008	CENPK	0	2.70597	CELF6.1	0	2.00961	ZFP36L2	0	3.3187	LRFN5	0	2.09225	TSBP1-AS1	0	2.82309	RARB	0	1.84592	PPAPDC1B	0	1.63492	RBMS3	1.19755659036431e-145	2.32529	MCTP1	0	3.30005	SOX5	0	1.85683	LMCD1-AS1	0	2.66553	SRP14	0	1.66446	PPM1H	0	2.9801
BTG2	0	1.40253	PLCE1	0	2.7058	NLRP1	0	2.00318	TUBB4B	0	3.30445	AC106729.1	0	2.09045	GABRG3-AS1	0	2.81472	PRR7	0	1.84253	SLC25A6	0	1.62825	DPF3	2.78320720386424e-144	1.79241	CACNB2	0	3.2898	FAR2	0	1.85538	SAMD3	0	2.66459	C14orf37	0	1.65123	GRM8	0	2.97599
RPL37A	0	1.4006	DTL	0	2.70055	ZIC3	0	1.99754	HES6	0	3.28808	FAM19A5	0	2.0818	DNAH2	0	2.80726	AC004540.4	0	1.84119	COX7C	0	1.62745	NRCAM	1.35146502490764e-141	1.83853	AL033504.1	0	3.28595	COBL	0	1.85425	PWWP3A	0	2.6167	TCEAL2	0	1.64449	NRG3	0	2.96836
IER2	0	1.40026	ATAD2	0	2.68536	LINC00657	0	1.99754	GTSE1	0	3.2808	MBP	0	2.07733	UNC5C	0	2.80051	PLK2	0	1.83869	CCNI	0	1.62327	GPD1	1.60827040517048e-141	2.17918	SAMD5	0	3.28286	DOCK10	0	1.82812	COLGALT2	0	2.5871	DDIT4	0	1.63748	CCK	0	2.968
APOPT1	0	1.40019	YAP1	0	2.67016	TMEM66	0	1.98227	SGOL2	0	3.27604	ZSWIM5	0	2.06225	LINC01414	0	2.77918	OCIAD2	0	1.82056	RPL10	0	1.61005	EGFR	3.11732155363778e-139	1.83367	AC025809.1	0	3.27671	PCDH9	0	1.82621	AC098617.1	0	2.57687	FAM57B	0	1.62853	MYRIP	0	2.91885
PNRC1	0	1.39831	GLI3	0	2.66894	TRIB2	0	1.97732	TTYH1	0	3.25691	LHX6	0	2.05167	EPB41L3	0	2.77107	NDN	0	1.81249	TUBA1A	0	1.60896	EFNA5	7.73511535029486e-135	1.66249	KCNC2	0	3.26098	ARHGAP28	0	1.82554	KLHL2	0	2.57528	RTN1	0	1.62824	LINC02398	0	2.91692
NR2F1	0	1.39681	KIF11	0	2.65898	ISL1	0	1.97693	GINS2	0	3.24583	ABTB2	0	2.05059	NEGR1	0	2.75561	LPPR3	0	1.81024	RPS3A	0	1.60761	DGKB	7.09905988113935e-134	1.4277	ST6GALNAC5	0	3.2592	PELI2	0	1.80818	ANOS1	0	2.55284	STMN1	0	1.62338	ADRA1A	0	2.91382
RPL26	0	1.39402	ITPKB	0	2.65585	C4orf48	0	1.95888	DUT	0	3.23462	PCDH11Y	0	2.04304	PCBP3	0	2.73881	TMEM70	0	1.79413	RPS28	0	1.60676	ADRA1B	1.26599923199042e-131	1.80043	RYR2	0	3.24877	DPF3	0	1.80714	AC010260.1	0	2.55028	MEIS2	0	1.60996	LIMCH1	0	2.91167
RPL11	0	1.39032	SALL3	0	2.65061	APLP1	0	1.94738	MDK	0	3.22297	PDE4D	0	2.03573	SLC35F4	0	2.72777	IGFBP2	0	1.79335	RPL11	0	1.59982	LHX6	1.3646229817656e-128	1.16622	MYO5B	0	3.223	NXN	0	1.79535	B3GAT2	0	2.54916	APLP1	0	1.60446	AC009093.2	0	2.91135
RPS27	0	1.38688	TANC1	0	2.59772	ATP1A3	0	1.94403	CENPU	0	3.17156	FNBP1	0	1.99708	CPNE4	0	2.72438	TMEM35	0	1.79137	FTH1	0	1.59787	CALM1	2.26947609909967e-123	1.20284	SLC4A10	0	3.2197	IGSF11	0	1.78665	PBX3	0	2.54443	PCSK1N	0	1.60079	LINC01322	0	2.90086
EIF1	0	1.3857	MMS22L	0	2.59427	INA	0	1.94274	NDC80	0	3.13992	ZNF536	0	1.98962	HS6ST2	0	2.70396	TSPAN13	0	1.77094	MARCKSL1	0	1.59562	EDIL3	1.48079794384911e-121	1.37907	LRRC4C	0	3.21477	GRID2	0	1.77495	KLF3-AS1	0	2.54283	TTC9B	0	1.59631	ASIC4	0	2.87624
RPS4X	0	1.38334	MELK	0	2.58552	SCG5	0	1.93573	H2AFZ	0	3.13256	PLCL1	0	1.98711	EPHA6	0	2.6845	STMN4	0	1.76036	JUN	0	1.59369	RAB3IP	5.65004739301834e-120	1.56291	SPOCK3	0	3.2125	ABCC1	0	1.76425	SEPTIN7	0	2.53753	ARF5	0	1.59373	HS6ST3	0	2.87243
RPL9	0	1.37936	ARAP2	0	2.58183	BEX2	0	1.91551	SMC2	0	3.12973	HCN1	0	1.97694	SH3D19	0	2.68405	RPS4Y1	0	1.74446	BRK1	0	1.59315	FXYD6	5.6507562838064e-117	1.06164	MICAL2	0	3.21165	KCNH8	0	1.75342	KLHDC8A	0	2.52979	NNAT	0	1.59322	SPRY4-AS1	0	2.85443
PFN2	0	1.37465	SGO2	0	2.57767	BEX5	0	1.8972	COL1A2	0	3.1201	SEMA6A	0	1.97348	ANKFN1	0	2.67545	LY6H	0	1.74435	RPL21	0	1.59123	MDGA2	8.46167461905148e-116	2.02841	CHRM2	0	3.19533	LINC02398	0	1.74331	NLK	0	2.52777	ZNF428	0	1.57808	ANKRD30BL	0	2.84103
UCHL1	0	1.36705	LTBP1	0	2.5673	HDGFRP3	0	1.89265	CDKN3	0	3.10776	AC106869.1	0	1.96421	KCNMB2-AS1	0	2.66674	TUBB3.1	0	1.74283	SMDT1	0	1.59008	IGSF21	1.49826512610519e-113	1.56337	GRM5	0	3.17845	ANKS1B	0	1.74312	C10orf90	0	2.52215	SRM	0	1.57367	CALN1	0	2.82846
COMMD6	0	1.36157	RAD51B	0	2.56549	CPE	0	1.89114	CKAP2L	0	3.09489	NKAIN3	0	1.95616	MAML3	0	2.66284	TUBA1A	0	1.73122	RPL30	0	1.58974	SPINT2	1.14215742006675e-112	1.68763	PAWR	0	3.15786	ZEB1	0	1.73644	LINC01572	0	2.51131	KIAA1598	0	1.56626	LRFN2	0	2.82593
RPL22	0	1.35264	FANCA	0	2.55842	MATR3	0	1.87965	CDCA3	0	3.09442	PARP8	0	1.93262	GDA	0	2.66065	AK1	0	1.71548	RPS27	0	1.58928	KCNMB2-AS1	1.5008439701801e-109	2.07858	LINC01322	0	3.15115	PROX1	0	1.72797	AC108721.2	0	2.50934	TUBB3.1	0	1.56274	ANKRD55	0	2.82353
PAK7	0	1.35136	CDC25C	0	2.55715	AASDHPPT	0	1.87278	RP3-395M20.12	0	3.08946	CNTNAP4	0	1.93074	C15orf41	0	2.63906	NNAT	0	1.71258	FSCN1	0	1.58653	EFNA3	2.08709808673898e-109	1.78491	OSBPL10	0	3.14234	KCNT2	0	1.72474	LINC02798	0	2.48438	COX7A2	0	1.56179	IGF1	0	2.8102
TUBA1A	0	1.34812	MYO1E	0	2.54763	NSG1	0	1.87234	ANP32E	0	3.08522	PLXNA4	0	1.91751	RAPGEF6	0	2.61824	VCAN	0	1.71004	MGEA5	0	1.58581	ARL4D	3.73723336057899e-109	1.12019	CACNA1A	0	3.13294	SLC22A23	0	1.72068	AC091938.1	0	2.46733	RP11-161M6.2	0	1.54439	FSTL5	0	2.77299
RPL35A	0	1.34726	MTRNR2L12	0	2.52445	ATPIF1	0	1.87191	SFRP2	0	3.04676	PDE4DIP	0	1.91278	CACNA1C	0	2.61613	TUBB2A	0	1.71001	TBCC	0	1.58385	AC092691.3	1.04595726250732e-108	1.84153	TRPC6	0	3.10971	NHS	0	1.70392	AC007405.1	0	2.4643	CALM2	0	1.5394	SHISA9	0	2.77255
RPS26	0	1.34627	CDK6	0	2.52217	COL9A2	0	1.86999	RNASEH2A	0	3.04523	JAZF1	0	1.90849	AC040168.1	0	2.60878	ENO2	0	1.701	PLS3	0	1.57486	PDE1A	2.22804575203273e-107	1.5198	NTRK2	0	3.09843	PHACTR1	0	1.69612	AC097376.3	0	2.45685	HIST2H2BE	0	1.53879	GRIK2	0	2.77164
TUBB2B	0	1.3421	COL1A2	0	2.52217	TSPAN13	0	1.85836	GMNN	0	3.03606	FRMD5	0	1.9045	IL1RAPL1	0	2.59498	NSG2	0	1.68066	LINC01158	0	1.57118	MEST	9.5494633173742e-106	1.56048	SPARCL1	0	3.09646	SH3RF3	0	1.68571	AC046134.2	0	2.45676	BEX1	0	1.53819	GABRA1	0	2.76452
RPS15A	0	1.34088	IQGAP2	0	2.51765	TCEAL5	0	1.85665	OLIG2	0	3.0088	EPHA6	0	1.9007	CELF2-AS2	0	2.59117	FDFT1	0	1.67483	RPL39	0	1.56579	LMO4	1.67324165275961e-102	1.44719	PRKG1	0	3.0913	L3MBTL4	0	1.68459	FAM149A	0	2.44899	AES	0	1.53579	GRID2	0	2.75994
RPL39	0	1.33276	LINC01896	0	2.51722	TMEM35	0	1.85175	SPC25	0	3.00572	MSRA	0	1.89237	FGFR2	0	2.57071	TKT	0	1.64901	C1orf61	0	1.56321	TPM1	2.51952653692694e-102	1.40255	SASH1	0	3.08742	AC091826.2	0	1.68103	CCDC144A	0	2.44403	ABRACL	0	1.52298	HS3ST5	0	2.75811
C14orf37	0	1.32986	PLPP3	0	2.51125	NAP1L3	0	1.84735	PTN	0	2.96948	CNTNAP2	0	1.89115	NHSL2	0	2.56719	ROGDI	0	1.64706	RPL24	0	1.56182	TCF7L1	2.3148686420697e-101	1.74062	RGS6	0	3.08204	CRIM1	0	1.67702	AC090517.5	0	2.44397	PAFAH1B3	0	1.51372	KCNQ5	0	2.75397
DLX2	0	1.32978	DOCK1	0	2.49438	SCOC	0	1.83634	TACC3	0	2.95755	OBSCN	0	1.88752	AC006115.2	0	2.56449	ATP5G1	0	1.6419	NDUFA8	0	1.55922	FAM65B	6.11910647864077e-100	1.46612	KIF26B	0	3.05611	ERC2	0	1.67065	CERS3-AS1	0	2.44285	HN1	0	1.50681	LRRC4C	0	2.75226
RPS18	0	1.3293	MMD2	0	2.49355	NAP1L5	0	1.83456	CLSPN	0	2.95543	AL589740.1	0	1.88279	COX10-AS1	0	2.55884	FAM115A	0	1.64023	RPL7	0	1.55769	NPTX2	2.44889610304591e-92	1.90337	TRPM3	0	3.03875	CHST11	0	1.66794	TMTC2	0	2.44023	TUBA1C	0	1.50285	NEBL	0	2.74804
RPL24	0	1.32716	FAM189A2	0	2.49035	ARL6IP5	0	1.82851	CDKN2C	0	2.95328	SETBP1	0	1.86625	CEP83	0	2.55015	CCDC23	0	1.635	BTG2	0	1.55742	SORCS2	2.00948589339201e-90	1.76498	TSHZ3	0	3.02022	GLI2	0	1.65186	IL7	0	2.43864	DDAH2	0	1.49858	PCSK2	0	2.74058
RPL32	0	1.32396	GRAMD2B	0	2.48519	MEG3	0	1.82684	PLK1	0	2.94796	DIAPH2	0	1.86255	PRKG1	0	2.54933	COMTD1	0	1.63307	HN1	0	1.55674	TSPAN13	2.11111615167321e-90	1.29429	CABLES1	0	2.99563	ST8SIA5	0	1.64861	BMERB1	0	2.43693	H3F3B	0	1.49825	KCNJ3	0	2.69312
TBCC	0	1.31766	MOXD1	0	2.48475	ATP6V0B	0	1.82267	CD99	0	2.94145	RBMS3	0	1.85096	UFL1-AS1	0	2.5479	TMEM66	0	1.63206	RPS13	0	1.55624	CACNA2D2	3.49991997517948e-90	1.83623	XKR4	0	2.99094	OPHN1	0	1.64837	TMEFF1	0	2.42635	NDUFA1	0	1.49669	GABRB2	0	2.68389
GNB2L1	0	1.31022	AC016205.1	0	2.474	RFK	0	1.81673	DLGAP5	0	2.93096	CORO2B	0	1.85029	VSTM2A-OT1	0	2.54437	NLRP1	0	1.62751	RPS29	0	1.55496	ANTXR2	3.09763965418511e-88	1.69594	SLC35F3	0	2.98212	ROR1	0	1.64835	LINC01578	0	2.41136	TSPAN13	0	1.49631	GRIN2A	0	2.67304
RPL27A	0	1.31017	KIF15	0	2.45815	MAP1LC3A	0	1.81585	CENPN	0	2.93036	MUC20-OT1	0	1.84733	AC137494.1	0	2.53467	ID4	0	1.62057	ACTG1	0	1.55378	PROX1	1.39447194180874e-87	1.0974	GRM1	0	2.97048	AFDN	0	1.64481	SEPTIN2	0	2.39081	MARCKSL1	0	1.49022	SHISA6	0	2.66944
RPS29	0	1.29833	DLEU2	0	2.45566	ENO2	0	1.80463	MCM3	0	2.92761	CTTNBP2	0	1.84385	AL589693.1	0	2.53186	C10orf35	0	1.62004	RPL9	0	1.55138	MB21D2	2.66150034237203e-87	1.65783	CSMD1	0	2.96631	SMOC1	0	1.63978	SEPTIN11	0	2.37527	CCDC23	0	1.49009	CRIM1	0	2.64292
RPS23	0	1.29309	BCAN	0	2.45488	YWHAH	0	1.80398	KIF22	0	2.92224	THSD4-AS1	0	1.8321	PLPPR4	0	2.5032	TUBB2B	0	1.61486	RPL6	0	1.54717	ADAMTS6	1.75192405607257e-86	2.12206	SLC24A3	0	2.96533	GRK3	0	1.63923	LINC00535	0	2.36998	SUV420H1	0	1.48963	PDE7B	0	2.63312
RPL36	0	1.28904	KNTC1	0	2.45177	CLTB	0	1.79218	CENPM	0	2.91974	RBFOX1	0	1.83002	DPYD	0	2.50123	FAM57B	0	1.61416	PPP1R15A	0	1.54519	MTUS2	1.34922792738716e-85	1.52765	RAPGEF5	0	2.95209	KCNH7	0	1.63357	SHOC1	0	2.36873	LY6H	0	1.48766	U91319.1	0	2.61315
OAZ2	0	1.28431	ECT2	0	2.4516	CALM2	0	1.78356	ORC6	0	2.91524	MPPED1	0	1.81948	KCNN2	0	2.48923	TMSB10	0	1.60221	H3F3B	0	1.54419	SMOC1	2.06284342507405e-82	1.38534	PTPRG	0	2.94649	CSMD3	0	1.63239	SOGA3	0	2.36167	MYL12B	0	1.4827	AL356108.1	0	2.60579
DDAH2	0	1.28425	ANLN	0	2.44575	ZCCHC11	0	1.77929	CENPE	0	2.91093	TMEM131L	0	1.81713	RHOQ	0	2.48699	VAMP2	0	1.59062	GLUL	0	1.53868	CTD-2555A7.2	3.87496460196039e-82	1.42008	RBFOX1	0	2.93987	SEL1L3	0	1.63007	RGS9	0	2.36036	PRDX5	0	1.48179	GALNT17	0	2.60472
PFDN4	0	1.28001	CEP152	0	2.44416	SLC17A6	0	1.77684	TPI1	0	2.88572	LSAMP	0	1.81541	TUBB3	0	2.48688	ASNS	0	1.58974	RPL35A	0	1.53649	AUXG01000058.1	8.77574036316162e-81	1.66459	ABLIM1	0	2.92421	NAV3	0	1.62871	AC023480.1	0	2.34969	SP9	0	1.48	MCC	0	2.60209
RPL21	0	1.27952	BOC	0	2.4257	RPS4Y1	0	1.76709	ANXA5	0	2.88283	DACH2	0	1.8092	CCDC18-AS1	0	2.48429	TCEAL2	0	1.58878	ATP5O	0	1.53378	BEST3	1.58591512338326e-79	1.29797	TENM2	0	2.92398	SLIT1	0	1.61994	PCDH9-AS4	0	2.34821	COMMD3	0	1.47939	KAZN	0	2.5875
H3F3B	0	1.27874	UHRF1	0	2.42161	EEF1A2	0	1.76658	CLIC1	0	2.87834	ARID5B	0	1.8056	AC009899.1	0	2.47611	ARL6IP5	0	1.58731	ATP5G2	0	1.53378	RFX4	1.05615556127096e-76	1.6248	MME	0	2.92376	SLAIN1	0	1.61277	MEIS2	0	2.34507	TUBA1A	0	1.47728	TNS3	0	2.57045
TUBB3.1	0	1.27812	EEPD1	0	2.41252	LPPR3	0	1.76619	RAD51AP1	0	2.87786	ASTN1	0	1.8013	SUSD4	0	2.46744	ATP6V0B	0	1.58708	ERV3-1	0	1.5334	CDKN1C	5.40856384125735e-76	1.38712	CLMP	0	2.90177	AC007376.2	0	1.60866	SYNPR-AS1	0	2.34057	UBC	0	1.47582	KCNT2	0	2.56631
CRIP2	0	1.26358	LAMA1	0	2.40591	GPR85	0	1.76595	CYR61	0	2.86726	TRERF1	0	1.79875	AC079781.5	0	2.45806	PRDX5	0	1.58661	RPS23	0	1.52809	CAMK2N1	7.76771071150723e-76	1.16089	TMTC1	0	2.84088	CLASP1	0	1.60176	SLC1A2	0	2.33573	PAK7	0	1.47257	OPCML	0	2.56062
SMDT1	0	1.26224	SLC7A11	0	2.40342	KIAA1430	0	1.7625	HIST1H2AJ	0	2.86104	CBFA2T3	0	1.79467	ITGA9-AS1	0	2.44266	FAM127B	0	1.58243	ALKBH7	0	1.52692	LRRN1	3.39584779835763e-75	1.45461	OSBPL3	0	2.84043	AKT3	0	1.59603	TTC28-AS1	0	2.32906	PET100	0	1.46916	SAMD12	0	2.55343
RPL18A	0	1.26218	MTRNR2L8	0	2.39073	PAK7	0	1.76034	MCM7	0	2.85489	CDK14	0	1.79282	FAM106A	0	2.43394	SRP14	0	1.56511	TAGLN3	0	1.52677	KCTD16	1.71583491789135e-74	1.92067	ARHGAP20	0	2.83995	NFIA	0	1.59577	CEP83	0	2.32803	EIF4A2	0	1.46764	SORCS3	0	2.547
BTF3	0	1.25632	BUB1B	0	2.39063	ABHD14A	0	1.75028	CKAP2	0	2.84414	MAGI2	0	1.78407	LINC00200	0	2.43161	CCDC28B	0	1.56488	RPL38	0	1.52327	ARFGEF3	2.90910917025435e-74	1.64455	TMEM132B	0	2.83889	STK39	0	1.59273	SHTN1	0	2.32456	WHSC1L1	0	1.46758	ANO4	0	2.54356
MAGED2	0	1.24678	PLEKHA7	0	2.38845	NRP2	0	1.74117	KIFC1	0	2.83748	MIR181A1HG	0	1.7818	AC093305.1	0	2.42931	BASP1	0	1.55998	TOMM7	0	1.52326	LSAMP	2.33808852210553e-73	1.305	NCALD	0	2.83094	ELMO1	0	1.59007	METAP1D	0	2.31143	NSG1	0	1.46283	NPAS3	0	2.54263
RPS11	0	1.23885	ZGRF1	0	2.38412	OCIAD2	0	1.73936	HES5	0	2.83612	EXT1	0	1.78079	ADRA1A	0	2.42377	EIF4A1	0	1.5566	C11orf96	0	1.52236	RASD1	1.3629037553052e-72	1.44504	ADCY1	0	2.82898	AL445472.1	0	1.58861	SNHG14	0	2.31123	TMEM35	0	1.46271	GALNT13	0	2.53059
UBC	0	1.23834	E2F7	0	2.3824	ATXN7L3B	0	1.73762	DCXR	0	2.83084	NRG1	0	1.77802	TMEM196	0	2.41973	HN1	0	1.55212	RPL32	0	1.52203	MAP6	1.92997524969744e-72	1.40281	CNTN3	0	2.8282	CASC15	0	1.58388	DIPK1A	0	2.30935	SKP1	0	1.46064	SYNPR	0	2.51729
FTL	0	1.23774	B3GLCT	0	2.37533	SYT5	0	1.73758	CLU	0	2.82166	PDGFC	0	1.7766	NTM	0	2.41561	NSG1	0	1.54891	HERPUD1	0	1.51441	BEX2	2.02659583804741e-71	1.20515	SLC9A9	0	2.81922	TSPAN18	0	1.57983	ZNF385D	0	2.30188	ATP5J	0	1.45792	ARFGEF3	0	2.51493
MGEA5	0	1.23754	COL4A5	0	2.37291	PTPLAD1	0	1.73075	HSPB1	0	2.82025	NCOA2	0	1.77499	MRTFB	0	2.40648	GTF2H5	0	1.53731	RPL18A	0	1.51388	PEG3	3.65813989524352e-71	1.43457	ZNF385B	0	2.81519	CHD7	0	1.57761	ASB3	0	2.30163	C11orf31	0	1.45365	CACNA1D	0	2.51334
RPL4	0	1.23565	SPATA6	0	2.35481	MAP6	0	1.73031	ASCL1	0	2.78718	LINC01170	0	1.75728	AC021851.2	0	2.40635	ATPIF1	0	1.5373	SSR2	0	1.51077	CDH4	9.17210151543478e-71	1.21255	VSNL1	0	2.79844	ACVR1	0	1.57705	AC006460.2	0	2.28795	SF3B14	0	1.44926	NELL1	0	2.50979
RPS28	0	1.23513	MLC1	0	2.35328	RAB3A	0	1.72529	FABP7	0	2.77904	RORA	0	1.7557	DSCAM	0	2.40532	CETN2	0	1.52339	UQCRB	0	1.50809	NOVA1	2.73054069640847e-70	1.01716	PCLO	0	2.79599	C9orf3	0	1.5756	RABGEF1	0	2.28201	GABARAPL2	0	1.44841	GRM7	0	2.50123
EIF4A2	0	1.23392	FANCI	0	2.34896	PPP1R1A	0	1.72119	ASPM	0	2.76383	PDE1A	0	1.74233	ZDHHC14	0	2.39738	STMN1	0	1.52192	RPL22	0	1.50786	NFIA-AS2	4.22974404297473e-68	1.86742	UNC5C	0	2.79313	BTBD9	0	1.56432	AC008571.2	0	2.28081	NGFRAP1	0	1.43469	KCNMA1	0	2.49648
KLF6	0	1.2326	GLCCI1	0	2.3479	BEX1	0	1.71015	SNRPB	0	2.75659	KIZ	0	1.72562	CDHR3	0	2.39	TCEB1	0	1.51972	RPS26	0	1.5066	AC073050.1	3.15887658182282e-67	1.83126	UTRN	0	2.78644	TNFRSF19	0	1.56108	CACNA2D1	0	2.27427	CHMP2A	0	1.43001	CXCL14	0	2.49636
CCNI	0	1.23208	CENPP	0	2.34205	FAM57B	0	1.69951	HMGB1	0	2.73931	DSCAML1	0	1.72561	CCDC144A	0	2.38897	COX7A2	0	1.51869	HOMER3	0	1.50407	ASTN2	4.3739856369824e-67	1.25847	ADGRL2	0	2.7863	HRH2	0	1.55245	RGS8	0	2.27344	NDUFA13	0	1.42767	ARHGAP20	0	2.4626

## Sheet: Fig2i
	Term Human Arc
	NKX2.1	LHX6	COUPTF2	SP8		Two-way unpaired t-test
	7.69231	26.087	50	78.125		LHX6, COUPTF2, SP8 vs NKX2.1; ****p-value <0.0001
	6.38298	26.9231	36.4444	36.4444
	20.5882	11.1111	32.3809	52.3809
	0	59.375	22.7488	53.0806
	15.3846	38.4615	75.1773	39.7163
	12.5	58.3333	48.3871	81.7204
	0	60	46.9799	30.8725
	33.3333	19.2308	49.2064	33.3333
	17.2414	38.0952	27.0677	39.0977
	5.40541	43.75	31.068	58.2524
	4.47761	6.89655	40.6504	68.2927
	4.34783	33.3333	36.3636	54.5455
	0	62.963	8.92857	12.5
	0.037037	0.0930233	94.1176	89.7059
	0.0295567	0.260274	87.2727	85.4545
	0.0422535	0.284672	69.697	60.6061
	0.00409836	0.0128205	61.9048	63.0952
	0.0272109	0.0163934	38.0282	69.0141
	0.015873	0.02	22.9167	9.375
		0.173077	21.6216	20.2703
		0.0857143	11.4286	18.5714
		0.0416667	17.3077	27.8846
	0	42.3077	17.8947	23.1579
	7.69231	25	15.1899	18.9873
	9.09091	45	15.2174	21.7391
	13.3333	26.3158	8.47458	11.8644
	0	42.3077	6.77966	22.0339
	7.69231	25	12.963	16.6667
	9.09091	45	13.9535	30.2326
	13.3333	26.3158	26.1905	17.8571
			12.5	43.75
			16.9811	35.8491
			10.7692	40
			11.7647	23.5294
			27.451	43.1373
			8.06452	3.22581
			12.1212	9.09091
			3.84615	11.5385
			30.4348	47.8261
			10.5263	21.0526
			0	12.5
			6.25	6.25
			8.06452	10.5263
			12.1212	7.5
			3.84615	17.6471
			30.4348	45.0435
			10.5263	14.9406
			0	20
			6.25	5.88235
			28	20
			35.4839	19.3548
			31.7419	19.6774

## Sheet: Fig2j
	P0 Piglet Arc
	NKX2.1	LHX6	COUPTF2	SP8		Two-way unpaired t-test
	4.34783	2.68456	4.6875	26.5625		COUPTF2 vs NKX2.1; ***p-value = 0.0002
	3.8961	2.43902	4.83871	25.2688		COUPTF2 vs LHX6: **p-value = 0.0027
	6.42857	0.847458	8.82353	58.8235		COUPTF2 vs SP8; ****p-value < 0.0001
	2.77778	3.75	6.48536	63.5983		SP8 vs NKX2.1, LHX6; ****p-value < 0.0001
	3.37079	6.45161	9.64467	13.7056
	2.5	1.96078	5	9
	0	1.86916	1.33333	24
	0	3.26087	12.1387	29.4798
	2.40964	4.44444	21.0145	36.9565
	3.8961	7.14286	13	35
	0	5.66038	3.5533	73.0964
	7.40741	6.52174	0.526316	84.7368
	2.7027	3.22581	6.72269	35.2941
	4.34783	4.41176	6.16438	33.5617
	12	2.89855	13.3333	3.33333
	0	2.63158	6.71642	20.1492
	1.21951	5.88235	9.86842	30.2632
	0	13.6364	52.9801	41.7219
	0	3.44828	35.7798	12.844
	4.7619	3.44828	24.5902	22.1312
	5.26316	1.26582	9.32203	22.0339
		0.909091	9.09091	40
		0	7.58621	46.2069
		20	7.31707	46.3415
		20	10.5882	23.5294
		20	14.8148	20.9876
		22.2222	37.9562	56.2044
			34.0425	54.6099
			14.5455	23.6364
			11.5108	18.705
			7.1066	73.6041
			5.59441	63.6364
			8	20.8
			10	20
			6.66667	53.3333
			28.5714	57.1429
			33.3333	41.6667
			54.5455	54.5455
			43.75	50
