# Supplementary material for: An expanded subventricular zone supports postnatal cortical interneuron migration in gyrencephalic brains
Source: Nat Neurosci. 2025 Jul 14;28(8):1598–609. doi: 10.1038/s41593-025-01987-2 (PMC12321571; doi:10.1038/s41593-025-01987-2)
Supplement: Supplementary file 22 — HiPlex raw data. [file 41593_2025_1987_MOESM22_ESM.xlsx]

## Sheet: Cingulate Cortex (CC)
DCX	SCGN	TSHZ1	CoupTF2	DLX2	SP8	CALB2	GAD1	GSX2	LHX6	LRP8	NKX2.1	EOMES	PROX1	TBR1	ASCL1	EMX1	SATB2	MAF1	VIP	PAX6	RELN	SST	DCDC2	EGFR	NCAM1	CXCL14	CXCR7	KIA0319	CXCL12	CXCR4	VLDLR
2.912	0.243	0.182	0.576	0	0.895	0.197	0	0.136	0.015	0.182	0	0.318	0	0.061	0.607	0.015	0.652	0	0.045	0.212	0.076	0.136	0.364	0.015	0.197	0.061	0	0.531	0	0.773	0.44
0.889	0.173	0.087	0.889	0.065	0.173	0.347	0	0	0.043	0	0	0	0	0	1.561	0.065	0.238	0	0.39	0.369	0.043	0.043	0.065	0	0.195	0.043	0.022	0.78	0	1.171	0.108
2.35	0.35	0.058	0.408	0.019	0.136	1.787	0	0	0.078	0.505	0	0.272	0	0	0.816	0	0.622	0	0.097	0.447	0.155	0.019	0.253	0.058	0.136	0	0	0.311	0.117	0.136	0.408
0.817	0.144	0	0.08	0.032	0.224	0.529	0	0	0.08	0.625	0	0	0	1.202	0.817	0.128	0.208	0	0.016	0.256	0.144	0.112	0.176	0.865	0.673	0.032	0	0.401	0.032	0.272	0.208
0.649	0.057	0.248	0	0	0.42	0	0	0	0.057	0.496	0	0	0	0.172	0.267	0	0.057	0	0	0.114	0	0.038	0.019	0.114	0.401	0	0	0.286	0	0.076	0
1.054	0.055	0.028	0.083	0	0.139	0	0	0	0	0	0	0.139	0	0.305	0.055	0.111	0.305	0	0	0.194	0.055	0	0.055	0.305	0.25	0	0	0.139	0	0.111	0.166
1.672	0.221	0.347	0.316	0.347	1.515	0.063	0	0	0	0	0	0.505	0	0	0.063	0.126	0	0	0	0.063	0.032	0	0.41	0	0.41	0.126	0.032	0.095	0.032	0.063	0
1.079	0.224	0.434	2.213	0.49	0.616	0.322	7.48	0	1.653	0.308	0	0.014	0	0.364	1.289	0.056	0.28	0	18.49	0.812	0.56	43.087	0.056	0.14	0.378	0	0.014	0.336	0	25.662	0.07
1.604	0.41	0.224	1.417	0.224	0.485	0.112	18.09	0.149	0.075	0.298	1.305	0	0	0.298	0.858	0	0.373	0.597	13.764	0.261	0.112	0	0.037	0.112	0.261	0.186	0	0.112	0.149	10.891	0.671
0.864	0.042	0.042	0.063	0	1.306	0	0	0	0	0.105	0	0	0	0	0.084	0.126	0.126	0	0	0.147	0.042	0.084	0	0	0.274	0	0	0.021	0	0.105	0
0.976	0.849	0.297	0.339	0.212	1.443	0.127	11.073	0	0.255	0.085	0	0	0	0	0.339	0.212	0	0	4.412	0	0.042	0	0	0	0.042	0	0	0	0	1.994	0
0.643	0.857	0.08	0.134	0.697	6.029	2.947	0.134	0	0	0.241	0.027	0	0.589	0	0.509	0.429	0	0	19.105	0.188	0.027	0	0.027	0.268	0.482	0.107	0	0	0.188	16.533	0
1.13	0.132	0.019	0.433	0.038	0.565	0.226	0	0	0	0.207	0	0.075	0	0.151	0.584	0.038	0.414	0	0.094	0.188	0.056	0.226	0	0.038	0.019	0	0.264	0.32	0	0.772	0.245
2.218	0.185	0.092	0.154	0.062	0.031	0	0	0	0.123	0.246	0	0.37	0	0.277	0.493	0	1.51	0	0	0.092	0.062	0.308	0.246	0.216	0.031	0	0	0.832	0	0.246	0.709
1.984	0.385	0.077	0.327	0.116	0.366	6.415	0	0	0.039	0.154	0	0.135	0	0	0.424	0	0.405	0	0.096	0.173	0	0.019	0.193	0.058	0.039	0.039	0	0.366	0.058	1.348	0.212
0.882	0.378	0.108	0.234	0.126	1.206	0.054	0	0	0	0.18	0	0.036	0	0	0.936	0	0.882	0	0.036	0.144	0.252	0.036	0	0	0.108	0.054	0	0.756	0	0.342	0.252
1.074	0.201	0.101	0	0	0.134	0	0	0	0.034	0.302	0	0.134	0	0	0.185	0.185	0.134	0	0	0.067	0.05	0.034	0.134	0.017	0.269	0.034	0	0.084	0	0.034	0.168
0.462	0.864	0.141	2.632	0.422	1.165	0.301	0	0.02	0.04	0.141	0.08	0	0.02	0	2.511	0.08	0.241	0	0.984	0.884	0.221	0.321	0	0.422	0	0	0.161	1.607	0.02	6.468	1.045
1.267	0.068	0.014	0.395	0.041	0.368	0.409	0	0	0.082	0.082	0.014	0	0	0	0.572	0	0.327	0	0	0.136	0	1.458	0.109	0	0.15	0	0	0.163	0	0.395	0.191
1.559	0.394	0.377	2.295	0.24	1.199	0	1.113	0	0.582	0.6	0.034	0.137	0.034	0.051	3.032	0	0.582	0.034	6.029	1.268	0.017	0.36	0.445	0.051	0.206	0.034	0.017	1.045	0	20.932	0.685
0.982	0.565	0.245	1.718	0.344	1.448	0	1.301	0	0.835	0.245	0	0	0	0	1.154	0	0.049	0	3.927	0.393	0.098	0.025	0	0	0.147	0.147	0	0.098	0	13.549	0.123
1.211	0.046	0.16	0.206	0.114	0	0.023	0.571	0	0.137	0.069	0	0.023	0	0	0.023	0	0	0	0.046	0	0.046	0.32	0.091	0	0.046	0	0	0	0	0.251	0.251
0.227	0.045	0.113	0	0.068	0.34	0.045	0	0	0	0.068	0	0	0	0	0.204	0	0.181	0	0	0	0	0.136	0.023	0	0.34	0	0	0.045	0	0.363	0.295
1.375	0.982	0.272	1.194	0.181	0.861	4.533	0	0	0.03	0.242	0.03	0.227	0	0	1.073	0.045	0.106	0	0.015	0.227	0.045	0.62	0.287	0	0.423	0.03	0	0.196	0.317	2.176	0.484
0.663	0.023	0.206	0.023	0.091	0.16	0.251	1.965	0.091	0.091	0.274	0.046	0.183	0	0	0.114	0	0	0	0.206	0.229	0.046	0	0.16	0.114	0.091	0	0	0.114	0.023	0.594	0.183
0.807	0.018	0	0	0	0.035	0.035	0	0	0	0.105	0	0.123	0	0	0.035	0	0.473	0	0	0.018	0	0.035	0.105	0	0.193	0	0	0.018	0	0.053	0.035
0.262	0.058	0	0.116	0.087	0.029	0	0.96	0	0.116	0.029	0	0	0	0	0.029	0	0	0	0.116	0	0	23.153	0	0	0	0	0.145	0	0	1.891	0
2.571	0.023	0	0	0	0	0.918	0	0	0	0.252	0	0.551	0	0	0.023	0	0.092	0	0	0	0	0.046	0.413	0	0.046	0	0.023	0.069	0.252	0.069	0
0.963	0.339	0	0.018	0	0.392	0.446	0	0	0	0.107	0	0	0	0	0.089	0.018	0.446	0	0	0	0	0.053	0.018	0	0	0	0	0	0	0	0.125
1.536	0.284	0.083	0.083	0.334	0.167	0	0.1	0.033	0.017	0.033	0	0.234	0	0	0.25	0.1	0	0.017	0.05	0	0	0.117	0.1	0	0.067	0	0	0.017	0	2.521	0.2
1.858	0.048	0.119	0.095	0	0	1.929	0	0	0	0.071	0	0.357	0	0	0.048	0	0.191	0	0	0.024	0	0.071	0.333	0	0.548	0	0	0	0.143	0.024	0.143
0.657	0.297	0.203	0.125	0	0.329	6.291	0	0	0	0.313	0	0.156	0	0	0.25	0.016	0.031	0	0	0.016	0	0.031	0.188	0.047	0.407	0	0.313	0.125	0.438	0.329	0.11
0.234	0.17	0	0.021	0	0.021	3.937	0	0	0	0.064	0	0	0	0	0.085	0	0.085	0	0	0.021	0	0	0	0	0.17	0	0	0.106	0.064	0.043	0.021
0.676	0.605	0.302	0.071	0.018	0.445	0.836	0	0	0	0.053	0	0	0	0.053	0.356	0.018	0.729	0	0	0.036	0	0.071	0.142	0	0.196	0	0	0.196	0.018	0.213	0.178
0.309	0.971	0	0.088	0	1.456	0	0	0	0	0.177	0	0	0	0	0.088	0.044	0.044	0	0	0	0	0	0.088	0	0	0	0	0.221	0	0	0.132
0.573	0	0.41	0.082	0	0.055	10.702	0	0	0	0	0	0	0	0	0.164	0	0	0	0	0.082	0	0	0.055	0	0	0	0	0.027	1.583	0.137	0.055
3.047	0.526	0.416	0.055	1.053	2.022	0.305	3.186	0	0	0	0	0	0.637	0.055	0.111	0.416	0	0	0	0.139	0.055	0.166	0	0	0.388	0	0	0	0	0.443	0.305
2.541	0.42	0.096	0	0.745	0.459	0.363	7.088	0.038	0.096	0	0	0	0	0	0.248	0	0	0.019	0.287	0.019	0	0	0	0	0.191	0	0	0	0	1.49	0.076
2.049	0.795	0	0.042	0.209	0.627	2.593	0.021	0	0	0.063	0.063	0	0.021	0.711	0.816	0.105	0.188	0	0	0.042	0	0	0.042	0.335	0.105	0	0	0.021	0	0.105	0.021
1.754	0.337	0.098	0.014	0.084	0.084	1.263	0	0	0	0.014	0.014	0	0	0	0.14	0	0.463	0	0	0	0	0	0	0	0.014	0.126	0.281	0	0	0.014	0
1.982	0.515	0.198	0.132	1.718	0.647	0.145	18.378	0	0.211	0.026	0.026	0.026	0	0	0.449	0.053	0	0.251	0.951	0.225	0.092	3.409	0	0	0.066	0	0	0.026	0	5.298	0.159
1.62	0.701	0	0.218	0.363	0.048	0	1.62	0	0	0	0.218	0	0.073	0	0.121	0	0	0	0	0	0.024	0.266	0	0	0	0	0	0	0	0.073	0.121
3.153	0.965	0.918	1.067	3.263	0.816	24.951	14.119	0.188	0.259	0.071	0.102	0.016	1.035	0	1.286	0.055	0.047	0.204	5.938	0.471	0.149	0.008	0.165	0.173	0.157	0.008	0.039	0.4	1.224	26.308	0.894
2.784	0.61	0.223	0.179	0.596	0.506	18.046	0	0.06	0	0.089	0.03	0	0.134	0	0.7	0.015	0.417	0	0	0.164	0.015	0	0.015	0.045	0.164	0	0.149	0.283	2.844	0.149	0.015
2.331	0.834	0.019	0	0.019	0.303	0.076	0	0.019	0	0.038	0.038	0	0	0.455	0.265	0	0.36	0.019	0	0.133	0.038	0	0	0.72	0.493	0.038	0.038	0.227	0	0.076	0.152
4.182	0.548	0.171	0.017	0	0.086	0.497	0	0	0	0	0.223	0.189	0	0.291	0.411	0	0.891	0	0	0.069	0.034	0	0.171	0.326	0.36	0	0.051	0.411	0	0.051	0.034
2.922	0.262	0.112	0.131	0.225	0.281	6.181	0	0.131	0	0.075	0.037	0.206	0.037	0.112	0.487	0.243	0.787	0	0	0	0.019	0.019	0.112	0	0.169	0	0	0.206	0.094	0.075	0.131
4.298	1.246	0.343	0.358	0.561	0.919	0.358	0	0.031	0	0.14	0.078	0.28	0.016	0.467	0.654	0	0.358	0	0	0.093	0	0	0.249	0.327	0.467	0	0	0.265	0	0.358	0.234
4.216	0.643	0.036	0.286	0.357	0.822	0.393	0	0	0	0.607	0	0.143	0	0.786	0.464	0	0.464	0	0	0.036	0.036	0	0	0.357	0	0	0	0.179	0	0.214	0.357
2.526	0.5	0.145	0.079	0.158	0.276	6.591	0	0.039	0	0.092	0.013	0	0	0	0.526	0.066	0.592	0	0.013	0.066	0	0	0	0.013	0.171	0	0	0.75	0.197	0.197	0.303
2.683	0.595	0.011	0.191	0.561	0.404	0.191	0	0.011	0	0.056	0.034	0	0.034	0.247	0.606	0	0.213	0	0	0.168	0.045	0	0	0.09	0.269	0	0	0.225	0	0.348	0.337
3.219	0.186	0.065	0.065	0.186	0.076	0.186	0.022	0.022	0	0.055	0.011	0.207	0.131	0.578	0.426	0	0.207	0	0	0	0	0	0.196	0.393	0.022	0	0.011	0.415	0.011	0.218	0.109
2.727	0.245	0.175	0.198	0.501	0.489	0.28	0	0.012	0	0.128	0	0.221	0.082	0.082	0.478	0.023	0.501	0	0	0.093	0.023	0	0.256	0.058	0.128	0	0	0.221	0	0.315	0.221
3.462	2.354	0.194	0.388	2.88	12.877	2.991	0.138	0	0	0.028	0	0	0.609	0	0.138	0.692	0	0.388	0.111	0.083	0	0	0	0.609	0.194	0	0.194	0	0	2.465	0.166
2.428	0.237	0.257	0.099	2.172	0.711	7.818	4.857	0.276	0	0	0	0	0.553	0	0.296	0.02	0	0.178	1.639	0.237	0.039	0.039	0	0.059	0.415	0.02	0	0.079	0	9.358	0.237
3.796	0.232	0.497	0.216	3.481	0.315	0.133	42.009	0.497	1.658	0.133	0.05	0	1.194	0	1.558	0	0	1.807	25.58	0.282	0.531	0.597	0.066	0.033	0.133	0	0.066	0.249	0	30.587	0.729
7.164	1.46	0.837	1.83	3.854	1.149	0.078	0.117	0.487	0.097	0	0.136	0.467	3.874	0	3.64	0.019	1.09	0.156	0.175	0.234	0.234	0	1.071	0.253	0.156	0.136	0.058	4.322	0	4.964	0.545
1.537	0.464	0.146	0.122	0.317	0.268	1.415	0	0.024	0.098	0	0	0	0	0.195	0.073	0.024	0.854	0	0	0.073	0.024	0	0	0	0	0	0	0.537	0	0	0.293
3.132	0.574	0	0.047	0.047	0.357	21.721	0	0.124	0	0.016	0.047	0	0.047	0.574	0.465	0	0.326	0	0	0.016	0	0	0	0.403	0.031	0	0	0.14	0.326	0.124	0.217
4.804	0.3	0	0.025	0.1	0.2	13.585	0	0.15	0	0.2	0.2	0.35	0	0.6	0.1	0	1.401	0	0	0.05	0	0	0.3	0.275	0.05	0	0	0.3	0.2	0	0.2
2.755	0.608	0.556	0.052	0.375	0.673	29.327	0	0.181	0	0.039	0	0.091	0.013	0	0.686	0	0.22	0.078	0	0.103	0.026	0	0.091	0.194	0.168	0	0.026	0.207	2.471	0.996	0.776
1.271	1.178	0.3	0.046	0.231	0.555	1.664	0.231	0	0	0	0	0.046	0	0.046	0.139	0	0	0	0	0	0	0	0	0	0	0	0	0	0	1.178	0
1.696	0.42	0.664	0.044	0.935	0.699	6.242	0	0.035	0	0	0.052	0	0.14	0	0.367	0.035	0	0	0.009	0.332	0.157	0	0.017	0	0.157	0.026	0.009	0.149	0.079	0.105	0.026
1.552	0.337	0.015	0.088	0.41	0.161	0.176	0.22	0	0.351	0.073	0	0	0	0	0.015	0	0	0	0	0	0	0.176	0	0	0	0	0.015	0	0	0.044	0.015
1.736	0.038	0.458	0	0.038	0.114	0.343	0	0	0	0.019	0.019	0	0	0.935	0.21	0.019	0.591	0	0	0.019	0.057	0	0	0.42	0.458	0.057	0	0.267	0	0	0.305
3.422	0.589	0.11	3.128	0.773	4.066	0.092	0	0.018	0.018	0.368	0	0.239	0.018	0.773	1.343	0.184	0.202	0	0	0.202	0.037	0.018	0.018	0.239	0.11	0	0	0.534	0	0.129	0.184
2.744	0.139	0.057	0.983	1.909	1.794	6.029	0.917	0	0.557	0.369	0	0.262	0.008	0.057	0.418	0.188	0.09	0.008	0	0.123	0.115	0.885	0.057	0.008	0.106	0	0	0.106	0.082	0.246	0.156
3.039	0.193	0.314	1.833	0.88	2.316	10.083	0.084	0	0.012	0.253	0	0.205	0	0	1.351	0.012	0.169	0	0	0.06	0.048	2.629	0.024	0.036	0.458	0	0.012	0.47	0.169	0.217	0.157
4.389	0.346	0.167	2.016	0.93	1.706	19.49	0	0.012	0.083	0.179	0	0.203	0.048	0.286	0.942	0.107	0.334	0	0	0.107	0.072	0.155	0.036	0	0.465	0	0	0.596	0.584	0.072	0
2.026	0.309	0.069	0.833	0.378	2.936	6.395	0.017	0	0	0.223	0.017	0.283	0.06	0.094	0.472	0.094	0.318	0	0	0.052	0.026	0.017	0.129	0	0.137	0	0.017	0.112	0.034	0.12	0.146
1.547	3.157	0.156	0.797	1.922	8.19	1.985	1.563	0	0	0.094	0	0.031	0.547	0.016	0.234	0.172	0	0.266	4.189	0.047	0.016	0.047	0	0.141	0.234	0.047	0.063	0	0.016	19.444	0.172
1.891	0.613	0.226	0.559	0.466	2.29	8.748	0.013	0	0	0.253	0.027	0.093	0.013	0.16	0.692	0.013	0.493	0.013	0.226	0.173	0.04	0.107	0.013	0.053	0.519	0.027	0.067	0.333	0.04	1.172	0.24
3.005	0.415	0.131	0.94	0.557	2.011	16.337	0.022	0	0.033	0.131	0.011	0.12	0.033	0.295	0.59	0.011	0.382	0	0	0.109	0	0.098	0.055	0.098	0.492	0	0.011	0.361	0.568	0.098	0.503
4.508	0.381	0.409	1.675	1.308	3.732	25.565	2.942	0	0.49	0.232	0	0.422	0.054	0.027	2.384	0.027	0.136	0	0.014	0.232	0.109	0.463	0.136	0.027	0.94	0.041	0.054	0.218	1.199	2.07	0.163
4.138	1.251	0.553	3.813	2.021	6.868	8.756	0.241	0	0.397	0.253	0	0.385	0.012	0.036	1.383	0.289	0.168	0	0	0.204	0.12	0.204	0.217	0.072	0.361	0.204	0.024	0.734	0.481	0.529	0.108
3.965	3.132	1.546	1.784	9.298	19.865	3.489	2.855	0	0.416	0.456	0	0.278	2.339	0	1.467	0.555	0	0.079	3.569	0.337	0.04	0.159	0	0.436	0.952	0	0.079	0.099	0.099	15.464	0.159
1.246	0.379	0.054	0.565	0.371	1.339	10.394	0.008	0	0.008	0.17	0	0.147	0	0.178	0.379	0.108	0.325	0	0	0.124	0.008	0.054	0.054	0.046	0.248	0.062	0	0.031	0.224	0.031	0.325
2.809	0.219	0.109	1.093	0.448	1.355	3.224	0	0	0	0.208	0	0.175	0.011	0.219	0.645	0.055	0.24	0	0	0.098	0.022	0.098	0.142	0.087	0.317	0.044	0.011	0.251	0.055	0.087	0.175
2.518	0.144	0.108	0.827	0.27	1.277	16.259	0	0	0	0.072	0	0.108	0.054	0.773	0.612	0.378	0.791	0	0	0.162	0	0.234	0.036	0.126	0.126	0	0	0.198	0.683	0.126	0.414
2.685	0.513	0.112	0.365	0.104	0.677	2.514	0	0	0.06	0.06	0	0.231	0.015	0.03	0.454	0	0.35	0	0	0.104	0.022	0.045	0.089	0	0.067	0.007	0.007	0.268	0.015	0.015	0.231
2.404	0.126	0.126	0.466	0.072	0.52	0.018	4.467	0	0.215	0.359	0	0.144	0.018	0.09	0.592	0	0.323	0	0.054	0.144	0	0.161	0.108	0.018	0.305	0	0	0.556	0	2.691	0.251
1.884	0.148	0.099	0.468	0.197	0.997	0.222	0	0	0	0.172	0	0.123	0	0.16	0.529	0.012	0.382	0	0	0.111	0.012	0.123	0	0	0.123	0.012	0	0.234	0.025	0.025	0.271
3.195	0.241	0.144	1.365	0.353	3.484	0	0.08	0	0.064	0.241	0	0.321	0	1.06	0.69	0.144	0.61	0.064	0	0.048	0.048	1.589	0.08	0.321	0.321	0	0	0.08	0	0.305	0.337
3.015	0.75	0.321	0.367	0.199	1.026	0	0.061	0	0	0.031	0	0.214	0	0.674	0.245	0	0.551	0	0	0.046	0.138	4.087	0.015	0.413	0.214	0	0.015	0.015	0	0.031	0.153
3.439	0.135	0.084	0.388	0.32	1.382	0	0	0	0	0.152	0	0.438	0	0.303	0.067	0.573	0.152	0	0	0.017	0	0.017	0.236	0.051	0.034	0	0.017	0	0	0.034	0.337
3.445	0.101	0.55	0.999	2.461	3.141	0.058	9.38	0	0.434	0.159	0	0.145	0.188	0.014	0.347	0	0	0.347	0	0.116	0	61.335	0.101	0.043	0.232	0.087	0	0.043	0	3.214	0.594
2.935	0.364	0.315	0.534	1.771	2.863	0.267	27.462	0	0.97	0.194	0.461	0	0.049	0	0.461	0	0	0.267	0	0.073	0	0.049	0	0.461	0.243	0.024	0.097	0	0	2.547	0.315
3.732	0.189	0.056	0.546	0.356	1.715	0.201	0.223	0	0	0.123	0	0.535	0	0.245	0.468	0	0.356	0	0	0.033	0.011	2.083	0.312	0.045	0	0	0.011	0.033	0.011	0.056	0.446
3.855	0.341	0.054	1.485	0.504	2.356	0.64	0.068	0	0.014	0.545	0.054	0.341	0.014	0.436	1.648	0.259	0.449	0	0	0.123	0.068	1.022	0.15	0.123	0.518	0	0	0.395	0	0.232	0.545
5.386	0.717	0	1.595	1.387	1.965	0.74	5.201	0	1.572	0.254	0	0.162	0	0	0.647	0.162	0	0.046	0	0.347	0.046	65.349	0	0	0.092	0	0.647	0.208	0	0.925	0.069
2.535	0.571	0.183	0.914	0.16	0.548	0.343	0	0	0	0.023	0	0.023	0	0	0.343	0	0.023	0	0	0	0	0.046	0	0	0	0	0	0.114	0	0	0.023
2.65	0.297	0.042	0.89	0.233	0.848	0.127	0	0	0	0.085	0	0.064	0.085	0.254	0.297	0	0.064	0	0	0.064	0.064	0.064	0	0	0.318	0.042	0	0.276	0	0.085	0.488
2.811	0.576	0.092	2.051	1.429	1.498	0.069	0	0	0.046	0.323	0	0.184	0.046	0.207	1.889	0.092	0.484	0	0	0.092	0.069	0.161	0.069	0	0.23	0	0.023	0.484	0	0.161	0.553
1.624	0.132	0.019	0.34	0.113	0.246	13.314	0.038	0	0	0.057	0	0	0	0	0.227	0.076	0.019	0	0	0.019	0.019	0	0	0	0.189	0	0	0.17	0.208	0.038	0.019
4.647	0.76	0.087	1.303	0.13	1.26	27.883	0.022	0	0.13	0.282	0	0.347	0.043	0	0.717	0	0	0	0	0.065	0.022	0.109	0.152	0.022	0.304	0	0	0.261	0.434	0.043	0.391
1.413	0.153	0.187	0.596	0.085	0.221	17.691	0.068	0	0.17	0.085	0	0.017	0	0.017	0.153	0.068	0.068	0	0	0.187	0.017	0.255	0	0	0.341	0.153	0	0.119	0.392	0.051	0.238
3.622	0.189	0.245	1.83	1.094	0.962	0.377	20.279	0	0.849	0.189	0	0.094	0.057	0	0.905	0.019	0.038	0	0.509	0.151	0.264	0.132	0.019	0.019	0.151	0	0	0.075	0	12.752	0.113
0.933	0.124	0	0.956	2.563	1.495	0.157	1.709	0	1.046	0.259	0	0	0.067	0	0.36	0.045	0.045	0.54	0	0.034	0.663	79.798	0.045	0.011	0.124	0	0	0.011	0	0.697	0.461
3.801	0.51	0.106	3.292	4.948	3.1	2.931	1.593	0	1.019	0.425	0	0	0	0	1.763	0.212	0.042	0	0	0.17	0.361	90.486	0	0	0.064	0	0	0.552	0.085	0.531	0.297
2.159	0.15	0.06	0.66	0.57	0.96	0.12	1.859	0	0.84	0.12	0	0.12	0.03	0.15	0.15	0	0.42	0.42	0	0	0	32.114	0	0	0.21	0	0	0.09	0	0.21	0.09
8.956	0.905	0.388	9.408	8.18	12.35	3.783	27.093	0	3.459	0.226	0.065	1.293	0.323	0	3.88	0.097	0.259	0.032	0.744	0.517	0.194	2.102	0.485	0.032	0.323	0.129	0.129	1.746	0.065	19.56	0.291
0.812	0.187	0.094	0	0.016	0.312	22.189	0	0	0	0.125	0	0	0.141	0.109	0.109	0.047	0.609	0	0	0.125	0.031	0	0.062	0	0.468	0.016	0.109	0.094	20.487	0.297	0.141
1.113	0.436	0.391	0	0.06	0.376	19.41	0	0	0	0.015	0	0.135	0.15	0	0.105	0	0.572	0	0	0.03	0	0	0.03	0.015	0.557	0.105	0	0.12	13.813	0.09	0.075
1.373	0.013	0.275	0.105	0.183	1.02	16.824	0.013	0	0	0.105	0	0.327	0.562	0.183	0.51	0.314	1.281	0	0	0.288	0.039	0.092	0.105	0.026	0.471	0.105	0.065	0.575	15.634	0.641	0
1.528	0.05	0.338	0.15	0.401	2.931	10.911	0	0	0.013	0.2	0.025	0.313	0.877	0.2	0.576	0.013	1.04	0	0	0.05	0.038	0	0.138	0.038	0.852	0.025	0	0.401	11.988	0.814	0.213
1.803	0.376	0.3	0.1	0.376	3.155	31.46	0.025	0	0.013	0.138	0.075	0.451	0.626	0.013	0.476	0.013	1.502	0	0	0.188	0.075	0	0.163	0.025	0.964	0.125	0	0.851	24.236	0.751	0.225
1.197	0.399	0.287	0.431	1.324	4.1	12.652	0.064	0	0	0.191	0	0.239	0.128	0.175	0.335	0	0.542	0	0	0.112	0.032	0	0	0.016	0.271	0.335	0.032	0.638	7.211	0.255	0.207
1.434	0.2	0.046	0.463	0.308	2.082	16.579	0.077	0.015	0.139	0.262	0	0.139	0.586	0.17	0.756	0.077	1.342	0	0	0.108	0.031	0	0.031	0.015	0.463	0.046	0	0.833	13.603	1.033	0.17
1.368	0.137	0.149	0.025	0.435	1.629	9.141	0	0	0	0.012	0	0.174	0.062	0.236	0.075	0.199	0.473	0	0	0.075	0	0	0	0.025	0.149	0.137	0.012	0.149	9.439	0.087	0.236
0.956	0.169	0.036	0.061	0.339	3.086	6.789	2.977	0	0.242	0.073	0.012	0.218	0.169	0.012	0.363	0	0.532	0	0.29	0.073	0.024	0.073	0.024	0	0.387	0.036	0	0.339	5.942	5.615	0.133
1.036	0.115	0.141	0.179	1.931	1.982	12.521	4.361	0	0.358	0.141	0	0.179	0.23	0.473	0.217	0.026	0.627	0.026	0.473	0.102	0.256	0.959	0.051	0.192	0.269	0.371	0	0.153	6.152	8.684	0.09
0.497	0.099	0.099	0.099	0.017	2.454	25.166	0	0	0	0	0	0	0	0.05	0.099	0.066	1.011	0	0	0.017	0.033	0	0	0	0.066	0.099	0	0.149	21.618	0.149	0.066
1.339	0.729	0.203	0.593	1.966	3.289	15.952	0	0.119	0	0.085	0.017	0.153	0.475	0	1.085	0.119	1	0	0	0.153	0.017	0	0.034	0.136	0.119	1.814	0	0.407	12.138	2.272	0.203
1.043	0.331	0.061	0.086	0.712	1.718	1.963	0	0	0.012	0.123	0	0.16	0.307	0.184	0.405	0	1.055	0	0	0.037	0	0	0.049	0.11	0.503	0.871	0.025	0.184	1.571	0.307	0.16
0.615	0.231	0.256	0.013	0.256	1.166	0.346	0	0	0	0.051	0	0.128	0.038	0.32	0.192	0.038	0.346	0	0	0.115	0	0	0	0.09	0.41	0.666	0	0.192	0.564	0.128	0.09
1.152	0.209	0	0.035	0.096	1.877	1.292	0	0	0	0.131	0	0.218	0.044	0.175	0.026	0.087	0.646	0	0	0.052	0.017	0	0.044	0.009	0.166	0.017	0.009	0.192	1.231	0.358	0.175
0.231	0.087	0.029	0.116	0.043	0.607	0.159	0	0	0	0	0	0	0.101	0.246	0.101	0.014	0.448	0	0	0.014	0	0	0	0	0.173	0.043	0	0.087	0.347	0.014	0.058
1.158	0.422	0.205	0.084	0.193	2.581	3.45	0.012	0	0	0.012	0	0.145	0.109	0.072	0.048	0	0.483	0	0	0.012	0.012	0	0.012	0.036	0.35	0.084	0.024	0.434	2.111	0.277	0.193
1.262	0.197	0.336	0.104	0.208	1.459	15.316	0	0	0	0.081	0	0.301	0.243	0.035	0.347	0.023	0.718	0	0	0.046	0.046	0	0.058	0.023	0.208	0.069	0.012	0.417	17.354	0.22	0.336
0.686	0.206	0.481	0.014	0.728	0.837	0.7	1.167	0	0.137	0.151	0	0.082	0.481	0.055	0.549	0.082	0.508	0	0	0.096	0.302	2.512	0.055	0	0.014	0.192	0.014	0.302	0.934	1.249	0.055
0.203	0.085	0.085	0	0.441	1.272	0.068	20.753	0	0.305	0.085	0.153	0	0.288	0	0.136	0.017	0.119	0.051	3.103	0.017	0.593	0.356	0	0	0.136	1.085	0	0.119	0.61	34.232	0.203
0.76	0.423	0.629	0.184	0.803	0.618	0.553	29.264	0	0.727	0.033	1.487	0.076	0.13	0.022	0.26	0	0.054	0.119	5.111	0.022	0.011	0	0	0.065	0.022	0.51	0	0.119	0.977	35.666	0.043
1.325	1.179	0.45	0.623	3.153	17.819	0.994	0.742	0.013	0	0.026	0.013	0.013	0.874	0.04	0.225	0.172	0.225	0.225	1.471	0.093	0.026	0	0	0.159	0.172	0.013	0.079	0.238	0.821	20.76	0.119
0.412	0.923	0.544	0.28	3.674	20.61	0	0.758	0	0	0	0	0.082	0.61	0.066	0	0.049	0	0.362	0.527	0	0	0	0	0.033	0.214	2.092	0	0.082	0.313	7.15	0.066
2.394	0.552	0.568	0.552	3.422	1.427	0.476	8.471	0	1.289	0.307	0.031	0.43	1.243	0.138	1.611	0.015	0.414	0.23	0.261	0.322	0.138	0	0.077	0.046	0.368	0.384	0.015	0.537	0.813	12.385	0.46
1.07	0.293	0	0.069	0.259	0.863	0	0.518	0	0.017	0.104	0	0.276	0.104	0.57	0.069	0.069	0.88	0	0	0.035	0	0.293	0.035	0.138	0.431	0.069	0.017	0.069	0.017	1.381	0.173
0.614	0.205	0.085	0.017	1.911	2.201	0.034	2.747	0	1.143	0.427	0	0.188	0.751	0.171	0.546	0.99	0.751	0.358	0.222	0.478	0.904	21.925	0.136	0.119	0.171	0.324	0.461	0.154	0.409	6.518	0.256
0.914	0.428	0.128	0.043	0.228	1.942	0	0.014	0	0	0.057	0	0.271	0.114	0.3	0.714	0.086	0.971	0	0	0.257	0.029	0	0.157	0	0.128	0.157	0.043	0.7	0.214	0.828	0.114
0.743	0.119	0.332	0.517	0.332	1.353	0.04	0	0	0	0.106	0	0.133	0.597	0.332	0.093	0.013	0.809	0	0	0.066	0.013	0	0.027	0.146	0.292	0.053	0	0.332	0.08	0.371	0.159
0.594	0.115	0.019	0.115	0.92	1.015	0	1.609	0	0.057	0	0	0.134	0	0.326	0.096	0	0.46	0	0	0	0	0	0	0	0.172	0.057	0	0.057	0	0.441	0.057
1.022	0.121	0	0.013	0.215	1.412	0	0	0	0	0.027	0	0.121	0.027	0.269	0.027	0	0.767	0	0	0.027	0	0	0	0.013	0.35	0.013	0.013	0.175	0.013	0.04	0.43
0.301	0.075	0.15	0.025	0.476	1.604	0.075	0	0	0	0.201	0	0	0.125	0.351	0.1	0	0.802	0	0	0.1	0	0	0	0	0.251	0	0	0.1	0.376	0.125	0
0.313	0	0.125	0	0.203	0.344	1.251	0	0	0	0.078	0	0.016	0.031	0.063	0.172	0.078	0.453	0	0	0.047	0	0	0	0.063	0.172	0.125	0	0.094	3.642	0.281	0.234
1.203	0.704	0	0.352	2.141	3.432	0.029	1.115	0.117	0.029	0.147	0.088	0.176	0	1.085	0.029	0	0.029	0	0	0	0.029	31.564	0	0.235	0.235	0	0.029	0	0	0.176	0.059
0.609	0.177	0.098	0	3.479	1.101	0.177	4.442	0.098	0.157	0.767	0	0.256	0.059	0.02	0.275	0.138	0.295	0.432	0	0.236	1.061	0.452	0.039	1.631	0.197	0.393	0.118	0.079	0.767	1.651	0.138
1.942	0.136	0.052	1.081	0.514	1.826	18.881	0.01	0	0.031	0.115	0	0.126	0	0.136	0.262	0.031	0.105	0	0	0.031	0	0.052	0.084	0	0.315	0.031	0	0.22	0.672	0.021	0.052
0.914	0.347	0.192	4.031	1.234	2.989	20.139	0.174	0.101	0.018	0.137	0.009	0	0.009	0.238	0.229	0.064	0.347	0	0	0.064	0.046	0.009	0.027	0.018	0.183	0.009	0.037	0.448	0.393	0.018	0.119
0.477	6.695	0.095	1.755	2.861	14.572	12.912	2.365	0	0	0.019	0	0	0.191	0	0.095	0	0	0	34.522	0.114	0	0.629	0	0	0.038	0.114	0.477	0.019	0.267	19.55	0.954
2.146	0.338	0	2.172	1.093	3.174	29.999	0.065	0	0.156	0.091	0	0.39	0.013	0.039	1.353	0.065	0.598	0.039	0.026	0.078	0.013	0.026	0.156	0	0.143	0.026	0	1.015	1.353	0.104	0.572
4.437	0.507	0	1.474	1.046	1.822	24.117	1.014	0.111	0.063	0.238	0	0.143	0	0.57	1.854	0.238	0.349	0.111	0	0.079	0.063	1.22	0.032	0	0.222	0.016	0	0.396	1.173	0.174	0.681
1.682	0.028	0.038	0.482	0.113	0.907	18.174	0	0	0	0.076	0	0.076	0	0.104	0.095	0	0.227	0	0	0.066	0.009	0	0.057	0	0.095	0.028	0.009	0.123	0.246	0.009	0.293
3.166	0.523	0	2.231	1.206	2.503	11.95	1.327	0.02	0.111	0.422	0	0.221	0	0.231	0.834	0	0.422	0.161	0	0.131	0.05	0.02	0.09	0	0.05	0	0	0.422	0.231	0.101	0.523
1.18	0.402	0.054	0.925	0.241	2.896	13.878	0.067	0.04	0.067	0.241	0.161	0.054	0.013	0.094	0.563	0.375	0.147	0	0	0.215	0.013	0.08	0.027	0	0.094	0	0.094	0.469	0.161	0.054	0.054
1.679	0.11	0.151	1.321	0.564	0.977	6.384	0.413	0.014	0.069	0.069	0	0.151	0.069	0.069	0.688	0	0.399	0	0	0.069	0.055	0.014	0	0.083	0.151	0	0	0.495	0.11	0.151	0.316
1.642	0.224	0.107	1.215	0.458	1.322	19.234	0.075	0.021	0.128	0.288	0	0.16	0.011	0.011	0.629	0	0.373	0	0.011	0.149	0.064	0.139	0.053	0.021	0.203	0	0	0.704	0.842	0.032	0.288
1.937	0.208	0	0.825	0.191	0.903	13.68	0.026	0.017	0.113	0.217	0	0.287	0.017	0.087	0.573	0.043	0.226	0	0	0.13	0.087	0.061	0.104	0	0.295	0.026	0	0.677	0.79	0.069	0.156
0.948	0.072	0.012	0.696	0.54	0.948	1.56	0.192	0	0.06	0.192	0	0.024	0	0.168	0.384	0	0.348	0	0.012	0.192	0.024	0.876	0.024	0	0.264	0.048	0	0.336	0.024	0.012	0.324
1.813	0.048	0.134	0.787	0.259	1.199	12.854	0	0.01	0.067	0.192	0	0.096	0.029	0.163	0.652	0.086	0.269	0	0	0.096	0.077	0.048	0.019	0	0.393	0.019	0.01	0.317	0.422	0.01	0.518
1.945	0.189	0	3.669	1.451	3.091	20.132	6.371	0.074	0.599	0.053	0	0.042	0.011	0.137	0.526	0.011	0.273	0.032	0.904	0.063	0.011	0.662	0.011	0	0.105	0.021	0.011	0.547	0.463	1.745	0.547
1.144	0.355	0.145	0.5	0.016	1.144	9.236	0.064	0	0.016	0.081	0	0.048	0	0.032	0.306	0.016	0.274	0	0	0.048	0.016	1.241	0.048	0	0.113	0	0	0.016	0.081	0	0.419
0.931	0.066	0	0.986	0.493	1.906	3.319	0.033	0	0.011	0.099	0	0	0	0.099	0.351	0	0.197	0	0	0.033	0.055	0.088	0	0	0.186	0	0	0.34	0	0	0.318
1.101	0.304	0.38	0.285	0.152	0.797	12.486	0.019	0.019	0.076	0.285	0	0.114	0.019	0	0.266	0.019	0.417	0	0	0.133	0.019	0.228	0.076	0.209	0.209	0.038	0	0.323	1.328	0.038	0.133
1.173	0.355	0.014	1.936	0.436	0.927	14.51	0	0.014	0.041	0.205	0	0	0.041	0.259	0.45	0	0.164	0	0	0.191	0.014	0	0.014	0.014	0.232	0	0	0.709	0.586	0.068	0.273
1.956	0.212	0	1.333	0.623	3.639	0.922	0.15	0.012	0.025	0.299	0	0.174	0.05	0.312	0.523	0.075	0.461	0	0.05	0.212	0.037	0.025	0.075	0	0.199	0	0	0.611	0.025	0.137	0.05
2.238	2.642	0.189	0.89	5.662	21.812	0.162	5.257	0.27	0.512	0.27	0.27	0.189	0.755	0.593	1.294	0.35	0.054	0.917	1.213	0.998	0.539	0.135	0.108	0.674	0.081	0.512	0.243	0.081	0.027	0.593	0.35
3.363	0.28	0.051	0.879	0.484	2.318	2.165	0.038	0.025	0.013	0.446	0	0.28	0.013	0.637	0.242	0	0.548	0	0	0.127	0.013	0.025	0.229	0	0.318	0	0	0.586	0.025	0	0.318
2.386	0.402	0.054	0.871	0.147	1.542	2.319	0	0.04	0.013	0.067	0	0.107	0.013	0.121	0.282	0	0.63	0	0	0.134	0.027	0.04	0.04	0	0.134	0	0	0.509	0	0	0.483
3.562	0.305	0	2.617	1.018	2.559	1.73	0.131	0.015	0.087	0.247	0	0.044	0	0.523	0.422	0.058	0.887	0	0	0.044	0.015	0	0	0	0.16	0	0	0.422	0.029	0.015	0.16
1.833	0.106	0.035	3.278	1.304	3.753	1.797	0	0.211	0.106	0.581	0	0.018	0.035	0.159	0.828	0.37	0.405	0	0.018	0.141	0.194	0.018	0.018	0	0.194	0.018	0	0.952	0	0.088	0.67
3.107	0.39	0	3.195	1.019	3.786	11.571	0.025	0.101	0.038	0.302	0	0.075	0	0.591	1.459	0.063	0.943	0	0	0.164	0.025	0.05	0.038	0.264	0.314	0.025	1.019	0.868	0.164	0.528	0.327
1.441	0.443	0.18	1.254	0.256	0.845	12.265	0.021	0	0.014	0.132	0	0.007	0	0.014	0.388	0.042	0.298	0	0	0.222	0.111	0.062	0.007	0.007	0.326	0.083	0	0.416	0.104	0.028	0.63
0.784	0.076	0	1.013	0.392	1.949	7.918	0.033	0	0.022	0.033	0	0.12	0	0.229	0.457	0.033	0.098	0	0	0.131	0.044	0	0	0.044	0.174	0.011	0	0.294	0.044	0.022	0.076
2.657	0.308	0.392	6.596	5.671	4.081	16.17	4.295	0.024	4.413	0.095	0	0.083	0	0.131	3.191	0.024	0.32	0	1.056	3.785	3.963	0.047	0.047	0	0.095	0	0.047	3.547	0.166	0.024	0.332
2.643	1.395	0.173	5.42	2.059	8.794	3.826	0.425	0.252	0.027	0.531	0.027	0.186	0.013	0.438	0.757	0.08	0.518	0	0	0.213	0.013	0.04	0.08	0.093	0.359	0	0	0.345	0.027	0	0.757
0.991	0.124	0	3.283	0.465	2.292	25.023	0	0	0	0.124	0	0	0	0	0.588	0.279	0.093	0	0	0.031	0	0.372	0	0	0.248	0	0	0.155	0.403	0	0.588
1.967	0.757	0	3.654	1.036	2.485	12.517	0.106	0.199	0.013	0.12	0	0.013	0.013	0.106	0.611	0.106	0.904	0	0	0.04	0	0.027	0.013	0	0.199	0	0	0.372	0.12	0.066	0.279
1.297	0.244	0.141	1.485	1.037	1.423	4.157	0.071	0.071	0.031	0.134	0	0.008	0.008	0.055	0.464	0.055	0.314	0	0	0.33	0.181	0.024	0.008	0	0.291	0	0.008	0.338	0.071	0.016	0.189
1.372	0.251	0.28	1.741	2.627	1.417	1.992	3.866	0.044	1.18	0.856	0	0.133	0	0	1.018	0.059	0	0.487	0.015	0.207	1.21	37.981	0.089	0	0.118	0	0	0.546	0.015	0.074	0.118
1.27	0.147	0.024	1.319	3.347	2.639	0.66	6.059	0.098	2.761	0.733	0	0.195	0	0	0.366	0	0.049	0.049	0.366	0.293	0.562	63.303	0.024	0	0.073	0	0.171	0.147	0.024	0.44	0.489
0.676	0.286	0	0.338	0.858	1.925	1.482	1.066	0	1.404	0.468	0	0	0	0	0.468	0	0	0.754	0	0.156	0.598	47.282	0	0	0.104	0.026	0	0.078	0	0.052	0.52
5.212	0.097	0	1.683	2.072	1.068	0.259	4.014	0	2.039	0.356	0	0	0	0.291	0.291	0	0.518	1.101	0.032	0.065	0.097	1.91	0	0	0.097	0	0	0.032	0	0.032	0.518
2.51	0.774	0	1.689	1.783	2.393	1.149	23.458	0.281	3.706	0.164	0	0.305	0	0	0.281	0	0.023	0.61	0.868	0.117	0.07	3.237	0	0	0.141	0	0	0.023	0.023	3.542	0.07
3.655	0.071	0	1.609	0.958	3.016	3.016	0.024	0.012	0.035	0.343	0.012	0.26	0	0.911	0.532	0.296	0.887	0.024	0	0.095	0	0	0.047	0.024	0.201	0	0.012	0.355	0.024	0.024	0.52
1.627	0.09	0.09	1.748	0.332	0.603	2.562	0.151	0	0.151	0.211	0	0.03	0.06	0	0.904	0	0.151	0	0	0.241	0.151	0	0	0	0.03	0.03	0	0.723	0.03	0	0.06
3.453	7.032	0	1.516	1.937	18.484	1.516	5.137	0	0	0	0	0	1.137	0	0.126	0.253	0	0.084	1.053	0.042	0.084	0	0	0	0.084	0.042	0	0.042	0.211	0.842	0
1.909	0.336	0	1.238	0.495	1.874	1.538	0.018	0	0.035	0.389	0	0.088	0	0.442	1.167	0	0.495	0	0.106	0.23	0.088	0.018	0	0.053	0.495	0	0	0.424	0	0.071	0.707
0.925	2.169	0.231	1.422	1.511	0.498	0.818	29.765	0	1.494	0.036	0.96	0.018	0.142	0.533	0.391	0	0.142	0.48	9.513	0.142	0.053	0	0.178	0	0	0.124	0.053	0.053	0.124	5.708	0.338
1.552	2.908	0.511	1.12	0.118	0.786	15.858	0.255	0.059	0.197	0.216	0	0	0	0.865	0.747	0	1.906	0	0.02	0.255	0.079	0.02	0.079	0.197	0.393	0.138	0	0.354	0.334	1.12	0.079
1.741	4.667	0.546	1.537	1.184	0.58	8.957	1.445	0	0.102	0.046	0.034	0.239	0	0.353	1.036	0.057	0.626	0	0.706	0.216	0.091	0.011	0.831	0.057	0.057	0.171	0.034	0.66	0.273	1.912	0.307
1.94	4.535	0.472	1.468	3.486	1.18	1.206	8.362	0.079	0.026	0.052	0	0.079	1.625	0	0.341	0.079	0.079	0	25.216	0.131	0.079	0	0.419	0.393	0.419	7.156	0.052	0.157	0.026	16.383	0.052
1.33	7.882	0.468	1.182	2.34	5.296	0.419	1.182	0	0	0	0.025	0	0.813	0.148	0.074	0.025	0.197	0	4.803	0	0.074	0.049	0.099	0.172	0.542	1.256	0.419	0	0.049	5.222	0.493
1.859	2.721	0.151	1.164	1.466	0.665	0.166	2.63	0.015	0.665	0.121	0	0.015	0	0.076	0.922	0.06	0.242	0.242	0	0.166	0.635	63.755	0.121	0	0.076	0.181	0.03	0	0.03	0.741	0.242
1.323	2.773	0.081	0.766	2.367	0.65	4.398	0	0	1.184	0.081	0.012	0.128	0	0.012	0.418	0.023	0	0.058	0	0.046	0.058	78	0.267	0.012	0.012	0.046	0.093	0.267	0.093	0.012	0.186
1.567	6.071	0.32	2.279	0.881	0.712	16.692	0.214	0	0.178	0.009	0.053	0.107	0	0.036	0.721	0.036	0.846	0	0.018	0.142	0.151	0.053	0.383	0	0.205	0.187	0.107	0.561	0.507	0.205	0.045
0.62	1.914	0.809	0.863	5.067	1.509	10.243	10.431	0	0	0	0	0	1.563	0	0.135	0	0.216	0.081	3.774	0	0.027	0	0	0.323	0.135	2.291	0.081	0.162	0	2.48	0.216
2.433	7.773	0.236	3.295	1.488	1.373	3.082	0.023	0.031	0.061	0.107	0.053	0.107	0	0.526	0.923	0.099	0.946	0	0	0.107	0.015	0.015	0.542	0.107	0.221	0.092	0.046	0.343	0	0.137	0.534
2.839	11.341	0.877	1.947	5.589	10.33	16.781	8.368	0	0.045	0.104	0	0.134	0.609	0.282	0.52	0.223	0.609	0.238	39.001	0.149	0.015	0.059	0.282	0.193	0.104	0.059	0.134	0.268	0.059	38.08	0.312
1.477	3.186	0.111	0.899	0.6	0.466	9.581	5.474	0	0.111	0	0.033	0.233	0	0.133	0.544	0.044	0.355	0.122	1.044	0.144	0.033	1.055	0.411	0.1	0.144	0.1	0.078	0.167	0.044	1.71	0.355
2.132	4.582	0.346	2.132	1.107	1.786	1.689	0.028	0	0	0.111	0	0.443	0.014	0.291	0.471	0.028	0.692	0.014	0	0.138	0.083	0	0.706	0.014	0.166	0.817	0.111	0.277	0	0.097	0.512
0.897	7.51	1.13	6.164	3.705	2.01	14.255	5.184	0	0.033	0.066	0.083	0	0.748	0.332	1.196	0.083	0.415	0	19.704	0.116	0	0.017	0.133	0.432	0.266	0.199	0.017	0.432	0.166	22.711	0.316
1.661	3.655	0.274	1.531	0.722	0.52	3.713	0	0	0.058	0.159	0.058	0.217	0	0.462	0.491	0.043	0.679	0	0	0.087	0	0	0.347	0.072	0.087	0.448	0.014	0.303	0.029	0.072	0.029
0.887	1.852	0.207	0.729	0.158	0.227	5.744	0	0	0.01	0.03	0.01	0.158	0	0.236	0.227	0.03	0.365	0	0	0.039	0.069	0.01	0.187	0	0.108	0.424	0.177	0.187	0.039	0.099	0.315
0.997	2.059	0.247	0.515	0.118	0.386	4.955	0.043	0	0	0.075	0	0.011	0.011	0.15	0.461	0.011	0.772	0	0	0.129	0.075	0	0.097	0	0.375	0.268	0.021	0.493	0.118	0.086	0.236
0.496	2.726	0.237	0.101	0.068	0.101	11.187	0	0	0.011	0.011	0.034	0.056	0	0.135	0.214	0.383	0.552	0	0	0.09	0.023	0.011	0.248	0.023	0.496	0.146	0.056	0.158	0.101	0.045	0.068
1.115	5.079	0.393	0.785	0.139	0.38	6.903	0.025	0	0	0.127	0.051	0.038	0	0.329	0.633	0	1.558	0	0	0.127	0.089	0	0.228	0.025	0.545	0.127	0.025	0.595	0.089	0.013	0.266
0.84	3.53	0.189	0.257	0.034	0.137	1.217	0	0	0	0	0.051	0.017	0.069	0.754	0.086	0	0.634	0	0	0.223	0.069	0	0.017	0.291	0.154	2.005	0	0.566	0	0.103	0
0.698	3.134	0.283	0.362	0.132	0.247	10.595	0	0	0.009	0.026	0	0.044	0	0.071	0.221	0.071	0.441	0	0	0.194	0.009	0.018	0.097	0	0.124	0.53	0.035	0.088	0.035	0.018	0.071
1.009	3.002	0.266	0.956	0.372	0.638	10.719	0	0	0.173	0	0.027	0.186	0	0.412	0.784	0.066	1.195	0	0	0.133	0.013	8.222	0.199	0.106	0.279	0.252	0.027	0.465	0.186	0.053	0.332
1.961	5.757	0.503	1.483	0.327	0.327	1.332	0	0	0.075	0.176	0	0.075	0	0.05	1.056	0.151	2.413	0	0	0.176	0.075	0.025	0.302	0.101	1.006	0.251	0.201	1.408	0	0.151	0.402
2.977	3.929	0.049	0.268	0.22	0.537	0.342	0	0	0	0.024	0	0	0	0.171	0.073	0	0.83	0	0	0	0	0	0.146	0	0.024	0.195	0	0.195	0	0.073	0.171
1.498	1.956	0.14	0.216	0.216	0.533	0.711	0	0	0	0	0	0.063	0	0.254	0.165	0.038	0.635	0	0	0.102	0	0	0.114	0.013	0.203	0.33	0.013	0.025	0	0	0.229
0.523	2.97	0.028	0.806	1.499	0.085	1.33	5.12	0	0.481	0.014	0	0	0	0.071	0.269	0.057	0.042	0.028	0.693	0.057	0	0.028	0.141	0	0.014	0.028	0.042	0.014	0	2.829	0.368
2.348	7.792	0.558	1.561	0.977	0.901	4.137	0	0	0.025	0	0.076	0.178	0.013	0.635	1.015	0	1.079	0	0.203	0.165	0.051	0.013	0.635	0.114	0.393	0.14	0	0.254	0.013	0.571	0.406
1.889	4.283	0.332	2.176	0.447	1.363	4.145	0.011	0	0.023	0.16	0	0.057	0	0.607	0.321	0	1.088	0	0.424	0.103	0.057	0	0.126	0.115	0.126	0.103	0.115	0.206	0	1.065	0.252
0.36	1.767	0.124	0.507	0.293	0.371	2.262	0	0	0	0.034	0.011	0	0	0.011	0.169	0	0.63	0	0	0.056	0	0	0.011	0	0.338	0.27	0.011	0.113	0	0.011	0.18
0.608	1.792	0.208	0.312	0.184	0.512	1.744	0	0	0	0.032	0	0.024	0.008	0.144	0.088	0.016	0.456	0	0.008	0.032	0.064	0	0.128	0.064	0.08	0.128	0.008	0.136	0.008	0.024	0.176
1.303	6.846	1.985	5.543	3.809	0.932	5.503	2.185	0.01	2.877	0	0	0.2	0	0.551	1.704	0.02	0.842	0	2.366	2.757	3.288	0	0.732	0.07	0.14	1.303	0.01	1.985	0	0.311	0.12
2.18	2.215	1.09	1.02	4.184	18.143	0.176	15.577	0	0	0	0	0	0.914	0	0.527	0.105	0	0	0.246	0.809	0.141	0.105	0.176	0	0.07	7.595	0.176	0.07	0.352	1.371	0.387
1.89	2.032	0.18	1.376	0.63	0.669	0.926	1.299	0	0.116	0.167	0.051	0.077	0	0.463	0.656	0.09	1.376	0	0.18	0.244	0.077	0	0.334	0.141	0.27	0.09	0.039	0.643	0.026	0.36	0.193
0.708	2.514	0.354	0.602	0.307	0.578	2.608	0	0	0	0.047	0	0	0	0.342	0.189	0.012	0.696	0	0	0.083	0.012	0	0.083	0.012	0.106	0.083	0.012	0.142	0	0	0.118
0.955	1.584	0.022	0.445	0.098	0.271	1.031	0.022	0	0.065	0.054	0.011	0.228	0	0.054	0.542	0.065	0.174	0	0	0.065	0.011	0	0.315	0	0.108	0.336	0.033	0.217	0.043	0.13	0.108
2.005	4.521	0.036	0.292	0.328	0.219	1.021	44.149	0	2.26	0.146	0	0.036	0	0.328	0.62	0	0.255	0.073	6.854	0.073	0	0	0.365	0.036	0.219	0.146	0	0.401	0.036	5.541	0.547
1.521	2.88	0.461	0.299	0.025	0.386	1.234	0.05	0	0.012	0.175	0.012	0.062	0	0.698	0.274	0	1.795	0	0.012	0.05	0.062	0	0.125	0.162	0.511	0.112	0	0.324	0.012	0.087	0.224
0.689	3.342	0.135	1.005	0.135	0.723	4.437	0	0	0	0.034	0	0.09	0.045	0.09	0.203	0.023	0.485	0	0	0.011	0	0	0.26	0	0.226	0.011	0.034	0.09	0.023	0.181	0.158
1.001	2.262	0.019	0.408	0.13	0.872	0.538	0	0	0.093	0.037	0.111	0.074	0	0.204	0.538	0.019	0.445	0	0	0.019	0.056	0	0.278	0.074	0.241	0.074	0	0.241	0	0.037	0.668
1.847	0.127	0.228	2.1	1.695	0.582	22.849	25.405	0	0.051	0.43	0	0.025	1.113	0	0.455	0	0.025	0.101	33.047	0	0	0	0	0.152	0.253	0.43	0	0.051	0.202	33.831	0.076
1.254	10.283	0.884	3.165	6.246	9.459	41.049	18.177	0	0.012	0.549	0	0.024	1.791	0	0.764	0.287	0.107	0	45.133	0.107	0	0.024	0.024	0.06	0.215	0.048	0.215	0.06	0.609	54.724	0.239
4.568	0.955	0.498	2.865	4.111	1.537	20.141	64.576	0.083	0	0.748	0	0.166	1.744	0	0.872	0.166	0.249	0.042	56.977	0.125	0	0	0.208	0.166	0.748	5.814	0	0.042	0	23.671	0.374
5.974	1.713	0.021	2.57	3.212	1.37	28.63	61.392	0.214	1.906	0.942	0	0.171	0.043	0.857	1.071	0	1.499	0.942	21.606	0.021	0	0.578	0.021	0.043	0.257	0	0.086	0.236	1.113	21.071	0.514
2.686	4.471	0.825	7.742	6.137	0.9	0.675	18.77	0.06	0.795	0.27	0	0.06	0.03	0.015	3.661	0.015	1.35	0.33	8.432	3.751	4.066	0.84	0.015	0.015	0.21	0.24	0.03	2.716	0	12.378	0.225
1.999	1.342	0	0.846	0.16	0.423	0.744	0.015	0	0	0.496	0	0.146	0.16	0.029	0.423	0.015	0.627	0	0	0.029	0	0.015	0.029	0	0.131	0.029	0.029	0.058	0	0.102	0.175
2.305	1.129	0	1.201	0.312	0.744	3.206	0	0.012	0	0.552	0	0.024	0	0.012	0.3	0.132	0.66	0	0	0	0.024	0	0.06	0	0.252	0.024	0.012	0.012	0.072	0.048	0.288
1.761	1.17	0.083	0.358	0.385	0.234	24.852	0	0	0.028	0.413	0	0.028	0.014	0.069	0.358	0.11	0.716	0	0	0.083	0.041	0	0.014	0	0.385	0.055	0.028	0.11	0.385	0.11	0.083
6.232	1.71	0.09	1.777	0.27	1.485	1.125	0.045	0	0	0.967	0	0.135	0.022	0.787	0.315	0	1.17	0	0	0.067	0.022	0	0.067	0.135	0.675	0	0.225	0.135	0.022	0.022	0.022
4.141	1.85	0.028	1.091	0.98	1.394	43.76	0	0	0	1.091	0.014	0.58	0.014	0.276	0.649	0.014	0.649	0	0	0.041	0.028	0	0.235	0	0.442	0	0.069	0.124	1.408	0.069	0.235
6.968	0.604	0.036	0.284	0.569	0.747	63.633	0.107	0	0	0.747	0	1.066	0.107	0.32	2.097	0.142	0.924	0	0.071	0.32	0.178	0	0.675	0	0.747	0	0.036	0.249	2.062	0.711	0.391
1.457	1.264	0.032	0.954	0.311	0.879	20.885	0.075	0.043	0.225	0.3	0.193	0	0	0.043	0.332	0.032	0.482	0.15	0	0.032	0.032	0	0.032	0	0.118	0	0.021	0.107	0.321	0.096	0.289
2.172	1.517	0.082	1.236	0.3	0.7	28.096	0	0	0	0.463	0	0.055	0.009	0.254	0.1	0.091	0.373	0	0.009	0.036	0.036	0	0.009	0	0.082	0.018	0	0.009	0.191	0.036	0.136
1.112	0.722	0.156	0.683	0.283	1.054	30.289	0.01	0	0	0.937	0.01	0.146	0.02	0.176	1.054	0.078	0.585	0	0.059	0.107	0.01	0.02	0.098	0	0.205	0.068	0.127	0.244	0.654	0.254	0.127
2.655	0.46	0.046	1.351	0.338	0.276	9.346	0.015	0	0	0.414	0	0.046	0.061	0.599	0.322	0	0.445	0	0.015	0.031	0	0	0.031	0.061	0.246	0.077	0.046	0.015	0.046	0.2	0.368
4.429	1.424	0	2.821	1.397	2.083	20.96	0	0	0	0.211	0	0.791	0	0.395	1.476	0.079	1.134	0	0.105	0.079	0.026	0	0.527	0	0.158	0	0.105	0.079	0.395	0.685	0.185
6.332	3.357	0.159	4.566	4.979	2.498	4.104	5.711	0.08	0.461	1.193	0.445	0.382	0.064	0.732	1.607	0	0.62	0.08	1.193	0.095	0.016	6.236	0.223	0.048	0.286	0	0.08	0.095	0.016	1.989	0.334
0.934	0.87	0.032	0.451	0.757	0.145	0.29	0.387	0	0.677	0.403	0	0.129	0	0	0.113	0	0	0.596	0.016	0.016	0.274	41.357	0	0	0.113	0.032	0.161	0.097	0	0.097	0.338
4.095	1.623	0	2.875	1.284	0.827	35.084	0.329	0.095	0.011	0.753	0.011	0.18	0.021	0.414	0.393	0.149	1.146	0	0.032	0.032	0.032	0.053	0.138	0.032	0.477	0.053	0.032	0.212	0.456	0.361	0.17
1.312	1.526	0.142	0.498	0.346	0.448	8.879	0	0	0	0.132	0	0.041	0	0	0.112	0	0.163	0	0	0.031	0	0.01	0	0.061	0.071	0.01	0.031	0	0	0.031	0.061
1.552	0.845	0.042	0.637	0.069	0.236	14.201	0	0	0.014	0.471	0	0.18	0.042	0.152	0.554	0	0.54	0	0	0.055	0	0	0.166	0.014	0.236	0.083	0.014	0.18	0.069	0.18	0.291
4.995	0.978	0.34	1.169	0.786	1.126	5.228	0	0.021	0	2.125	0	0.616	0.064	0.786	1.19	0.064	1.7	0	0.043	0.021	0	0	0.191	0.043	0.383	0.255	0.191	0.425	0	0.106	0.043
4.077	1.479	0	1.619	0.779	1.159	17.866	0.08	0.22	0	0.52	0	0.08	0.04	0.48	0.42	0.3	0.799	0.04	0.04	0	0.02	0	0.2	0	0.52	0	0.02	0.02	0.08	0.32	0.16
1.207	1.122	0.187	0.816	0.612	0.901	1.989	0	0	0	0.289	0	0.051	0.136	0.085	0.153	0	0.306	0	0	0.068	0	0.017	0	0.017	0.051	0.085	0.017	0.068	0.017	0.102	0.068
1.571	4.208	0	3.277	1.493	1.745	8.765	0	0	0	0.485	0	0.039	0.116	0.078	0.621	0.058	1.396	0	0	0	0.058	0	0.039	0	0.31	0	0.058	0.194	0.039	0.33	0.33
2.608	1.635	0	2.483	2.877	1.594	26.345	0.062	0.041	0	1.221	0.041	0.021	0	0.124	1.428	0	0.766	0	0.186	0.207	0.021	0	0.021	0	0.186	0.041	0.021	0.207	0.083	0.683	0.476
1.135	0.563	0	0.223	0.31	0.369	8.623	0	0	0	0.165	0	0.078	0	0.272	0.039	0.194	0.116	0	0	0	0	0	0.039	0	0.019	0	0.019	0	0.019	0.01	0.184
1.225	1.075	0.082	0.327	0.327	0.327	16.549	0	0	0	0.109	0	0.095	0	0.014	0.204	0	0.367	0	0	0	0	0	0.041	0	0.177	0.027	0.014	0.027	0.204	0.014	0.259
3.532	3.006	0.066	2.267	0.657	1.774	7.376	0.049	0	0.016	0.542	0.066	0.542	0.066	0.559	0.641	0.066	1.331	0	0.181	0.016	0.049	0	0.345	0.016	0.312	0.033	0.066	0.361	0.016	0.427	0.378
3.4	1.021	0.154	0.672	0.364	0.672	0.867	0.182	0	0.042	0.182	0.028	0.014	0.014	0.42	0.07	0.042	1.273	0	0	0	0.056	0.098	0	0.056	0.056	0	0.028	0.084	0	0.182	0
1.99	0.783	0.022	0.47	0.022	0.179	0.201	0	0	0	0.112	0	0	0	0.38	0.089	0	0.537	0	0	0.045	0	0	0	0	0	0	0.022	0	0	0.089	0.022
3.806	2.175	0.174	0.631	0.848	1.566	0.718	0	0	0	0.304	0.109	0	0	0.696	0.152	0	0.805	0	0	0	0	0	0.043	0.152	0.065	0.196	0.109	0.065	0	0	0.022
2.341	1.495	0.144	1.603	0.846	1.333	11.795	0	0	0	0.414	0	0.144	0.018	0.414	0.468	0	0.45	0	0	0.018	0	0	0.18	0	1.099	0.108	0.09	0.162	0.036	0.18	0.072
2.592	2.074	0.069	0.346	0.76	0.795	9.333	0	0	0	0.069	0	0.104	0.035	1.244	0.104	0	1.763	0	0	0.104	0	0	0.035	0.069	0.484	0	0	0.449	0.035	0.138	0
2.305	1.052	0.647	0.243	0.222	0.263	0.364	6.37	0.303	0	0.04	0.02	0.02	0.708	0	1.335	0	0	0.081	8.17	0.061	0.02	0	0	0	1.78	3.296	0.182	0	0.546	3.397	0.202
2.254	0.63	0.05	0.478	0.365	0.491	0.038	0.315	0.201	1.511	0.907	0.151	0.264	0.038	0	2.191	0.05	0.227	1.297	3.589	0.718	2.216	1.41	0.164	0.151	0.378	0.05	0.076	3.425	0.076	5.767	0.302
3.103	0.679	0.032	0.097	0.145	0.566	0	1.455	0.242	0.129	0.259	0.016	0.065	0	0.275	0.404	0.226	0.081	0.032	6.174	0.032	0.065	3.911	0.065	0.016	0.647	0	0.065	0.339	0.048	2.699	0.242
3.886	0.821	0	0.192	0.301	1.067	0	3.257	0.246	0.958	0.821	0.137	0.109	0	0	2.135	0	0.027	2.299	4.187	0.52	3.695	35.742	0.055	0	1.587	0.137	0.055	0.055	0.164	0.629	0.301
6.71	0.34	0.309	0.124	0	0.433	0.371	0.031	0.247	0	1.113	0	0.031	0	0.433	1.546	0	0	0	0	0.155	0	0	0.031	0.278	1.732	0.031	0	0.278	0.186	0	0
4.44	0.814	0.139	0.535	0	0.628	4.951	0.023	0.302	0	0.418	0.209	0.883	0.302	0.093	1.371	0.023	0.883	0.093	0.139	0.349	0.279	0	0.325	0.046	0.442	0.023	0	2.139	11.599	0.442	0.581
3.45	0.747	0.036	0.142	0	0.462	0.036	0	0.178	0.036	1.031	0.071	0.356	0	0	2.347	0.036	0.036	0.071	0.284	0.818	0.071	0	0.107	0.036	1.778	0.284	0	0.711	0.142	0.036	0.249
7.797	0.769	0.28	0.315	0	0.629	0.699	0.07	0.524	0.035	1.364	0	2.483	0	0	3.042	0	0.455	0.769	0.245	2.587	0.35	0	0.874	0.175	0.524	0	0.524	2.448	1.434	0.594	0.594
2.221	0.628	0.247	0.09	0.022	0.516	0.112	0	0.157	0.022	0.74	0.045	0	0	0.224	0.987	0.067	0	0.067	0.247	0.224	0.045	0	0.022	0.561	1.009	0.247	0.763	0.336	0.022	0	0.314
3.034	0.442	0	0	0	0.126	0.063	0	0.063	0	0.221	0	0.506	0	0.537	1.138	0.032	0.126	0.253	0.063	0.032	0.126	0	0.095	0.158	0.853	0	0	0.727	0.221	0	0
2.554	2.211	0.031	0.374	0	0.125	0.249	0	0.156	0	0.467	0.156	0.031	0	0.249	0.374	0.093	0	0.031	0.249	0.062	0	0	0	0.218	1.37	0	0.062	0.031	0.156	0.187	0.343
1.836	0.156	0.062	0.062	0	0.28	0.062	0	0.187	0.062	0	0	0.218	0	0	1.493	0.124	0.093	0	0.28	0.685	0.187	0	0.062	0.031	0.249	0.031	0	0.498	0.404	0.187	0
3.31	0.477	0.112	0.028	0	0.393	0	0	0.196	0	0.14	0	0.14	0	0	0.589	0.056	0.028	0.393	0.196	0.309	0.028	0	0.056	0	1.346	0.056	0.028	0.252	0.084	0.056	0.505
2.866	1.732	0.094	0.126	0	0.819	0.126	0	0.126	0	0.945	0	0.031	0	0.22	0.976	0.189	0.031	0.094	0.315	0.063	0.063	0	0	0.157	0.882	0	0.63	0.504	0.22	0.031	0.283
2.286	0.713	0	0.683	0.03	0.148	0.059	0.089	0.059	0.089	2.197	0	0.178	0.089	0	2.761	0.148	1.217	0.267	0.861	2.643	0.148	0	0.03	0.148	0.416	0.059	0.148	3.533	0.416	0.742	0.267
2.584	0.834	0	0.056	0	0.278	0.111	0	0.056	0	1.028	0	0.333	0	1.334	4.612	0.139	0.75	0.083	0.528	0.806	0.306	0	0	0.722	0.75	0.056	0.083	1.084	0.417	0.583	0.278
1.755	0.869	0.067	0	0	0.368	0.401	0	0.017	0	0.284	0	0	0	0	0.501	0.017	0.501	0.017	0	0.251	0.017	0	0.017	0	0.251	0	0	0.669	0.201	0.033	0.017
1.511	0.407	0	0.102	0	0.356	0.102	0	0.119	0	0.017	0.051	0	0	0.034	0.085	0.068	0	0.051	0	0.204	0.017	0	0	0.187	0.407	0.017	0.017	0.153	0.034	0	0
2.009	0.571	0.018	0.018	0	0.129	0.35	0	0.037	0	0.074	0	0.129	0.037	0	0.553	0.018	0.516	0	0.018	0.313	0	0	0.037	0.018	0.295	0.018	0.387	0.571	0.369	0	0
1.615	1.741	0	0	0	0.303	0.101	0	0.126	0	0.025	0.05	0	0	0.101	0.227	0	0	0	0	0	0	0	0.101	0	0.303	0	0.227	0	0.126	0	0.025
1.726	0.38	0	0.017	0	0.328	0.155	0	0	0	0.121	0.017	0.069	0	0	0.086	0.104	0	0	0.017	0.017	0.017	0	0.069	0.121	0.69	0.017	0	0.19	0.017	0	0.052
1.773	0.452	0.018	0.181	0	0.489	0.163	0	0.036	0	0.109	0	0.145	0	0	0.036	0.054	0.127	0	0.018	0.145	0.018	0	0.09	0	0.235	0.036	0.054	0.308	0.163	0	0
1.95	1.507	0	0	0	0.443	0.03	0	0.118	0	0.591	0	0	0	0.857	0.177	0.03	0.059	0	0	0.148	0	0	0	0.03	0.473	0	0	0.148	0	0	0
2.202	0.116	0	7.148	1.275	1.121	0.077	11.862	0.386	1.159	0.077	0	0.232	0.27	0	1.275	0	0.116	0.077	19.204	0.116	1.739	0.309	0	0	0.27	0	0	0.386	0.386	10.24	0.039
4.552	0.521	0	0	0	0.556	0.73	0	0.104	0	0	0	0.069	0	0	0.243	0	0.313	0	0	0.069	0.104	0	0	0	0	0	0	0.104	1.181	0	0
1.905	0.494	0.212	0.024	0	0.259	0.118	0	0.376	0	0.024	0.212	0.094	0	0.212	0.282	0	0	0.071	0.094	0.423	0	0	0	0.47	0.4	0	0	0.071	0	0	0.094
2.015	0.839	0	0	0.839	5.596	0.028	1.063	0	0	1.119	0	0	1.231	0.056	0.56	0.028	0.112	0.448	26.329	0.224	0	0	0	0.42	1.679	0.811	0.168	0	0.336	8.002	0.056
4.319	0.716	0	0	0.262	0.406	0.072	14.078	0	1.288	1.67	0.597	0	0	0	0.406	0	0	1.813	6.609	0.215	0.143	0	0.048	0	0.954	0	0.573	0	0.74	1.479	0.143
1.106	0.497	0	0.336	0.401	2.019	0	5.576	0.08	6.714	4.15	0	0	1.779	0	2.387	0	0.016	0.144	2.98	2.195	2.564	0	0.016	0.032	0.417	0	0	0.016	0.064	1.666	0.064
2.085	2.425	0.034	0	0	0.983	0	0	0	0.017	1.967	0	0	0	0.526	0.373	0.136	0	0.017	0	0.237	0.017	0	0.017	0.136	1.085	0	0.034	0	0.102	0.017	0
1.966	2.176	0.022	0.254	0.486	2.861	0.055	1.314	0	0.585	2.055	0.011	0.298	0.574	0.155	1.778	0.133	0.077	0.409	2.275	0.155	0.11	0	0.353	0.155	0.188	0	0.055	0.122	3.833	1.16	0
0.918	0.988	0	0	0.25	1.252	0.014	0.056	0.014	0.376	0.348	0	0	0	0	0.223	0	0	0.153	0.042	0.056	0.223	21.027	0.056	0.153	0.111	0	0	0	0	0	0
1.254	0.6	0	0.035	0.071	0.583	0	0.583	0	0.406	0.565	0	0.018	0	0	0.071	0	0	0.282	0.865	0	0.035	9.958	0.018	0	0.318	0	0	0	0.106	0.23	0
0.673	0.575	0.02	0.039	0.098	1.863	0.897	0	0.01	0.068	1.18	0	0	0.166	0.254	4.224	0.156	0.185	0.234	0.088	0.956	0.644	0	0.049	0.419	0.38	0.049	0.107	0.029	29.155	0.088	0.117
1.691	1.011	0.181	0.362	2.325	1.54	0.06	9.026	0	0.921	1.947	0	0.03	4.845	0	9.042	0.136	0.136	1.011	8.196	2.536	2.898	0.649	0.362	0.558	0.272	0.196	0.423	0.287	3.592	9.494	0.408
3.166	0.998	0	0.31	0.551	3.923	0.017	0.379	0.034	0	1.273	0	0.275	1.308	0.138	7.003	0.31	0.396	0.327	0.791	1.875	0.912	0.12	0.43	0.31	0.877	0.379	0.877	0.671	1.48	1.755	0.602
3.366	1.498	0.062	0.431	0.554	2.053	0.062	0.595	0.062	0.123	2.484	0	0	1.457	0.944	2.894	0.103	0.698	0.041	0.082	2.258	0.903	0	0.185	0.698	0.842	0.164	0.103	0.287	0.677	0.062	0.328
3.182	1.318	0.032	0.048	0.032	0.884	0.032	0	0	0.016	1.157	0	0.096	0.016	0.45	0.852	0.032	0	0	0.016	0.257	0.048	0	0.032	0.08	0.804	0	0.064	0.032	0.129	0	0.032
3.715	1.967	0	0.179	0.179	1.987	0	0	0.04	0.199	2.464	0	0	1.073	1.013	1.729	0.397	0.179	0	0	0.874	0.497	0.119	0.06	0.815	0.616	0	0.378	0.139	0.04	0	0.159
2.218	0.433	0.025	0	0	1.275	0	0	0	0.051	2.116	0	0.025	0.51	0.408	2.193	0.153	0.357	0	0.025	0.867	0.076	0	0.102	0.306	0.612	0.076	0.051	0.076	0.051	0.051	0
3.605	2.442	0.039	0.349	0.62	1.55	0	0.155	0.116	0.039	0.465	0	0	0.078	0	2.519	0	0.388	0	0.039	0.271	0.543	0	0	0	0.271	0	0	0	0.194	0.078	0
2.658	1.911	0.044	0.022	0.132	1.362	0	0.022	0	0.154	2.328	0	0.242	0.307	0.966	3.382	0.088	0.571	0.066	0.176	2.592	0.901	0	0.703	0.988	0.329	0.044	0.242	0.505	0.11	0.242	0.242
3.797	1	0.041	0.531	0.225	2.899	0.02	0.082	0.02	0.041	2.409	0	0.653	2.266	0.02	5.511	0	0.041	0.49	0.245	7.042	1.266	0	0.878	0.939	0.184	0.163	0.653	0.122	1.245	0.429	0.837
2.31	2.633	0.034	0.034	0.051	3.839	0.017	0.034	0	0.017	1.461	0	0.153	0.119	0.798	1.563	0.255	0.51	0.051	0.051	0.391	0.221	0	0.187	0.51	0.187	0.034	0.17	0.119	0.136	0.085	0
3.283	3.874	0.23	2.626	1.937	5.614	0	1.116	0.164	2.397	3.316	0.033	0.164	1.215	0.492	5.581	0	0.295	0.098	0.098	3.25	2.495	0	0.492	0.952	0.098	0.164	0.098	0.361	0.492	0.098	0.23
1.543	4.142	0.054	0.758	1.299	7.878	0.027	0.108	0.244	0	0.785	0	0	0.677	0	5.874	0.271	0.217	0.081	0.054	0.596	0.352	0	0	0.027	0.054	0.298	0.027	0.027	0.433	0.704	0.027
1.09	2.049	0	0.218	0.414	2.245	0	1.112	0	1.461	1.046	0	0	0.305	0	2.158	0.022	0.022	0	0.785	0.327	0.283	0.392	0	0	0.174	0	0.109	0	0.174	0.981	0
1.654	0.965	0.039	0.059	0.138	1.221	0.02	0.02	0	0.02	0.295	0	0.059	0.138	0	0.788	0	0.059	0	0.02	0.276	0.098	0	0.295	0	1.221	0	0	0	0.098	0.039	0
1.305	1.55	0.136	0.054	0	0.734	0.054	0.054	0	0	0.027	0	0	0.027	0	0.408	0	0	0	0.027	0.109	0.027	0	0	0	0.734	0.027	0	0	0.027	0.109	0.245
3.586	0.267	0.83	0.237	0.504	6.758	0	7.528	0	0	0.296	0	0.119	1.156	0	0	0	0	0.474	35.981	0	0.059	0	0.059	0.237	4.683	2.549	0	0.059	0.089	5.365	0.03
3.399	0.17	0.227	1.388	0.142	17.054	3.371	6.827	0	0	0.142	0	0.028	0.793	0	0.085	1.076	0.17	0.453	46.714	0	0.17	0	0.085	0.283	3.286	0.028	0.198	0.057	0.057	57.139	0.028
3.998	0.852	0.016	0.688	0	0.049	0.164	0.049	0	0.066	0.639	0.033	0.18	0	1.491	0.442	0.033	1.852	0	0.229	0.115	0.344	0.115	0.459	0.688	1.065	0.033	0.131	0.721	0	0.246	0.901
3.19	1.54	0.11	0.028	0	0	0	0	0	0.055	0.11	0.11	0.055	0	0.11	0.028	0	0.385	0	0	0.055	0	0	0	0	0.193	0	0.303	0	0	0	0.275
4.765	1.763	0.11	0.413	0.055	0.523	0.413	0.055	0	0	0.33	0	0.165	0	0.22	0.22	0	1.349	0.055	0.496	0	0.138	0	0.358	0.055	1.074	0	0.275	0	0	0.028	0.33
2.753	1.55	0.036	1.368	0.128	0.292	0	15.171	0.091	0.565	0.729	0.401	0	0	0.091	0.511	0.018	1.295	0.219	21.098	0.018	0.182	0.055	0.182	0	1.969	0	0	0	0	16.375	0.31
2.548	5.514	0.382	5.296	0.2	2.056	0.127	0.4	0.309	0.146	0.127	0.692	0.055	0.018	0.673	0.218	0	1.092	0.237	2.803	0	0.346	0.091	0.109	0.346	0.764	0.055	0	0.473	0	1.583	0.055
2.018	3.424	0.214	5.044	0	0.245	0.122	0.397	0	0.734	0.092	0	0.183	0	0.031	1.406	0	0.459	0	0.367	0	0.55	0	0.061	0	0.611	0	0	0	0.061	0.336	0.214
0.805	1.341	0.01	0.316	0	0.067	0.374	0.038	0.01	0	0.01	0	0	0	0	0.048	0.029	0.374	0.01	0.096	0	0.182	0.01	0	0.01	0.393	0	0.067	0.115	0.096	0.374	0.134
1.553	18.098	1.251	15.641	1.807	13.533	2.004	3.024	4.206	0.417	0.336	12.745	0	0.29	0.023	3.151	0.243	2.213	1.506	56.992	0	0.406	0.197	0.104	0.185	1.078	0.012	0.162	0.162	0.162	36.635	1.101
1.598	3.238	0	0	0	0.336	0.315	0	0	0	0.105	0	0	0	0	0.147	0	0.273	0.042	0.063	0	0.105	0	0	0	0.421	0	0	0.021	0	0.021	0.084
2.357	1.387	0.023	0.069	0	0	0	0.023	0.185	0	0.092	0	0	0.069	0.3	0	0	0.532	0	0.162	0.023	0	0.023	0	0.116	0.763	0	0	0.092	0	0.023	0
2.22	1.323	0	0.189	0	0	0	0	0.094	0	0	0.897	0	0.094	0	0.094	0	0	0	0	0	0.047	0	0	0.047	0.189	0.047	0	0	0	0	0
0.866	7.368	0.346	2.828	0.019	2.713	0.038	0.154	0.212	0.096	0.038	0.442	0	0	0	0.096	0.077	0.038	0	0.866	0	0.154	0.827	0	0.096	0.135	0.019	0	0	0	0.154	0.115
2.899	6.167	0.295	5.528	0.098	6.216	0.049	0.491	0.442	0.172	0.147	0.369	0	0	0.172	0.86	0.246	1.843	0.123	1.45	0.025	0.098	0	0.098	0	0.639	0	0.123	0	0	0.713	0.025
0.947	1.216	0.014	0.085	0	0.057	0.028	0	0.028	0	0.057	0.028	0	0	0.085	0.042	0.028	0.254	0	0.057	0	0.028	0.014	0.014	0.071	0.24	0	0	0	0	0.085	0.127
0.778	0.743	0	0.173	0	0.035	0	1.037	0.017	0.259	0	0	0	0	0	0	0	0.017	0.035	2.109	0	0	36.1	0	0	0.277	0	0	0	0	0.45	0.225
1.198	2.36	0.053	1.039	0.053	0.564	0.106	0.088	0.018	1.162	0.335	0	0	0	0.018	0.511	0.035	0.211	0.299	1.092	0.018	0.704	68.704	0.018	0	0.229	0.018	0.141	0.018	0	1.25	0
1.277	6.742	0.208	1.99	0.149	2.346	0.119	0.178	0.238	0.208	0.119	0.327	0	0	0	0.208	0	0.713	0.416	1.871	0	1.485	46.956	0	0	0	0.03	0	0.149	0.059	0.505	0.178
0.712	2.256	0.051	0.288	0	0.339	0.017	0.577	0	0.254	0.017	0.017	0	0	0	0.288	0.034	0.492	0.068	1.866	0	0.068	7.412	0.034	0	0.712	0	0	0.102	0.034	0.882	0.17
0.608	1.412	0	0.902	0	0.608	0	0.314	0.039	0.765	0.451	0.059	0.02	0	0	1.079	0.078	0.255	1.118	3.648	0.02	2.001	83.935	0.118	0	0.333	0.078	0.588	0.02	0	4.884	0.628
0.96	2.4	0	4.412	0.206	0.594	0.892	3.418	0.126	1.966	0.114	0.057	0	0.046	0	0.194	0	0.183	0.309	7.487	0	0.434	4.618	0.08	0	0.24	0.034	0.091	0.08	0.217	6.481	0.194
1.951	2.851	0.03	1.05	0.12	0.69	0.09	0.36	0.12	0.3	0.57	0.27	0.15	0	0	0.69	0	0.45	0	1.291	0	0.45	13.445	0.21	0	0.78	0.03	0	0	0	0.45	0.06
1.922	0.907	0	0	0	0.107	0	0	0	0	0.107	0	0	0	1.761	0.08	0	0.961	0	0.08	0	0.027	0	0.027	0.374	0.534	0.133	0	0.107	0	0	0.107
1.438	1.767	0	0.103	0	0.801	0.041	0	0.021	0.041	0.062	0.082	0	0	0.021	0.041	0	0.021	0	0.041	0	0.041	0	0	0	0.308	0	0	0	0	0	0
2.047	1.767	0.035	0.455	0	0.157	0.682	0	0	0	0.122	0	0.332	0	0.052	0.227	0.07	0.665	0.017	0.227	0	0.315	0.035	0.367	0	1.154	0	0	0	0.14	0.297	0.052
4.723	1.7	0.054	0.297	0	0.297	0.081	3.887	0	0	0.567	0	0.27	0	0.567	0.054	0	0.999	0.027	8.151	0	0.027	0	0.351	0.108	1.269	0	0	0.189	0	6.64	0.297
2.837	0.224	0.037	0.075	0	0	0.037	0	0	0	0.187	0	0.784	0	0	0	0	0.635	0	0.037	0	0.149	0.411	0.747	0	0.672	0	0	0	0	0	0.037
2.474	1.509	0.091	0.392	0	0	0	0.03	0	0	0	0.332	0	0	0.091	0.03	0	0.694	0	0.121	0	0.241	0	0	0.181	0.362	0	0.241	0	0	0.03	0
2.699	1.252	0.022	0.691	0	0	0.475	0.108	0.043	0.13	0.086	0	0.022	0	0.237	0.237	0	0.583	0	0.043	0	0.237	0.022	0.065	0.216	1.231	0	0	0.022	0.022	0.065	0
1.593	1.748	0.066	0.597	0	1.328	0.089	0.044	0.266	0.066	0.133	0	0.044	0	0.266	0.221	0.022	0.199	0	0.243	0.022	0.199	0.044	0.044	0	1.062	0.044	0	0	0	0.066	0.089
1.424	1.037	0	0.985	0	0.141	0.07	0.158	0.018	0.176	0.387	0	0.105	0	0.246	0.492	0	0.809	0	0.352	0.105	0.615	0.07	0.123	0.053	0.65	0	0.176	0.123	0.07	0.299	0.633
1.775	1.751	0	0.144	0	0.048	2.926	0	0.024	0.024	0.072	0	0	0	0	0.096	0	1.031	0	0.144	0	0.12	0	0.072	0.096	1.079	0	0	0.048	0.288	0.048	0.024
1.364	2.166	0.027	0.481	0	0.08	0	0	0.027	0	0.067	0.013	0.094	0	0.107	0.134	0	0.521	0	0.094	0	0	0	0.147	0	0.214	0	0	0.053	0	0.027	0.053
1.357	0.888	0.017	0.139	0	0	0.748	0	0	0	0.139	0	0.104	0	0.087	0.244	0.052	0.54	0	0.052	0	0.052	0	0.191	0.017	0.54	0	0	0	0.122	0	0.348
1.944	1.529	0.017	1.18	0.05	0.648	2.31	0.964	0	0.897	0.233	0	0.183	0	0	0.881	0.017	0.548	0.017	2.958	0.05	0.897	0.066	0.216	0	0.415	0	0.083	0.1	0.565	3.307	0.266
1.385	6.087	0.157	0.183	0	2.22	0	0	0.549	0	0	1.515	0	0	0.235	0	0	0.078	0	0.287	0	0	0	0	0	0	0	0	0	0	0.026	0
2.343	1.063	0.024	0.097	0	0	0.507	0	0	0	0.193	0	0	0	0	0	0.024	0.169	0	0.121	0	0.169	0	0.097	0	0.725	0	0.024	0	0	0	0.266
1.417	2.001	0.111	1.167	0	0.611	0.333	0	0.056	0.333	0.083	0	0	0	0	0.111	0	0.25	0	0.083	0	0.056	0.083	0.111	0.306	0.834	0	0.056	0	0.056	0.111	0.278
1.696	3.693	0.301	2.19	0.021	0.365	0	0.043	0.064	0.086	0	0.429	0	0	0.021	0.236	0.021	0.816	0	0.945	0	0.279	0	0.043	0	0.88	0.021	0.086	0.129	0	0.193	0.086
6.584	3.652	0.126	3.562	0.036	0.036	0.054	14.409	0	0.522	0	0	0.288	0	0.072	0.18	0.036	1.763	0.63	27.775	0.018	0.432	0	0.144	0.072	0.684	0.342	0.54	0.144	0	30.005	0.63
10.959	4.677	0.261	1.666	0	2.931	0.02	0.401	0.04	0.04	0	0	0.08	0	0.08	0.08	0	0.161	0.201	28.804	0	0.502	0	0.12	0	1.345	0.02	0.181	0.261	0.06	11.501	0.321
8.96	1.643	0	1.515	0	0	0	0	0	0.026	0	0	0	0	0.051	0	0	0.051	0	2.259	0.051	0.026	0	0.051	0	1.515	0.103	0.026	0.077	0	0	0.462
7.002	33.634	3.694	53.308	4.768	45.833	0	8.376	10.009	1.418	0	11.04	0.043	0	0	0.387	0	1.074	5.412	21.435	0	0.773	0.043	0	1.246	0.473	0.129	1.074	1.89	0	15.593	1.117
1.878	0.274	0	0.31	0	0.109	0.036	4.413	0	0.036	0	0	0.036	0	0	0.055	0	0.474	0.602	11.342	0	0	0.018	0	0.036	0.365	0	0.073	0	0.018	11.433	0.62
4.37	1.835	0.036	0.435	0	0.072	0.085	0.133	0.012	0	0	0	3.815	0.374	0.06	4.382	0.012	2.221	0	0.664	0.024	0.036	0	0.024	0.193	0.785	0	0.012	0.169	0	0.423	0.567
2.614	1.089	0	0.044	0	0.058	0.073	0	0	0	0	0	0.029	0	0	0.044	0	0.421	0	0.087	0.044	0.015	0	0	0	0.378	0	0	0.189	0	0	0.058
4.123	0.843	0.047	0.468	0	0.047	0.187	0.656	0	0.445	0	0	0	0	0	0.047	0.07	0.094	0.445	1.405	0.023	0.07	0.586	0	0	0.539	0.047	0	0	0	0.562	0.515
5.473	2.383	0.024	1.581	0	0	0	0	0	0	0	0	0.118	0.024	0	0.024	0.661	0.142	0	0.448	0.118	0.212	0	0.071	0.024	0.92	0	0.118	0.118	0	0.094	0.165
5.57	11.46	1.024	4.823	0.085	3.265	0.064	0.213	0.043	0.021	0	0	0.043	0	0	0.171	0	0.299	0	0.96	0.043	0.299	0.021	0.021	0.064	0.512	0.043	0.021	0.277	0.043	1.387	0.235
3.796	3.103	0.18	0.795	0	0.59	0.026	0.077	0	0	0.026	0	0	0	0	0	0	0.103	0.256	34.599	0	0	0	0	0.103	1.59	0.616	0.051	0.026	0	8.233	0.487
5.714	1.641	0.021	0.457	0	0	0.021	0	0	0	0.042	0	0.021	0	0	0.083	0	0.187	0	0.062	0.021	0.083	0	0.208	0.042	0.686	0	0	0.021	0	0.145	0.062
4.337	1.162	0.058	1.142	0.019	0.039	0.039	0	0	0	0	0	0.174	0	0	0.077	0	1.394	0	0.271	0	0.077	0	0.194	0.039	0.852	0	0	0	0	0.155	0
3.526	1.077	0.024	0.196	0	0.367	0	0	0	0	0	0	0	0	0	0.049	0	0.049	0	0.073	0	0.024	0	0.024	0	0.49	0.073	0	0	0	0.049	0
3.333	1.541	0	0.031	0	0	0.016	0	0	0	0	0	0.33	0	0.063	0.031	0	0.472	0	0	0	0	0	0.299	0	0.676	0	0	0.016	0	0	0.031
6.988	2.232	0	0.554	0	0.163	0.163	0	0.016	0	0	0	0.098	0	0	0.147	0	0.538	0.016	0.456	0.033	0.016	0	0.212	0.114	0.863	0	0.081	0.147	0	0.228	0.261
1.684	0.821	0.123	0.267	0	0.082	0.349	3.429	0	0	0	0	0	0	0	0	0	0.021	0.164	13.676	0.021	0.041	0	0.021	0.287	1.088	0.185	0.287	0	0	4.189	0
4.168	0.612	0.262	0.583	0.058	2.594	0.058	3.294	0	0	0	0	0	0	0	0.058	0	0.029	0.321	3.206	0	0.437	0	0.146	0.204	1.749	1.574	0.117	0.058	0.029	0.262	0.117
6.201	1.532	0	0	0	0	0.112	0	0	0	0	0	0.112	0	0	0.075	0.075	0.187	0	0	0	0	0	0.224	0	0.037	0	0	0	0.075	0	0.075
6.177	1.984	0.057	2.777	0	0.312	0.028	0.085	0	0.113	0	0	0	0	0.17	0	0	0.51	0	0.51	0.113	0.057	0	0.028	0.623	0.652	1.275	0.17	0.028	0	0.113	0
3.518	3.84	0	0.671	0	0.295	0	0	0	0	0	0	0.081	0	0.967	0.027	0	0.859	0	0.081	0.107	0.081	0	0.027	0	0.43	0.215	0.913	0	0	0	0.054
5.729	2.072	0.102	2.532	0	0.256	0	0.23	0.026	0	0	0	0.102	0	0	0.102	0	0.716	0.051	1.611	0	0.179	0	0.23	0.102	1.049	0.179	0.23	0.051	0	0.537	0.179
3.625	11.132	0.962	9.208	0.642	11.229	0	0.642	0.449	0	0	0.321	0	0	0	0.674	0.064	1.54	0.738	3.882	0	0.096	0	0	0.064	0.962	0.064	0.032	0	0	1.476	0.257
6.43	1.667	0.079	1.164	0.026	0.053	0.026	0.026	0	0.185	0	0	0.132	0	0.026	0.053	0	2.408	0	0.159	0	0.106	0	0.026	0.026	0.291	0	0.026	0.159	0	0	0.079
5.59	2.607	0.619	3.093	0.044	5.722	0.177	1.127	0	0.155	0	0	0.11	0	0	0.177	1.79	0.84	0.552	4.22	0.066	0.376	0	0.044	0.044	0.84	1.326	0.641	0.221	0.088	1.856	0.354
4.784	3.309	0.197	2.425	0	0.033	0.131	0.262	0	0	0	0	0	0	0.131	0.033	0	0.623	0	0.557	0	0.066	0	0	0	0.459	0.033	0	0.033	0	0.262	0.164
4.035	3.823	0.118	2.855	0	0.212	0.189	0	0	0	0	0	0	0	0	0.189	0.024	0.189	0	0.755	0.024	0.26	0.024	0.047	0.024	1.133	0.047	0.024	0.142	0.236	0.543	0.189
4.382	1.929	0.084	1.594	0	0.084	0.021	0.084	0	0.126	0	0	0.021	0	0.084	0.126	0	0.629	0	3.879	0.042	0.105	0	0.021	0.021	0.482	0	0	0.021	0	0.356	0.042
4.876	1.534	0.069	0.343	0	0	0	0.023	0	0	0	0	0.206	0.847	0	0.114	0	0.778	0.206	0.229	0.023	0.046	0	0.092	0.046	1.053	0	0.023	0	0	0.023	0.229
4.261	2.847	0.039	1.669	0	0.02	0.157	0	0	0.079	0	0	0.196	0	0	0.079	0.039	0.471	0	1.473	0	0	0	0.118	0	0.511	0.098	0.118	0	0	0.491	0.079
5.007	1.557	0.021	0.168	0	0.042	0	0	0	0	0	0	0	0	0	0	0	0.105	0	0.063	0.021	0.021	0	0.042	0.189	1.157	0.084	0	0.021	0	0.021	0
5.819	4.522	0	0.506	0	0.19	0.032	0	0	0	0	0	0	0	0	0.063	0	0.917	0	0.253	0.032	0	0	0.032	0	0.19	0	0	0.032	0	0	0
3.764	1.101	0.249	0.568	0	0.213	0.036	0.462	0	0	0	0	0	0	0	0	0	0.107	0.071	1.74	0.036	0.639	0	0.107	0.142	1.03	1.562	0	0	0	0.284	0.746
8.387	1.975	0.091	0.152	0	0.122	0.152	0.061	0.182	0	0	0	0.425	0	0.091	0.304	0	1.307	0.122	0.729	0	0.122	0	0.152	0.091	1.003	0	0	0.547	0	0.668	0.395
2.603	1.594	0	0.961	0	0.023	0	0	0	0	0	0	0.141	0.023	0	0.422	0	0.328	0	0.328	0	0	0	0.047	0.047	0.07	0	0	0	0	0.094	0.023
2.928	0.863	0	0.092	0	0.139	0	0	0.015	0	0	0	0	0	0.108	0.031	0	0.601	0	0	0	0.015	0	0	0	0.185	0	0	0.015	0	0.092	0.262
2.399	1.53	0	0.853	0	0	0	0.934	0	2.963	0.016	0	0	0	0	0.064	0	0.113	0.773	4.171	3.172	3.671	0.129	1.932	0	0.258	2.448	1.465	2.415	1.465	2.399	1.481
2.028	2.336	0.128	1.797	0	0.436	0	0	0	0.077	0	0	0	0	0	0.026	0	0.103	0.462	1.797	0	0.026	0.205	0.077	0	0.462	0.026	0.128	0.051	0	1.72	0.077
3.1	1.304	0.064	0.086	0	0.021	0.15	0	0	0	0	0	0.214	0.043	0.492	0.064	0.064	0.727	0	0	0.086	0	0	0.192	0.428	1.026	0	0.107	0	0	0	0.043
2.363	1.131	0.04	0.02	0	8.12	0	0.081	0	0	0.061	0	0	0.586	0	0	0.04	0	0.768	31.569	0	0	0.02	0	0.727	0.626	0.061	0.061	0.02	0	8.342	0.384
2.446	0.689	0.103	0.379	0	1.137	0.138	21.667	0	0.758	0.138	0.241	0.758	0	0	0.069	0	0.069	0.207	35.205	0	0.344	0	0.241	0.103	0.448	0.069	0	0.103	0.103	34.688	0
4.092	2.079	0.877	2.176	0.032	6.333	8.477	3.28	0.617	0.032	0.357	0.227	0.292	0.65	0.26	0.325	0.032	0.747	0.227	33.387	0	0.13	0	0.325	1.169	2.111	0	0.097	0.032	2.209	13.348	0.585
7.232	13.829	0.291	15.991	0.872	17.699	0.036	1.672	2.78	2.908	0.745	25.532	1.581	0	0	7.832	0.382	5.197	4.67	9.322	0	2.035	0.563	0.563	1.327	0.909	0.218	0.545	2.471	0.036	6.796	1.236
2.281	0.63	0.223	0.426	0	0.334	0.037	14	0.037	1.075	0.723	0	0.019	0	0	0.093	0.019	0.037	0.63	9.994	0	0.927	0	0	0.074	0.389	0.074	0.148	0.074	0	6.638	0.185
7.435	0.524	0	0.025	0	0.15	0.499	0	0.1	0	0.299	0	0.075	0	0	0.05	0	0.898	0	0	0	0.1	0	0	0	1.771	0.025	0.025	0	0.125	0	0.025
9.527	0.485	0.051	0.307	0	0.23	0.026	0.077	0.051	0.026	0.051	0.23	0.358	0	0	0	0.051	1.865	0.179	0.051	0.102	0.128	0	0.128	0	2.197	0.69	0	0.281	0	0	0.077
7.478	1.002	0.036	0.25	0	1.431	0.107	0.036	0.358	0.036	0.179	0	0.215	0	0	0.25	0.072	2.004	0.036	0.358	0	0.036	0.143	0.072	0	1.753	0	0.179	0.143	0	0.036	0
6.431	0.605	0.096	0.127	0	0.923	0.287	0	0.223	0.096	0.255	0	0.446	0	0	0.064	0	0.7	0	0.064	0	0.223	0	0.064	0.096	0.446	0.032	0	0.032	0.127	0.064	0.159
5.837	1.601	0	1.434	0	1.434	1.568	0.467	0.267	0.233	0.2	0.067	1.568	0	0	0.2	0	0.901	0.033	0.434	0	0.734	0	0.033	0.033	1.434	0	0.033	0.233	1.268	0.434	0.1
5.817	0.559	0	0.854	0	1.117	0.131	0.131	0.066	0.033	0.361	0.164	0.69	0	0.033	0.164	0	0.427	0	0.427	0	0.197	0	0.329	0.23	1.084	0	0	0.099	0.033	0.559	0.033
5.026	0.83	0	2.845	0	1.707	0.024	0.332	0.166	0.308	0.19	0.024	0.474	0	0	0.332	0	0.427	0.308	1.28	0	0.142	0	0.166	0.071	0.616	0.142	0.071	0.047	0	0.593	0
5.387	2.455	0.159	0.956	0	2.263	0.032	0.414	0.064	0.032	0.191	0	0	0	0.064	0.032	0	0.638	0	0.51	0	0.096	0.032	0.032	0.096	0.414	0.191	0.223	0.032	0.032	0	0.032
5.909	1.483	0.072	0.311	0	1.675	0.072	2.392	0.144	1.388	0.502	0	0.407	0	0	0.12	0	0	0.909	1.268	0	1.124	19.498	0.024	0	0.885	0.024	1.1	0	0.072	0.861	1.124
1.513	0.32	0.043	0.043	0	0.277	0.064	0.043	0.17	0.021	0.107	0	0.043	0	0	0.064	0	0.341	0	0.085	0	0	0.256	0	0	0.234	0	0.298	0.17	0.043	0.043	0.256
2.562	1.437	0.219	0.219	0	2.218	0.219	0.031	0.031	0.187	0.062	0	0.094	0	0	0	0.125	0.094	0.031	0	0.062	0.031	0	0.062	0.312	0.625	0.156	0	0	0.187	0	0.156
3.418	4.617	0.626	2.917	0.143	3.311	0.215	0.161	0.877	0.072	0.304	0.877	0.447	0	0	0.018	0.018	0.34	0.054	0.591	0.018	0.125	0	0.143	0	0.841	0.018	0	0.036	0.018	0	0.107
7.759	0.963	0.177	0.279	0	1.42	0	0.101	0	0.076	0.456	0	0.456	0	0	0.025	0	1.927	0.051	0.177	0.025	0.051	0	0.127	0	0.634	0.051	0	0.38	0.304	0.051	0.127
5.083	0.043	0.065	0	0	0.065	0	0	0	0	0.172	0	0	0	0	0	0.022	0.28	0	0	0	0.086	0	0	0.086	0.129	0	0	0	0	0	0.345
2.793	0.962	0	0.092	0	0.444	0.777	0	0.018	0	0.166	0	0.018	0	0.222	0	0	0.314	0	0.018	0	0.148	0	0.018	0.259	0.536	0	0.055	0	2.331	0	0.018
5.332	1.543	0	0.273	0	0.84	0.059	0	0	0	0.117	0.117	0.137	0	0	0.156	0	0.273	0	0.176	0	0.02	0	0.039	0	0.508	0.02	0	0	0	0.039	0.02
6.104	1.351	0.225	0.811	0	0.923	0	0	0.113	0.068	0.068	0	0.113	0	0	0.113	0	0.923	0	0.113	0	0.203	0	0	0.113	0.653	0	0	0	0	0	0.09
9.136	1.091	0	0	0	1.284	0.086	0	0.043	0	0.043	0.021	0.235	0	0	0.043	0.214	1.583	0.021	0.171	0	0.043	0	0.086	0.086	1.776	0.021	0.257	0.021	0.021	0.064	0.235
3.331	0.896	0	0.168	0	0.812	0	0.588	0.056	0.448	0.14	0.084	0.308	0	0	0.084	0	0.756	0.168	0.224	0	0.14	9.63	0.084	0.196	0.56	0	0.112	0.112	0	0.308	0.056
1.869	3.409	0.595	1.15	0	5.195	0.021	0.144	0.103	0.041	0.205	1.91	0.021	0	0	0.123	0	0	0.144	0.411	0	0.062	0	0.021	0.226	0.164	0.185	0	0.041	0	0	0
3.578	8.032	0.666	1.122	0.07	7.997	0.526	0	0.842	0.07	0	4.56	0	0	0	0.07	0.246	0.281	0.561	1.017	0	0.14	0.175	0	0.21	0.175	0	0.14	0	0.386	0.07	0
3.692	5.268	0.09	1.396	0	9.77	0.135	0.045	0.63	0.09	0	0.946	0	0	0	0.135	0	0.315	0.405	1.306	0	0	0	0	0	0.09	0	0.045	0.045	0	0.45	0.045
3.071	0.338	0.056	0	0	0	0.028	0	0	0	0.056	0	0.113	0	0	0.028	0	0.564	0.028	0.085	0	0.056	0	0.028	0	0.789	0	0.141	0.141	0	0	0.592
7.134	1.16	0	0.086	0	4.211	0.172	0	0.172	0	0.086	0	0.859	0	0	0.043	0	1.117	0.086	0.344	0	0	0	0	0.473	1.246	0.086	0	0.086	0	0.172	0.043
4.613	1.237	0.206	0.515	0	1.959	0.052	0.026	0.103	0.103	0.026	0	0.026	0	0	0.103	0.077	0.928	0.206	0.464	0	0	0	0.129	0.026	0.644	0.129	0	0.284	0.026	0.361	0
2.401	0.255	0	0	0	0.664	0	0	0	0.026	0.051	0	0	0	0.051	0.077	0	1.047	0	0	0	0	0	0	0.179	0.307	0.026	0	0.204	0.051	0.077	0.026
2.73	0.675	0.147	0	0	1.262	0.382	0	0	0	0.088	0.029	0.029	0	0	0	0.088	0.411	0	0	0	0	0	0.088	0	0.734	0	0.117	0.088	0.059	0	0
2.739	0.072	0	0.108	0	0	0	0.036	0	0	0.108	0	0.252	0	0	0	0	0	0	0	0	0.396	14.234	0.108	0	0.036	0	0	0	0	0	0
3.122	0.456	0.114	0.485	0.228	1.126	0.143	2.11	0.071	0.927	0.342	0	0.513	0	0	0.299	0	0	1.354	4.376	0	4.89	63.421	0.271	0.029	0.527	0.143	0.029	0.299	0.143	10.05	0.314
5.512	0.899	0	0.27	0	0.359	0	0.09	0.15	0	0.06	0	0.03	0	0	0	0	1.588	0	0.33	0	0.03	0	0.03	0	0.479	0	0	0.21	0	0.03	0.03
5.695	0.884	0.035	0.212	0	1.698	0.248	0.106	0.106	0.106	0.106	0	0.283	0	0	0	0	1.946	0	0	0	0	0	0.035	0.177	0.424	0.106	0	0	0.035	0	0.141
7.834	1.642	0	0.821	0	1.197	0	0	0.034	0.137	0.103	0	0.308	0	0.103	0	0.068	1.266	0.137	0.411	0	0.239	0	0.753	0.137	1.437	0	0.479	0.068	0	0.034	0.171
3.828	0.814	0.035	0.121	0	1.264	0.433	0.035	0.052	0.017	0.173	0.087	0.277	0	0	0	0	0.52	0.104	0.121	0	0.087	0	0.035	0.017	0.693	0	0.017	0.156	0.485	0.069	0.173
4.724	1.432	0.024	0.31	0	1.098	0.024	0.095	0.024	0.048	0.048	0	0	0	0	0.024	0	0.382	0	0.119	0.167	0.072	0	0	0.048	0.239	0.048	0	0	0	0	0
3.756	0.048	0.095	0	0	0	0.024	0	0	0	0.095	0	0.357	0	0	0	0	0.404	0.024	0	0	0	0	0.024	0.024	0.523	0.071	0.095	0.095	0	0	0.095
4.585	0.595	0	0	0	0.089	0	0.06	0.03	0.06	0.268	0	0.089	0	0	0	0	0.625	0	0.089	0	0.119	0	0	0.149	0.417	0.03	0	0	0	0	0
5.806	1.431	0.028	0.083	0	0.495	0.771	0.028	0.193	0	0.358	0	0.578	0	0	0.413	0.055	1.734	0.33	1.651	0	0.743	0	0.275	0.193	0.936	0.083	0	0.633	0.936	1.844	0
3.424	0.905	0.079	0	0	0.394	0	0	0	0	0.039	0.236	0.039	0	0	0.079	0	0.157	0	0	0	0	0.118	0.118	0.079	0.984	0	0	0.039	0	0	0.748

## Sheet: Migratory stream into CC
DCX	SCGN	TSHZ1	CoupTF2	DLX2	SP8	CALB2	GAD1	GSX2	LHX6	LRP8	NKX2.1	EOMES	PROX1	TBR1	ASCL1	EMX1	SATB2	MAF1	VIP	PAX6	RELN	SST	DCDC2	EGFR	NCAM1	CXCL14	CXCR7	KIA0319	CXCL12	CXCR4	VLDLR
2.357	0.449	0	0.225	0	0.718	0.09	0	0	0	0.763	0	0	0	1.504	0.045	0.471	0.337	0.022	0.045	0	0	0.067	0.022	0.561	0.427	0	0.067	0	0	0.067	0
7.747	5.774	0.222	0.47	0.274	0.64	0	32.933	0	0.196	0.509	0.052	0	0.039	0	0.157	0.013	0.013	0.039	15.702	0.013	0.758	65.774	0.091	0.144	0.157	0.052	0.052	0	0.091	21.163	0.052
2.468	0.36	0.409	0.49	0	0.229	18.287	0	0	0	0.261	0	0	0	0.098	0.131	0.147	1.095	0	0.147	0.016	0	0.327	0.278	0.065	0.932	0.065	0.016	0.425	11.44	0.768	0.049
2.274	0.422	0.037	0.238	0	0.917	0	0	0	0	1.393	0	0	0	1.118	0.037	0	0.367	0.018	0.055	0.018	0.037	0.147	0.312	0.568	0.66	0.055	0.147	0.147	0	0.037	0
4.849	0.331	0	1.014	0	0.507	0.198	0	0	0	1.168	0.22	0	0	0.838	0.375	0.022	0.353	0	0.176	0.022	0	0.242	0.375	0.595	0.683	0.022	0.022	0.044	0.198	0.573	0.132
1.902	0.146	0	0	0	0	0	0.024	0	0	0.122	0	0	0	0	0	0	0	0.829	0	0	0	1.073	0	0.024	0	0	0	0	0	1.683	0.195
1.872	0.149	0	0.357	0	0.059	0.921	3.239	0	0	0.416	0	0	0.267	0	0.149	0.149	0.059	0	0.149	0	0.059	0.386	0	0	0.416	0.03	0	0	0.089	1.1	0.297
2.795	0.673	0.21	1.66	0	1.261	0.168	0.042	0	0	0.673	0.021	0	0	0.525	0.336	0.147	0.82	0	0.652	0	0.063	0.841	0.126	0.294	0.946	0.084	0.105	0.084	0.273	1.639	0.462
3.377	0.257	0	0	0	0.277	0.099	0	0	0	0.356	0	0	0	0	0	0	0.04	0	0	0	0	0.059	0.02	0	0.316	0	0	0.02	0.059	0.02	0.316
2.528	0.377	0	0.34	0	0.17	0.226	0	0	0	0.83	0	0	0	1.113	0.302	0.038	0.698	0	0.17	0.019	0.019	0.17	0.226	1.038	0.773	0	0.019	0.075	0.019	0.49	0.038
1.595	0.065	0.651	0.684	0	0.358	0	0	0	0	0.033	0	0	0	0	0.26	0	0	0	0.228	0	0.163	0.163	0	0.456	0.423	0.13	0.358	0	0	0.033	0.163
2.17	0.151	0.121	0.573	0.03	0.241	0	0.271	0	0	1.356	0	0	0	0	0.06	0	0.03	0	0.09	0	0	0.181	0	0	1.085	0.09	0	0	0.06	0.362	0
4.444	0.23	0	0	0	0.096	0	0	0	0	0.69	0	0.038	0	0.134	0.057	0.038	0.172	0	0	0	0	0.096	0.575	0.364	0.919	0	0.019	0	0	0.096	0.421
6.942	0.098	0	0.589	0.655	0.458	0	1.146	0.033	0.131	0	0	0	0.131	0	0.524	0	0.131	0	0.327	0	0	0	0	0	0.065	0.491	0.065	0.065	0.065	0.589	0.131
6.242	0.134	0.168	0.503	0	0.101	0.537	0.268	0	0	0.034	0	0	0.201	0	0	0	0	0	0	0	0	0	0.034	0	0.101	0.134	0	0	0.067	0.034	0
5.124	0.697	0	0.593	0.349	0.139	0.209	0	0.139	0	0	0	0	0.558	0	0.139	0.07	0	0.035	0	0	0	0	0	0.244	0.802	0.349	0	0	0	0.035	0.07
3.729	0.2	0	0.521	0	0.08	0.361	0	0	0	0.521	0	0	0	0	0	0	0	0	0	0	0	0	0	0	0	0.08	0	0	0.04	0	0
23.55	0.11	0.412	1.924	1.044	5.853	12.174	23.221	0.165	0	0.577	0	0.137	0.467	0	0.302	0.385	0	0.027	3.6	0	1.072	0	0.027	0.385	0.11	1.429	0.247	0.082	1.704	2.281	0.385
5.461	0.275	0.183	0.031	0	2.318	0	0.031	0	0	0.061	0	0	0	0	0	0.061	0	0	0	0.031	0	0	0	0.244	0.061	0	0.061	0	0	0.153	0
6.406	0.843	0	0.472	0.169	0.641	0	0.101	0	0	0	0	0	0	0	0.101	0	0	0.034	0.067	0	0	0	0	0.202	0.539	0	0	0.034	0	0.27	0.371
8.216	0.293	0.065	0.685	0.326	0.13	0	0.163	0	0	0.033	0	0	0.033	0	0.098	0.163	0	0.033	0	0	0	0	0	0	0	0.13	0.033	0	0	0.717	0.13
6.587	0.223	0.251	1.395	0.167	0.502	0.307	0	0	2.54	0.726	2.149	0.084	0	0	1.116	0	0	0.363	0.167	0	0.447	67.764	0	0	0	0.084	0.056	0.084	0.084	0.056	0.391
3.143	5.383	0.395	0.527	0.565	0.301	0	3.388	0.038	1.807	0.226	0.019	0.019	0.169	0	0.847	0.019	0.132	0.056	0.903	0.019	0.019	0.038	0.019	0	0.546	0.019	0.734	0.094	0.151	1.355	1.619
5.525	0.59	0.016	0.45	0	0.109	0.372	0	0.047	0.481	0.512	0	0.171	0.047	0.605	2.701	0.031	0.745	0	0.047	0	0.078	0	0.031	0.636	0.357	0.388	0.124	0.931	0.45	0.45	0.186
5.657	0.183	0.1	0.749	0	0.2	0.25	0	0	0	0.333	0	0.283	0	0.549	0.316	0	0.05	0	0.05	0	0.033	0	0.1	0.05	0.216	0	0	0.116	0.05	0.116	0
3.152	0.307	0.028	0.558	0.084	0.153	0.223	0	0.014	0.028	0.293	0	0	0	0.251	0.418	0	0.07	0	0.098	0.014	0.098	0	0.028	0.153	0.181	0.042	0.042	0.223	0.028	0.084	0.028
5.739	0.439	0.053	1.106	0	0.421	0.527	0	0.053	0.14	0.737	0.035	0.351	0.088	0.983	2.948	0.105	0.228	0	0.158	0.07	0.193	0	0.14	1.071	0.316	0.105	0.158	0.281	0.544	0.527	0.193
4.023	1.307	0.101	0.134	0.235	3.788	0	0.168	0	0	0	0	0	0.603	0	0	0.268	0	0	0	0.101	0	0	0	0	0.201	0.034	0.168	0	0	0	0
2.769	0	0.069	0.415	0	0.069	0.485	0	0	0	0.138	0.104	0	0	0	0.485	0	0	0	0	0.035	0.069	0	0.173	0.138	0.104	0.45	0.381	0	0	0.173	0
2.085	0.827	0	0	0	0	0.232	0	0	0	0.132	0	0	0	0	0	0.199	0.033	0	0	0	0	0	0	0	0.331	0	0.033	0	0	0	0.232
1.569	0.633	0.11	0.275	0.028	2.863	0.275	0.248	0.083	0	0.138	0.358	0	0.523	0	0.248	0.22	1.129	0	0	0	0.028	0	0	0.303	1.046	0	0	0.881	0	0.963	0
1.634	0.283	0.063	0.314	0.01	0.23	0.366	0	0.052	0.052	0.073	2.136	0.094	0	0.126	0.272	0.021	0	0	0.031	0.042	0.021	0	0.188	0.105	0.681	0	0	0.398	0	0.67	0.147
5.81	0	1.098	0.229	0.274	0	2.059	17.841	0	0	0.183	1.372	0	0	0	0	0.046	0	0	1.144	0	0	0	0	0.091	1.738	0.366	0.091	0.046	0.046	7.914	0.046
2.878	0	0.733	0	0	0.576	0.523	0	0.105	0	0.052	0.68	0.052	0	0	0	0	0	0	0	0	0.052	0	0.052	0.471	0	0	0.052	0.052	0	0.105	0.576
1.64	0.344	0	0.142	0.081	0.79	0.466	0	0.041	0.02	0.142	1.134	0	0	0.304	0.203	0.02	0.081	0	0	0	0.041	0	0.162	0.182	0.101	0	0	0.203	0	0.344	0.041
1.949	0.078	0.065	0.144	0	0.249	0	0	0.065	0.052	0.144	1.151	0.288	0	0.157	0.026	0.144	0.013	0	0.013	0.065	0.065	0	0.262	0.105	0.222	0	0	0.196	0	0.523	0.052
2.099	0.284	0.204	0.193	0	0.238	0.193	0	0.284	0	0.182	1.736	0.306	0	0.216	0.068	0.113	0.011	0	0	0.045	0.011	0	0.272	0.079	0.023	0	0.057	0.284	0.023	0.204	0.068
2.397	0.215	0	0.676	0	0.717	0.993	0	0.42	0.154	0.615	6.698	0.184	0	0.205	1.27	0.02	0.051	0.676	0.143	0.379	0.031	0	0.317	0.451	0.379	0.02	0.031	0.809	0.133	3.544	0.246
2.027	0.532	0.041	0.02	0	0.389	0.123	0	0.246	0	0.041	0.881	0.205	0	0.41	0.061	0.041	0.082	0	0	0	0	0	0.061	0.287	0.389	0	0	0.061	0	0.082	0.184
1.964	0.059	0	0	0.029	0.029	0	0.059	0.147	0.176	0	0.176	0	0	0	0.029	0	0	0.147	0	0	0.029	0	0	0	0	0	0	0	0.059	0.029	0.029
0.568	0.17	0	0	0	0.114	0.795	0	0.341	0.057	0	4.602	0	0	0	0.114	0	0.114	0	0	0	0	0	0	0	0.341	0	0	0.114	0	0.852	0.284
1.316	0.155	0.258	0	0	0.026	0	0	0.077	0	0.052	0.129	0	0	0	0.077	0	0.052	0	0	0.103	0	0	0	0	0.181	0.052	0	0	0	0.077	0.077
0.589	0.098	0.098	0.033	0	0	0	0	0.131	0	0.065	1.243	0	0	0	0	0	0.033	0	0	0	0	0	0	0	0.524	0.033	0	0	0	0.164	0
3.285	0.644	0.354	1.514	0	0.515	1.836	0	1.031	0	0.354	5.121	0.129	0	0	0.161	0	0.064	0.097	0.032	0.032	0	0	0.064	0.064	0.225	0	0	0.129	0.097	0.548	0.258
2.504	0.267	0.021	0.308	0	0.123	0.308	0	0.246	0.021	0.144	1.703	0.062	0	0.923	0.021	0.082	0.123	0	0	0.308	0.041	0	0.205	1.395	0.616	0	0	0.39	0	0.493	0.144
6.12	0.369	0.053	1.636	0.053	0.739	2.409	0	1.724	0.457	0.475	5.698	0.827	0.317	0.123	1.724	0.457	0.123	0.844	1.249	0.721	0.457	0	1.108	0.668	0.369	0.07	0.088	2.919	0.264	5.311	0.422
2.134	0.164	0.287	0.226	0	0.308	0.021	0	0.021	0.041	0.349	1.211	0.369	0	0.882	0.226	0.185	0.205	0	0.021	0.021	0.082	0	0.226	0.41	0.267	0	0	0.185	0	0.431	0.164
0.93	0	0.16	0.064	0.225	0.032	0	0	0	0.064	0	0.898	0	0.128	0	0	0	0.032	0	0	0	0	0	0	0.289	0.385	0	0	0.032	0	0.032	0.032
0.553	0.158	0.158	0.105	0.026	0.685	0	0	0.158	0.026	0.079	1.449	0	0	0	0.079	0	0.053	0	0	0.237	0	0	0	0.211	0.105	0.105	0	0.026	0	0.263	0.158
1.505	0.502	0.049	0.178	0	0.049	0.194	0	0.308	0.049	0.664	1.538	0	0	1.343	0.259	0.162	0	0	0	0.049	0.032	0	0.032	0.923	0.405	0	0.016	0.664	0	0.453	0.065
0.822	0.497	0.038	0.306	0	0.096	0	0	0.248	0.191	0.44	2.102	0.057	0	0.325	0.172	0	0.229	0	0.057	0.057	0.038	0	0.057	0.191	0.497	0.019	0	0.459	0	0.535	0.096
1.341	1.021	0.058	0.015	0	0.394	0.029	0	0.35	0	0	2.304	0	0	0.423	0.131	0.015	0.044	0.029	0	0	0.029	0	0.16	0.467	0.044	0	0.015	0.117	0	0.19	0.262
1.312	0.203	0	0	0	0.684	0	0	0	0	0.129	1.109	0	0.129	0	0	1.201	0.037	0	0	0.166	0	0.554	0.037	0.018	0.092	0	0.259	0.055	0	0	0.111
0.805	0.302	0	0	0	0.478	1.258	0	0.05	0	0.025	2.062	0.176	0	0	0.075	0	0	0	0.025	0	0	0.075	0.101	0.05	0.855	0	0.025	0.126	0	0.025	0.126
1.279	0.395	0.023	0.093	0	0.698	0.535	0	0.093	0	0	4.022	0	0	0	0.163	0.186	0	0	0	0	0	0.07	0.047	0	0.256	0	0.07	0	0	0.023	0.209
1.399	0.268	0	0	0	0.453	0.144	0	0	0	0.103	0.144	0	0.021	0	0.041	0	0	0	0	0	0	0.021	0	0.021	0.185	0.021	0	0.021	0	0.041	0.082
2.576	0.319	0.053	0.027	0	3.4	0.292	0	0.398	0	0.292	4.967	0.505	0.345	0.027	0.903	0	0	0	0	0	0.053	0.531	0.212	0.398	0.08	0	0.319	0.159	0.08	0.584	0.212
1.653	0.311	0.048	0	0	0.695	0.144	0	0.048	0	0.024	2.372	0.503	0	0	0.024	0	0.287	0	0	0	0	0.048	0.024	0.192	0.264	0	0	0.12	0	0	0.072
1.494	0.133	0	0.033	0	0.066	0	0	0.033	0	0.066	3.053	0	0.299	0	0.1	0.365	0	0	0	0	0	0	0.1	0	0.797	0.033	0	0.033	0	0.033	0
1.913	0.169	0.048	0.145	0.048	0.097	0.315	28.402	0.121	0.387	0.073	2.446	0	0	0	0	0	0	0.605	1.477	0	0	0	0	0	0.048	0.024	0.048	0	0.412	1.961	1.525
0.887	0.013	0	0.077	0	0.039	0.013	0	0.026	0	0	2.418	0.797	0	0	0.193	0.051	0	0	0	0	0	0.077	0.026	0.579	0.36	0.013	0.283	0.013	0	0	0.116
2.664	0.192	0	0	0	1.923	0	0	0.165	0	0	1.593	0.769	0.082	0	0	0	0	0	0	0	0	0.055	0.055	0.247	0	0.027	0	0	0	0	0.11
1.229	0	0	0	0	0.527	0	0	0	0	0	0.316	0.07	0	0	0	0	0	0	0	0	0	0	0	0	0.035	0.035	0	0	0	0	0.14
0.839	0.679	0	0	0	1.119	0.32	0	0	0	0.04	2.317	1.119	0	0	0	0.08	0	0	0	0	0	0	0	0.519	0.24	0	0	0.16	0	0	0.08
1.616	1.142	0	0.297	0	4.092	0.193	0	0.415	0.015	0.163	6.909	0.845	0.059	0	0.474	0.015	0.534	0	0	0.074	0	0.119	0.089	0.504	0.326	0	0	0.119	0.03	0.074	0.163
0.754	0.754	0	0.206	0	1.12	0.48	0	0.069	0	0	1.851	0	0	0	0.069	0.137	0.023	0	0	0	0	0.229	0	0	0.023	0	0.114	0.069	0	0.183	0.069
1.961	0.169	0	0.017	0	0.101	0.051	0	0	0	0.017	1.741	0.068	0.321	0	0.017	0.034	0	0	0	0	0	0.017	0.237	0	0.575	0	0	0.051	0	0	0.135
1.545	0.897	0	0	0	5.259	0.349	0	0.623	0	0.15	4.437	0.075	0.15	0	0.05	0.623	0	0	0	0.05	0	0.1	0.075	0.15	0.872	0	0	0.05	0.05	0.025	0.299
2.107	0.288	0.013	0.1	0	1.041	0.125	0	0.05	0	0.038	1.969	0.627	0.288	0	0.213	0.088	0.213	0	0.038	0.025	0.025	0.013	0.213	0.389	0.125	0.05	0.025	0.075	0.025	0.075	0.163
2.19	0.217	0	0	0	1.035	0	0	0	0	0.024	1.131	0.505	0	0	0	0.048	0	0	0	0.144	0	0.168	0	0.048	0.289	0.385	0	0.072	0	0	0
2.025	0.196	0	0.033	0	1.862	0	0	0	0	0	2.809	0.555	0.033	0	0.261	0.523	0.653	0	0	0	0	0.033	0.033	0.425	0.098	0.098	0	0	0.098	0.033	0
1.405	0.122	0.153	0.092	0	0.947	0.183	0	0	0	0.031	0.672	0	0	0	0.183	0.092	0	0	0	0	0	0	0.092	0	0.031	0	0.031	0.092	0.031	0	0.275
0.526	0.237	0	0.017	0	0.068	0.068	0	0.017	0.034	0.034	0.492	0	0.034	0	0.051	0.034	0	0	0	0	0.017	0.017	0.068	0.017	0.034	0	0	0	0	0	0
1.004	0.294	0	0.017	0	0.64	0.121	0	0	0	0.26	1.367	0.346	0	0	0.052	0.121	0	0	0	0	0	0.017	0	0.312	0.364	0.017	0	0.017	0	0	0
1.984	0.483	0.018	0.071	0	1.376	0.018	0	0.089	0	0.018	1.162	0.572	0.018	0	0.018	0.036	0	0	0	0.018	0	0.018	0.036	0.107	0.411	0.018	0	0.089	0.071	0.018	0.214
1.482	0.303	0.303	0.236	0	2.425	0.404	0.135	0.034	0	0	3.974	0	0	0	0.101	0.101	0	0	0	0.337	0	0.236	0.034	0.438	0.034	0.943	0.067	0	0	0.034	0.236
4.435	0.527	0.062	1.675	0	1.334	0.9	0.403	0.155	0	0	3.629	0	0.962	0	1.024	0	0.775	0	0.465	0	0.093	0.186	0.279	0.093	0.31	0	0	0.527	0	0.465	0.217
2.668	1.54	0.171	2.737	0	1.095	1.505	0	0.205	0	0.205	2.805	0.205	0	0.034	1.368	0	0.924	0	0.171	0.034	0	0.308	0.103	0.342	0.068	0.068	0	0.787	0	0.616	0.992
1.278	0.507	0.044	0.154	0	2.248	0.264	0	0.132	0	0.044	3.438	0.198	0	0	0.044	0.903	0.264	0	0	0.242	0.044	0.309	0.066	0	0.154	0	0.154	0.044	0.022	0.022	0
0.91	0.182	0.121	0	0	0.303	0.152	0	0	0	0.061	2.7	1.123	0	0	0.03	0.061	0.121	0	0	0	0.03	0	0.212	0.394	0.455	0.061	0	0	0	0	0.485
2.289	0.063	0.142	0.158	0	0.552	0.095	0	0	0.016	0.032	2.005	0.331	0	0	0.126	0.079	0.331	0	0	0.016	0.016	0.063	0.016	0	0.3	0.016	0	0.347	0.016	0.016	0.047
1.328	0.221	0.063	0	0	0.316	0.032	0	0	0	0.032	0.854	0.443	0	0	0	0	0	0	0	0	0	0	0	0	0.032	0	0.19	0.032	0	0	0.127
2.268	0.186	0	0.542	0.017	1.98	0.237	0.017	0.305	0.051	0.102	4.112	0.068	0.186	0.034	0.423	0.034	0.017	0	0.135	0.085	0.017	0.271	0.203	0.034	0.542	0.034	0.085	0.152	0.085	0.118	0.017
1.97	0.678	0	0.065	0.226	2.357	0.452	0	0.065	0	0.065	3.035	0	0.194	0	0.291	0.065	0	0	0	0.032	0	0	0.129	0.226	0	0	0	0.161	0	0	0
1.771	0.411	0	0.026	0	0.744	0.77	0	0.103	0	0	1.335	0.026	0	0	0.462	0	0.257	0	0	0	0.077	0	0.026	0	0.026	0	0.077	0.205	0	0	0
1.927	0.142	0.028	0.085	0	0.567	2.834	0	0.113	0	0.085	1.587	1.162	0.227	0	0.17	0	0.425	0	0	0	0	0.028	0.085	0.567	0.368	0	0.113	0	0.057	0.028	0
0.689	1.107	0.125	0.042	0.063	1.086	1.357	0	0	0	0	0.752	0	0	0	0.021	0	0.564	0	0	0.104	0	0.021	0	0	0.23	0.084	0.042	0.021	0	0	0.104
1.385	0.731	0	0.231	0	3	0.077	0	0.154	0	0	5.577	0	0	0	0.269	0.346	0	0	0	0	0.038	0.308	0.038	0	0.077	0.038	0.115	0.038	0	0.077	0
2.366	0.737	0.061	1.628	0	1.475	0.43	2.335	0.307	1.321	0.215	3.134	0.307	0.031	0.092	1.72	0	0.061	0	0.799	0.031	0.092	6.298	0.154	0.123	0.584	0.061	0.031	0.154	0	0.614	0.123
1.512	0.948	0.059	0.059	38	0.474	0.178	0	0.059	0	0.089	2.934	0.83	0	0	0.415	0.119	0.356	0	0	0	0	0.296	0.03	0.296	0.622	0.03	0.03	0.03	0	0.089	0.207
0.734	0.319	0	0	0	0	0	39.745	0	1.18	0.064	0.861	0	0	0	0.064	0	0	0.255	0	0	0	0	0	0	0.032	0.638	0	0	1.244	5.965	0.191
1.704	0.246	0.035	0.105	0	0.035	0.018	0	0	0	0.018	0	0.035	0	0.667	0.105	0	0	0	0	0.193	0	0	0.035	0.193	0.228	0	0.018	0.105	0	0.228	0.07
1.256	0.269	0.126	0.287	0	0.161	0	0	0	0	0.161	0.018	0	0	1.13	0.879	0.036	0.108	0	0	0.018	0	0	0.018	0.431	0.233	0	0	0.144	0	0.431	0.09
1.673	0.051	0.025	0.013	0	0.013	0	0	0.089	0	0	0	0	0	0.228	0.253	0	0.152	0	0	0.101	0.025	0	0.025	0	0.203	0.063	0	0.177	0.051	0.19	0
0.437	0.092	0	0.115	0	0.184	0	0	0	0	0.184	0	0	0	1.034	0.322	0.023	0.069	0	0	0.046	0	0	0.023	0.368	0.069	0	0	0	0.23	0.161	0.092
0.801	0.462	0.092	0	0	0.154	0	0	0	0.062	0	0	0	0	0	0.277	0.092	0.185	0	0	0.185	0	0	0	0.031	0	0.123	0	0	0.031	0.647	0
1.758	0.161	0	0.377	0	0.413	0.054	0	0.179	0	0.126	0	0.359	0.018	0.879	1.417	0.09	0.449	0	0	0.144	0.054	0.036	0.287	0.7	0.09	0.126	0	0.341	0.431	1.274	0.502
0.719	0.217	0.017	0.017	0	0.284	0	0	0.017	0	0.067	0.067	0	0	0.852	0.434	0	0.117	0	0	0	0.017	0	0	0.384	0.217	0.117	0	0.234	0.033	0.1	0
2.316	0.143	0	0.029	0.086	0.143	0	62.664	0.286	2.344	0.172	1.258	0	0	0	0.286	0	0.029	0.515	0.057	0.372	0.286	0	0.029	0	0.2	2.058	0	0.029	1.772	27.73	0.743
1.473	0.061	0.02	0.081	0	0.222	0.061	0	0	0	0.222	0	0.202	0	0.424	0.686	0.101	0.565	0	0	0.061	0	0	0.182	0.242	0.706	0	0.02	0.242	0.04	0.343	0
1.826	0.109	0	0.087	0	0.13	0.022	0.5	0.13	0	0.13	0	0.087	0	0.609	0.435	0.022	0.065	0	0	0.13	0.065	0	0.022	0.065	0.283	0.065	0.022	0.435	0.109	0.174	0.456
0.474	0.444	0	0.03	0	0.178	0	0	0.148	0	0.118	0	0	0	0.059	0.326	0.089	0.03	0	0	0	0	0	0	0.059	0.385	0.059	0	0.237	0.059	0.178	0
1.329	0.075	0.075	0.226	0	0	1.103	9.378	0	0.05	0.05	0	0	0.953	0	0.451	0.025	0	0.627	1.53	0.176	0.075	0.025	0	0.201	1.229	6.494	0.15	0	1.078	24.097	1.404
0.421	0.301	0	0.181	0	0.03	0	0	0.03	0.241	0.271	0	0	0	2.137	0.211	0	0.181	0	0	0.211	0	0	0	0.391	0.06	0	0	0.451	0.211	0.09	0.301
1.436	0	0	0.18	0	0	0	0	0	0	0.269	0	0.628	0	0	0.404	0.314	0.045	0	0	0.045	0.09	0	0.224	0.09	0	0.09	0.135	0.135	0.045	0	0
3.436	0.76	0.017	0.57	0	0.224	0.207	0.052	0.052	0	0.017	0	0.259	0	0.224	1.001	0	0.863	0	0	0.483	0.501	0	0.449	0.121	0.363	0.017	0.052	0.691	0.863	0.483	0.207
1.031	0.811	0	0.828	0	0.879	0.017	0.085	0.118	0.034	0.287	0	0.254	0	1.42	1.708	0.118	0.389	0	0	0.085	0.085	0	0.186	0.642	0.389	0.44	0.017	0.964	0.575	1.183	0.068
1.573	0.333	0.121	1.104	0	0.333	0	0.106	0.03	0.544	0.136	0	0.181	0	0.499	1.573	0.03	0.62	0	0	0.423	0.227	0.045	0.166	0.469	0.56	0.302	0.045	0.998	0.423	1.316	0.197
2.078	0.224	0	0.204	0	0.041	0	0	0	0	0	0	0.061	0	0.937	0.244	0.163	0.102	0	0	0.061	0	0	0	0.611	0.367	0	0.02	0.041	0	0.326	0.183
1.166	0.173	0.216	0	0.562	0	0.389	1.598	0	0	0	0	0	0.518	0	0.302	0.13	0	0	0	0	0	0	0	0.302	0.13	0.043	0	0.043	0	3.283	0
0.982	0.147	0	0	0	0	0	0	0	0	0	0	0	0	0	0	0	0	0	0	0	0	0	0	0	0	0	0	0	0.098	0	0
0.791	0.836	0.136	0.09	0.068	0.271	0	0	0	0.068	0.475	0	0	0	0.655	0.475	0	0.113	0	0	0.226	0.158	0	0	0.384	0.294	0.226	0	0.09	0.203	0.249	0.045
0.716	0.119	0.279	0.04	0	0.119	0.119	0	0.08	0	0	0	0	0	0	0.04	0.119	0	0	0	0.199	0.119	0	0	0.279	0.676	0.716	0.119	0.04	0.08	0	0.358
2.127	0.277	0	0.092	0	0.231	0	0	0	0	0.37	0	0.37	0	0.878	1.11	0	0.555	0	0	0	0.092	0	0.185	0.324	0.139	0.139	0	0.416	0.046	0.046	0.046
0.523	0.105	0.07	0.035	0	0.07	0	0	0	0	0	0	0	0	0	0.035	0	0.035	0	0	0.105	0.035	0	0	0.035	0	0	0	0.07	0.035	0	0.035
0.661	1.013	0	0	0	0.308	0.044	0	0	0	0.441	0	0	0	0.705	0.352	0	0.441	0	0	0.088	0.088	0	0	0.088	0.044	0.352	0	0.749	0	0.176	0
2.354	0.548	0	0	0.064	0.161	0	21.348	0	0.451	0.258	2.967	0	0	0	0	0	0	1.258	1.161	0	0	0	0.064	0	0	0	0	0	0	2.096	1.161
2.098	1.41	0.344	0.18	0	0.983	6.097	7.261	0	0.049	0.033	0.164	0	0.082	0	0	0	0.262	0	0.738	0	0.049	0.033	0	0.082	0.082	0.016	0	0.033	2.114	1.049	0.049
3.347	1.526	0	0.055	0	0.515	0.441	0	0	0	0.074	0.018	0	0.074	0.166	0.092	0	0.423	0	0	0.018	0	0.037	0.055	0.129	0	0.037	0	0.147	0	0.037	0.129
2.812	1.807	0.085	0.273	0	1.67	0.256	0.017	0.017	0	0.511	0	0	0.017	0	0.051	0	0.358	0	0	0	0	0	0.153	0.085	0.17	0.017	0	0	0	0.222	0.187
2.898	3.676	0.159	1.202	0	3.181	4.453	0	0	0.035	0.459	0.159	0.141	0.071	0	0.071	0.053	1.007	0.018	0	0	0	0	0.071	0.159	0.053	0.018	0.018	0.194	0.406	0.477	0.212
4.899	1.764	0.448	5.067	0	1.064	0.084	8.679	0.028	4.031	0.532	0.056	0	0	0	0.056	0	0.056	0	4.367	0.056	0.224	0.056	0	0.336	0.196	0.252	0	0	0	0.924	0.112
2.085	1.824	0.223	1.005	0	2.755	18.541	0	0.074	0	0.074	0.149	0	0.074	0	0.037	0	0	0	0	0.037	0	0	0	0	0	0.223	0	0.112	21.817	0.298	0.596
1.765	0.436	0	0	0	0.37	0.153	0	0	0	0.022	0	0	0	0.022	0.044	0	0.131	0	0	0	0	0	0.087	0	0.24	0	0	0.022	0	0.044	0.218
2.577	1.165	0.016	0.263	0	0.903	0.164	0	0	0	0.082	0	0	0	0	0	0.197	0.673	0	0.016	0	0	0	0.016	0.033	0.098	0.033	0	0.181	0	0.033	0.066
4.809	1.063	0.58	0.145	0	1.087	5.486	0	0	0.024	0.121	0.024	0.072	0.097	0	0.097	0.097	0.314	0	0.024	0	0	0	0.121	0.097	0	0.048	0	0	0.072	0.048	0.459
3.895	1.445	0.025	0.364	0	0.49	1.847	0.013	0	0.038	0.113	0	0.264	0.565	0	0.276	0.025	0.817	0	0.038	0.038	0	0.025	0.264	0.025	0.251	0.302	0	0.565	0.377	1.181	0.364
1.198	2.396	0.024	0.464	0	1.1	3.275	0	0.024	0	0.367	0	0	0	0	0.098	0.22	0.782	0	0	0.024	0	0	0.024	0	0.22	0.024	0	0.244	0.22	0.367	0.171
6.098	0.389	0.049	0.024	0	1.895	3.839	0	0	0	0.51	0.073	0.389	0	0	0	0.17	0.875	0	0	0	0	0.024	0.389	0.219	0.34	0	0.024	0.097	0.292	0.049	0.243
3.629	1.17	0.024	0.191	0	0.907	1.552	0	0	0	0.358	0	0.263	0	0	0.215	0	0.764	0	0	0.024	0.024	0	0.334	0	0.31	0.048	0	0.143	0.048	0.263	0.048
2.599	1.237	0.035	0.336	0.018	1.998	1.114	3.624	0.071	0.124	0.46	0	0	0.177	0	0.053	0.318	0	0.124	0	0.106	0.018	1.025	0.124	0	0.389	0.071	0.018	0.071	0.071	1.237	0
3.36	0.484	0.457	0.565	0	0.968	3.253	0.887	0	0.215	0	0	0.672	0.134	0	0.081	0.081	0.027	0.054	0	0.296	0	0.511	0.511	0.027	0	0.403	0	0.108	0.511	1.048	0.027
3.203	0.816	0.119	0.02	0	1.393	0.179	0	0	0	0.358	0	0.08	0.179	0.398	0	0.04	0.657	0	0	0	0	0	0.02	0.279	0.398	0.119	0.179	0.139	0.119	0	0.02
4.073	0.839	0.082	0.041	0.266	0.164	0.061	24.355	0	2.968	0.675	0	0.041	0	0	0.164	0.061	0	0	6.16	0.041	1.31	95.436	0.205	0	0.164	0.082	0	0	0.02	9.804	0.287
2.033	0.214	0	0.214	0	0.642	0.064	0	0	0	0.342	0	0.021	0	0.15	0.043	0.086	0.599	0	0	0	0.043	0	0	0.214	0.235	0	0.021	0.342	0.043	0.064	0.321
4.144	1.853	0.028	0.566	0	3.338	1.188	0.014	0	0	0.325	0.042	0	0.212	0.127	0.113	0.099	1.245	0	0.014	0.028	0.028	0.014	0.028	0.325	0.085	0.325	0.057	0.495	0.085	0.594	0.226
2.171	0.64	0.183	0	0	0.091	0.023	0	0	0	0.137	0	0	0	0.343	0	0.251	0.023	0	0	0.046	0.023	0	0	0.251	0.183	0.229	0	0.114	0.046	0	0
4.353	1.625	0.018	0.235	0	0.921	0.433	0	0.018	0.054	0.722	0	0.253	0.379	0.199	0.217	0.072	0.777	0	0.704	0.036	0.018	0	0.325	0.325	0.054	0.361	0.036	0.632	0.217	0.307	0.09
2.884	0.469	0.022	0.045	0	0.514	0.268	0	0	0	0.224	0	0	0.291	0.514	0.112	0.134	0.648	0	0.045	0.089	0.022	0	0.045	0.425	0.179	0.022	0	0.268	0	0.089	0.179
1.603	0.553	0.018	0.018	0	0.166	0.092	0	0	0	0.313	0	0.184	0.147	0	0.018	0.074	0.239	0	0	0.055	0.018	0	0.092	0	0.718	0.313	0.055	0.092	0.018	0	0.074
4.224	5.408	0.35	0.753	0	0.888	0.565	0.027	0	0	0.457	0	0	0.135	0	0.242	0.027	0.027	0	0.081	0.054	0.081	0	0	0.188	0.242	0.592	0.108	0.027	0.108	0.161	0.215
1.883	0.967	0	0.102	0	0.475	0.492	0	0	0	0.237	0	0	0.187	0	0.068	0.153	0.373	0	0	0.017	0.034	0	0.017	0	0.458	0.085	0	0.288	0.068	0.085	0.034
5.164	1.282	0.151	0.603	0	1.658	9.649	0	0	0	0.867	0.038	0.113	0.302	0	0.226	0	1.922	0	0	0.113	0	0	0.113	0.151	0	0.038	0	0.377	1.621	0.678	0.113
2.907	1.219	0.063	0.188	0	0.688	0	0	0	0	0.969	0	0	0	0	0.094	0	0.281	0	0	0.031	0.031	0	0.031	0	0.219	0.031	0.063	0.125	0.063	0	0
5.195	1.071	0.232	1.563	0	0.492	0.13	0.058	0	0	0.159	0	0.26	0.391	0	0.232	0.087	0.579	0	0.043	0.029	0.014	0	0.289	0.014	0.145	0.174	0.159	0.651	0.029	0.68	0.463
3.133	1.145	0.271	0.241	0	2.561	6.839	2.862	0	0	0.663	0	0	0.03	0	0.03	0	0.03	0	0.03	0.06	0	0	0	0.09	0	0.362	0	0.121	0.844	0.572	0.121
5.989	1.945	0.057	0.057	0	1.564	4.654	0	0.019	0.019	0.687	0	0.324	0.095	0	0.095	0	1.736	0	0	0.038	0.019	0.019	0.229	0.477	0.038	0.076	0	0.553	0.744	0	0.21
2.809	2.215	0.108	0.378	0	0	1.351	0	0	0	0.054	0	0	0.054	0	0	0	0.162	0	0	0	0.054	0	0	0	0	0.054	0	0	0.324	0.162	0
3.044	0.114	0.171	0.057	0	0.19	0	0	0.057	0	0.285	0	0.285	0.038	0	0.057	0.019	0.304	0	0	0.019	0	0	0.152	0.038	0.266	0.038	0	0.304	0	0	0.133
3.607	2.036	0.321	0.25	0	0.857	0.071	0.071	0	0	0.429	0	0	0.214	0.607	0.214	0.143	0.893	0.036	0.036	0.214	0.107	0	0.25	0.536	0.679	0.607	0.071	0.357	0	0.071	0
1.183	0.301	0.065	0.065	0	0.495	0	0	0	0	0.258	0	0	0.194	0.624	0	0	0.452	0	0	0	0	0.086	0.022	0.366	0.215	0.151	0	0.086	0	0.043	0.172
1.597	0.143	0.228	0.941	0	0.228	0.043	0.157	0.128	0.029	0.328	0	0.014	0.071	0.413	0.699	0	0.741	0	0.143	0.043	0.086	0	0.014	0.185	0.114	0.214	0	0.014	0.927	1.782	0.47
2.836	0	0.362	0.501	0.473	0.111	1.446	26.335	0.056	0.306	0.278	0.056	0	0	0	0.306	0.278	0	0	0.139	0.083	0.056	0	0	0	0.195	0.528	0	0	2.392	2.225	0.222
5.319	0.344	0.212	0.953	0.238	0.344	0.238	1.111	0.397	0.265	0.106	0.079	0	0.582	0.132	0.847	0	0.026	0.053	0.397	0.079	0.212	0	0.026	0.106	0.132	0.529	0	0	1.879	3.202	0.159
1.463	0.115	0	0.707	0	0.148	0.214	0	0.197	0	0.46	0	0.016	0	0.033	0.23	0.394	0	0	0	0.016	0	0	0	0	0.427	0.197	0	0	0.033	0.296	0.082
2.302	0	0	0.034	0.447	0.137	0	10.203	0	0.309	0	1.271	0	0	0	0	0	0	0.172	0.069	0	0	0	0	0	0	0.721	0	0	0	0.928	0.103
2.028	0.077	0.348	3.824	0.637	0.348	0.077	8.382	0.406	3.689	0.463	0	0.116	0.019	0	1.526	0	0.039	0	1.39	0.058	0.232	11.626	0	0	0.039	0.406	0.019	0	0.077	5.774	0.174
2.409	0.059	0.03	0.535	0.803	0.327	0	14.694	0	3.896	0.416	0	0	0.03	0	0.744	0	0	0	7.674	0.357	0.327	72.397	0	0.03	0.387	0.089	0	0	0.03	19.81	0.149
1.477	0.021	0.38	0.718	0	0.295	0.169	0	0.084	0.042	0.57	0	0	0.063	0	1.055	0	0.106	0	0	0.19	0.042	0	0.021	0	0.464	0.57	0.042	0	0.19	0.401	0.063
3.777	0.041	0.122	0.592	0.02	0.163	0.061	0	0.02	0.02	0.449	0	0.408	0	0.163	1.062	0	0.98	0	0	0.122	0	0	0.449	0.225	0.51	0.286	0.041	0.286	0.225	0.939	0.041
2.589	0.125	0.156	1.092	0	0.25	0.094	0	0.031	0	0.53	0	0	0.218	0	0.499	0.031	0.187	0	0	0.125	0	0	0	0	0.125	0.25	0.031	0.031	0.343	0.936	0.25
0.986	0.066	0.066	0.559	0	0.131	0	0	0.033	0	0	0	0	0	0	0.164	0.033	0	0	0	0.066	0.066	0	0	0	0.033	0.099	0	0	0.066	0.329	0
2.476	0.151	0.172	1.809	0.043	0.517	0.215	0	0.237	0.129	0.624	0	0.431	0.129	0	0.818	0.022	0.129	0	0.065	0.237	0.215	0	0.237	0	0.474	0.194	0	0	0.323	1.249	0.086
1.28	0	0.05	0.652	0.552	0.05	0.025	3.087	0.1	2.334	0.1	0	0	0	0	0.226	0	0	0	0.125	0.05	0.678	0.025	0	0	0	0.075	0	0	0.075	0.527	0
1.314	0	0.057	0	0	0.152	0.038	0	0	0	0.076	0	0	0	0	0.038	0.038	0	0	0	0	0	0	0	0	0.343	0.209	0	0	0.038	0	0.038
0.818	0.053	0	0.158	0	0.079	0.053	0	0	0	0.237	0	0.079	0	0.317	0.132	0.053	1.055	0	0	0.026	0	0	0	0	0	0.026	0	0.026	0.053	0	0.29
1.442	0.39	0.136	0.37	0	0.253	0.175	0.039	0.195	0.019	0.273	0.019	0	0.078	0	0.312	0.058	0	0	0.058	0.039	0.039	0	0	0	0.468	0.175	0	0	0.565	0.409	0
1.089	0.039	0.078	0.019	0	0	0.078	0	0	0	0.214	0	0	0	0.525	0.272	0	0.525	0	0	0.019	0	0	0.019	0.097	0.35	0.039	0.156	0	0	0.039	0
1.243	0.02	0.301	0.441	0.02	0.06	0	9.563	0.14	2.105	0.662	0	0	0.02	0	0.441	0	0	0.18	3.368	0.04	0.221	0	0.02	0	0.221	0.261	0	0.02	0	4.411	0.221
2.093	0.587	0.332	0.357	0.434	5.514	0.46	0.332	0.077	0	0.128	0	0	0.128	0	0.23	0.357	0.077	0	0	0.128	0.077	0	0	0	0.204	0	0.077	0	0.179	0.281	1.251
0.662	0.038	0.208	0.113	0.076	0.019	0	0.964	0	0.265	1.134	0	0	0	0.548	0.718	0.076	0.359	0	0.151	0.151	0.095	0.038	0	0.227	0.567	0.359	0	0.132	0.057	0.926	0.132
1.143	6.433	0.579	1.237	0.063	1.268	10.377	9.235	0.031	0.657	0.423	0	0.078	2.645	0	1.377	0.188	0	0.235	46.94	0.36	0.235	0	0.031	0.219	0.783	0.501	0.157	0.094	6.48	49.413	0.282
4.982	0	0.981	0.549	0	0.039	0.118	0.039	0.157	0.078	2.158	0.039	0.51	0.235	0.628	1.883	0.039	0.275	0	0	0.785	0.196	0	0.471	0.667	0	0.667	0	0.118	0.392	2.236	0.942
1.618	0.045	0.944	1.663	0	0.27	2.045	1.191	0.36	0.09	0.449	0	0.112	0	0.135	0.966	0.045	0	0.045	0.135	0.202	0.045	0	0.112	0.045	0.247	0.427	0.067	0	3.393	4.449	0.045
1.185	0.209	0.889	1.517	0.157	0.471	0.941	31.642	0.366	5.666	0.418	0	0.017	0.436	0	1.552	0.105	0	0.07	27.476	0.941	0.802	0.017	0	0.105	0.262	1.063	0	0.017	0.732	39.888	0.227
2.028	0.077	0.348	3.824	0.637	0.348	0.077	8.382	0.406	3.689	0.463	0	0.116	0.019	0	1.526	0	0.039	0	1.39	0.058	0.232	11.626	0	0	0.039	0.406	0.019	0	0.077	5.774	0.174
0.557	0	0.129	0.117	0.065	0.039	0.013	3.327	0.052	0.246	0.155	0	0	0	0.013	0.337	0.078	0.078	0	0.919	0.013	0.129	0.026	0	0	0.039	0.362	0	0.026	0.078	9.424	0.104
0.48	0.011	0.217	1.131	0.091	0.183	0.08	4.158	0.023	0.228	0.24	0	0	0	0	0.697	0.011	0	0	0.845	0.206	0.183	0	0	0	0.023	0.263	0	0.011	0.286	7.641	0.183
0.72	0.488	0.441	1.022	0.418	0.488	0	24.46	0.65	3.949	0.743	0	0	0.325	0	0.836	0.023	0	0.465	7.224	0.256	0.07	0.093	0	0.046	0.372	0.488	0	0	0.046	15.029	0.325
0.418	0.035	0.174	0.436	0.105	0.087	0.017	4.778	0	0.401	0.296	0	0	0	0	0.052	0	0	0.105	0.07	0.035	0.087	0	0	0	0	0.192	0	0	0.035	1.674	0.279
0.307	0.077	0.026	0.383	0	0.153	0.051	3.654	0.077	0.537	0.153	0	0	0.026	0	0.46	0	0.026	0	0.204	0	0.051	0.179	0	0	0.281	0.153	0	0	0.23	2.837	0
2.549	0.215	1.771	0	0	0.027	0.724	0.724	0	0.188	0	1.154	0	0.188	0	0	0	0.376	4.213	0.322	0	0	0	0.054	0	0.322	0	0.563	0	0	0.027	0.054
2.636	0.506	2.157	0.08	0.013	0.999	1.371	0.386	0.067	0	0.466	2.969	0	0.506	0	0.013	0.093	0.027	0.892	0.253	0.04	0	0.133	0.08	0.133	0.359	0.146	0	0.133	0.133	0	0.04
1.426	0.454	2.205	0.276	0	0.859	3.599	0.794	0.041	0.024	0.34	4.498	0	0.178	0	0.113	0.024	0.122	1.807	1.483	0.097	0.494	0.794	0.138	0.462	0.689	0.097	0.024	0.592	5.917	0.284	0.008
0.884	0.707	3.565	0	0	0.471	0.059	0.707	0.059	0	0.059	5.421	0.088	0.324	0	0.029	0.147	0.088	1.621	0.796	0	0.059	0.029	0	0.029	0.088	0.029	0	0	0	0	0.118
1.066	0.376	1.599	0.031	0	0.345	0	0.502	0.094	0	0	1.38	0	0	0	0	0	0	0.439	0.188	0	0	0	0	0.031	0.125	0.376	0.282	0	0	0	0
0.981	0.453	3.998	0.226	0	2.791	0	0.49	0.075	0	0.038	2.527	0	0	0	0	0	0	1.056	0.302	0	0	0	0	0	0.113	0.717	0.113	0	0	0	0.528
1.409	0.716	2.564	0.208	0	3.788	0	1.271	0.347	0.139	0.046	15.131	0.254	0.439	0	0.069	0.092	0.069	2.171	1.386	0	0	0	0.023	0	1.086	0.162	0.647	0.162	0.046	0.092	0.878
1.285	0.117	3.563	0.234	0	0.584	0.175	1.051	0.175	0	0.467	2.395	0	0.234	0	0.175	0.175	0	1.11	0.526	0	0.117	0	0	0.35	0.818	0.175	0	0	0.058	0	0
0.636	0.848	5.752	0.151	0	1.968	0	1.665	0.454	0	0.091	12.685	0	0	0	0	0	0	2.089	1.029	0	0.061	0.03	0.182	0.454	0.636	0.182	0	0.061	0.03	0.091	0.848
0.447	0.417	3.067	0.03	0	0.893	0	1.042	0.238	0	0.06	5.331	0	0.328	0	0	0	0.06	0.864	0.328	0.03	0.03	0.06	0.03	0.06	1.697	0	0.387	0	0.03	0.149	0.506
2.287	0.247	4.08	0	0	0.402	0.124	0.124	0.062	0	0.155	1.7	0	0	0	0	0	0	0.587	0	0.093	0	0.093	0	0.124	0.278	0.556	0.495	0	0	0	0.278
1.452	0.67	2.792	0	0	0.838	0	0.307	0.084	0	0	3.294	0	0.084	0	0	0	0	0.056	0.056	0	0.028	0.335	0	0	0.503	0	0	0	0	0	0.893
2.257	1.521	1.079	0	0.343	0.54	0.147	0.491	0	0	0	2.257	0	0.442	0	0.294	0	0	0.834	0.049	0	0	0	0	0.196	1.619	0	0.196	0	0.049	0	1.865
0.852	0.889	2.037	0.037	0	0	0	0.074	0.074	0	0.074	5.148	0	0.148	0	0	0	0	0.778	0	0	0	0	0.037	0	0.815	0.519	0	0	0	0	0
2.001	0.246	1.187	0.127	0	0.59	5.652	0.791	0.097	0.015	0.948	4.443	0.515	0.015	0.052	0.261	0.06	0.433	2.18	0.948	0	0.015	0.015	0.187	0.209	0.747	0.261	0.022	1.307	12.477	0.217	0
1.58	0.712	3.249	0.668	0.045	3.85	0.378	1.424	0.69	0.089	0.178	21.718	0	0	0	0.312	0.089	0.089	6.698	1.291	0	0	0.045	0.067	0	0.601	0.045	0.623	0.134	0.022	0.067	0.445
0.938	1.25	2.11	0.039	0	1.798	0	0.508	0.117	0.039	0.195	4.377	0.078	0.508	0	0	0	0.039	1.211	0.469	0	0	0	0	0	0.821	0.156	0.547	0	0	0.039	0.469
1.568	0.874	0.874	0.09	0	0.241	0	0.392	0.151	0	0	2.924	0	0.03	0	0.06	0	0.211	0.392	0	0	0	0	0.03	0.03	0.362	0.121	0	0	0	0	0
0.911	0.801	1.603	0	0	0.546	0	0.583	0.036	0	0.036	1.821	0	0	0	0	0	0	1.093	0.364	0.146	0	0	0.036	0.036	0.219	0.619	0	0	0	0.109	0.182
0.679	0.609	2.53	0.047	0	0.562	0	0.867	0.07	0.023	0.047	2.413	0	0.187	0	0.07	0	0.023	0.89	0.258	0	0.047	0.047	0.07	0.023	2.39	0.094	0.258	0.094	0	0.234	0.984
0.942	0.994	6.881	0.105	0	2.826	0.026	0.785	0.235	0	0	5.285	0	0	0	0	0	0	1.596	0.497	0	0.026	0.131	0	0.078	1.361	0.105	0.419	0	0	0	0.68
2.092	0.471	2.824	0	0	0.314	0.052	0.314	0.052	0	0.314	3.556	0.052	0.575	0	0.052	0	0	0.105	0	0	0	0	0	0	0	0	0	0	0	0	0
1.021	1.532	3.404	0.068	0	1.225	0.034	0.885	0.272	0.068	0.136	5.684	0	0.136	0	0.102	0	0	0.102	0.204	0	0	0	0	0	0	0.238	0	0	0	0	0
1.651	0.968	5.009	1.024	0	1.651	0	1.821	0.398	0.057	0	17.701	0	0	0	0	0.341	0	4.155	0.626	0	0	0	0	0.285	0.228	0.854	0	0.398	0.057	0.398	0
1.065	1.141	1.243	0.051	0	0.482	0	0.406	0.051	0	0.178	2.333	0	0.558	0	0.051	0	0.025	0.609	0.279	0.076	0	0.051	0	0.812	0.38	0.583	0.076	0	0.051	0	0.38
0.88	0.304	1.59	0.034	0	0.744	0	0.135	0.068	0	0	0.643	0	0	0	0	0	0.034	0.338	0.169	0	0	0	0.304	0.237	0.406	0.406	0.068	0	0	0	0.507
1.061	0.218	0.816	0.027	0	1.088	0	0.544	0.027	0	0.027	2.176	0	0	0	0	0.027	0	1.523	0.299	0.027	0.027	0.027	0	0.136	0.462	0.517	0.163	0	0	0	0
0.606	0.202	1.385	0	0	0.058	0.058	0.058	0.058	0	0	0.231	0	0.404	0	0	0	0	0.115	0	0	0	0.029	0	0.317	0.26	0.058	0	0	0	0	0.029
0.868	0.55	2.431	0.203	0	0.145	0.058	1.245	0.232	0	0	2.229	0.029	0.926	0	0.174	0	0.116	0.116	0.753	0	0	0	0.26	0.26	1.158	0.058	0.116	0.058	0	0.058	1.389
0.799	1.279	1.799	0.08	0	1.839	0.08	0.839	0.08	0	0.12	2.198	0.04	0.12	0	0.04	0	0.08	0.639	0.24	0	0	0	0	0.24	0.999	0.36	0	0	0	0	1.359
0.489	0.451	1.768	0	0	0.339	0.113	0.301	0.15	0	0	3.123	0	0	0	0	0	0	0.414	0.451	0	0	0.038	0.038	0.038	0.15	0.075	0	0	0	0	0
0.918	0.714	1.7	0.306	0	1.496	0.136	1.054	0.136	0	0	4.861	0	0.034	0	0	0	0	0.612	0.34	0.034	0	0	0.034	0.136	0.782	0	0.17	0	0	0	1.53
0.183	0.885	3.173	0.214	0	2.715	0	1.464	0.244	0	0	5.796	0	0	0	0	0	0	1.922	0.549	0	0	0	0	0.092	0.549	0.122	0.549	0	0	0	0.397
0.607	1.688	1.688	0.079	0	0.158	0	0.29	0.237	0	0.053	2.426	0	0	0	0	0	0	0.475	0	0.079	0	0	0	0.923	1.767	0.316	0.633	0.053	0	0.053	0.237
1.085	1.332	1.455	0.222	0	0.321	0	0.493	0.049	0	0.049	3.65	0	0.222	0	0	0.049	0	0.074	0.567	0	0.025	0.148	0	0	0.74	0.173	0.025	0	0	0.296	0.764
0.991	0	3.715	0	0	0.941	0	0.644	0	0	0	4.012	0	0.495	0	0	0	0	0.495	0.396	0	0.05	0.05	0	0	1.189	0	0.099	0	0	0.446	0.248
0.411	0.264	3.317	0.176	0	1.497	0	1.321	0.205	0	0.088	4.99	0	0.47	0	0	0	0	0.411	0	0	0	0	0	0	0.176	0	0.059	0	0	0	0.675
1.835	0	0.856	0	0	0	0	0.306	0.367	0	0	1.957	0	0	0	0	0	0	2.936	0.367	0	0	0.122	0.061	0	1.468	0.245	0	0.061	0	0.183	0.979
0.076	0.718	3.816	0.189	0	0.529	0.038	0.189	0	0	0	2.947	0	0	0	0	0.113	0	1.058	0.302	0	0	0	0	0	0.113	0.113	0	0	0	0.076	0.378
0.606	0.419	4.638	0.21	0	1.888	0.163	0.955	0.117	0	0	3.076	0	0.14	0	0	0	0	0.792	0.093	0	0	0	0	0.023	0.07	0.14	0	0	0.047	0.023	0
1.53	4.727	0.492	4.699	0.519	0.82	0.055	0.109	0.082	0.328	0	0.027	0	0.191	0	0.41	0	0	1.667	0.328	0	0.055	3.06	0.109	0.383	0.956	0.301	0	0	0	0.082	0.027
2.183	0.903	0.132	0.263	0	0.452	0.226	7.451	0	1.016	0.64	0.64	0	0.282	0	0	0	0	5.588	12.267	0	0.132	3.161	0	0	0.339	0.056	0.188	0.075	0.038	8.786	0.245
2.515	0.848	0.085	1.865	0	0.198	4.21	0	0	0.339	0.537	0	0.226	0	0	0.085	0.028	0.17	1.159	0	0.028	0.028	3.165	0.226	0.028	0.057	0.057	0.085	0.509	0.65	0.028	0
0.175	3.545	0.131	2.407	0.394	1.225	0.044	0.963	0.219	0.306	0.088	0.7	0	0	0	0.219	0.044	0.131	18.862	0.788	0.044	0.044	5.733	0	0	0	0	0	0	0	1.05	0.525
0.897	3.589	0	1.72	0.299	2.393	0.224	0.112	0	0.15	0	0.15	0	0.374	0	0.037	0	0.037	2.318	0.112	0.112	0.075	2.991	0	0.262	0.262	0.037	0.037	0	0	0.15	0
3.167	1.146	0	1.325	0	0.337	0.517	0.022	0	0.27	1.438	0	0.427	0.112	0.135	0.112	0.045	0.27	1.146	0.09	0.135	0	4.335	0.202	0.067	1.056	0.067	0.022	0.157	0.022	0.09	0.292
2.366	1.899	0.093	1.121	0.016	0.592	0	0	0.016	0.265	0.872	0	0.28	0.031	0.296	0.28	0.062	0.187	2.101	0.062	0.062	0.171	5.106	0.218	0.311	0.903	0.093	0.249	0.265	0	0.093	0.265
2.242	0.391	0.498	1.708	0.036	0.32	0.249	0.036	0	0.534	1.317	0	0.036	0.214	2.278	0.071	0	0.391	0.249	0	0	0	0.391	0	0.569	0.498	0.071	0.178	0.463	0	0	0
2.881	0.446	0.583	0.103	0.309	0	0	0.034	0	0	0.103	0	0	0	0	0.171	0	0	0.171	0	0	0	0.686	0.412	0.309	1.372	0.171	0.652	0	0	0	1.063
0.947	0.507	0.101	0.034	0	0	0	0	0	0.034	0.169	0	0	0.135	0	0.101	0	0	0.406	0	0	0	1.759	0.068	0	1.522	0.474	0	0	0	0	0.338
0.325	1.388	0.266	0.65	0.03	0.532	0	0	0	0	0.148	0	0	0	0	0	0.325	0	0.295	0	0.177	0	0.857	0	0.118	0	0	0	0	0	0.059	0.03
1.361	1.477	0.622	1.05	0	0.622	0.078	0.078	0.039	0.467	0	0	0.039	0.389	0	0.156	0	0	0.272	0	0.039	0	0.661	0.233	0.583	3.344	0.156	0.078	0.078	0	0.233	0.544
1.421	1.191	0.461	0.231	0	0.154	0.346	0	0	0.115	0	0	0	0.077	0	0.154	0	0	0.768	0	0	0	2.036	0	0	0.73	0	1.076	0	0	0	1.153
0.478	0.452	0.05	0.277	0	0.327	0	0.025	0.05	0.075	0.151	0	0	0	0	0	0.025	0	0.327	0.025	0.251	0	1.031	0	0	0.226	0.151	0	0	0	0	0.126
1.277	1.146	0.327	1.768	0.033	1.506	0.164	0.098	0	0.196	0.065	0	0.295	0.295	0	0.065	0	0.065	1.539	0	0	0.033	0.851	0.098	0.327	0.753	0.098	0	0	0	0.131	0
2.679	1.681	0	2.626	0.105	1.523	0	0.053	0	0.42	0.158	0	0.105	0.053	0	0.105	0	0	0	0.053	0	0	0.315	0.263	0	0.21	0	0	0	0	0.105	2.206
1.549	0.273	0.501	0.046	0.046	0.091	0.137	0	0	0.046	0.228	0	0	0.683	0	0.364	0	0	0.046	0	0.091	0	0.683	0	0.182	1.23	0.182	0.364	0	0	0.046	0.911
0.383	0.592	0.244	0.244	0.07	1.359	0.314	0.348	0	0	0.035	0	0	0.488	0	0.035	0	0	0.07	0.035	0	0	0.07	0	0	0.557	0	0	0	0	0	0
0.422	0.422	0	0.151	0.181	4.888	0	0.272	0	0	0.03	0	0	0.241	0	0	0.151	0	0.091	0	0.241	0	0.694	0	0.211	0	0	0	0	0	0	0
1.544	0.618	0.206	0.618	0	0.446	0.034	0	0	0.137	0	0	0	0.034	0	0	0	0.069	0.515	0	0.069	0	0.412	0.069	0	0.206	0.034	0.686	0	0	0	0.24
1.135	0.369	0.34	0.199	0	0.567	0	0	0	0	0	0	0.057	0.199	0	0.028	0	0.113	0.255	0	0	0	1.248	0.028	0.028	1.447	0.028	0.482	0.028	0	0	0.794
0.639	3.455	0.203	1.132	0	1.161	0.029	0.029	0	0.058	0	0.058	0	0.377	0	0	0	0	0.523	0	0	0	0.842	0	0	0.784	0	0.348	0	0	0.116	1.597
1.123	0.561	0	0.112	0	0.056	0	0.112	0	0	0	0	0	0.561	0	0	0	0	0	0	0.056	0	0.73	0	0.056	1.572	0	0.393	0	0	0	0.337
0.977	1.39	0.038	1.428	0.038	1.315	0.075	0.075	0	0.489	0.225	0.038	0.038	0	0	0.113	0	0.113	0.301	0.038	0	0	0.489	0.075	0.601	0.451	0.714	0.225	0	0	0.075	0
1.848	0.95	0.317	0.422	0.053	0	0	0	0	0	0	0	0	0	0	0.422	0	0	0.898	0	0.053	0	1.373	0	0	0.317	0.422	0	0	0	0	0
0.845	1.152	0	1.997	0.077	0.461	0	0	0	0.077	0	0	0	0	0	0	0	0	0	0	0	0	0.845	0	0	0.154	0.077	0	0	0	0	0
1.433	0.422	0	0.843	0	0.759	0	0	0	0.253	0	0	0	0	0	0.169	0	0	1.096	0	0	0	1.939	0	0	0	0	0	0	0	0	0
0.64	0.896	0.128	0.896	0	0	0	0	0	0.026	0.128	0	0	0	0	0	0	0.051	0.23	0	0	0	0.358	0.026	0	0.179	0.026	0.205	0	0.026	0	0
0.568	0.853	0.199	0.995	0	0.54	0	0.028	0	0.171	0	0	0.057	0.171	0	0.057	0	0.057	0.369	0.171	0	0.142	2.643	0	0.114	0.284	0	0.085	0.171	0	0.199	0.227
0.983	5.242	0.197	0.655	0	0.393	0.197	0.197	0	0	0.066	0	0	0	0	0.262	0.262	0.197	1.18	0	0.066	0	3.604	0	0.262	0.197	0	0	0	0	0	1.18
0.548	2.605	0.48	0.617	0	0.137	0	0	0.137	0.069	0	0	0	0.548	0	0	0	0	1.439	0	0	0	0	0	0	2.467	0	0.548	0	0	0.548	0.274
0.477	1.263	0.253	0.618	0	0.618	0	0.028	0.028	0	0	0	0	0	0	0.056	0	0	0.112	0	0	0	1.123	0.028	0	0.449	0	0.281	0	0	0.084	0.533
0.745	0.919	0.174	0.72	0.074	0.223	0	0.05	0	0.05	0	0	0.074	0.795	0	0.099	0	0.025	1.341	0	0	0	7.003	0.025	0	0.596	0.025	0.968	0.025	0	0.025	0.944
0.977	1.105	0.637	0.042	0	0	0.297	0.085	0	0	0	0	0	0	0	0	0	0.042	0.17	0	0	0	0.297	0	0	0.255	0	2.124	0	0	0.042	0.552
1.005	0.628	0.151	0.377	0	0.025	0.276	0	0	0.126	0	0	0.075	0.276	0	0	0.075	0	0.804	0	0.025	0.025	5.224	0.075	0	0.151	0.05	0.151	0	0	0	0.427
1.743	1.442	0.601	0.18	0	0.361	0.12	0	0	0	0	0	0.361	0	0	0	0.06	0.06	0.18	0.06	0	0.18	0.481	0.12	0	0.661	0	0.721	0	0	0	0
0.893	1.924	0.447	0.756	0	0.344	0.034	0	0	0.206	0.206	0	0	0.137	0	0.069	0	0	1.168	0	0	0	5.015	0	0	0.172	0	0.378	0	0	0	0.962
1.833	0.373	0.062	0.87	0.093	0.124	0	0.062	0	0.684	0.124	0	0.373	0.155	0	0.622	0.031	0.031	0.497	0	0.093	0.124	3.201	0.249	0.559	0.093	0.124	0.342	0.031	0	0.031	0
1.006	1.46	0.616	0.454	0	0.259	0	0.097	0	0.13	0	0	0	0.551	0	0.13	0	0.032	0.065	0.065	0	0	0.714	0.032	0.097	0.811	0	0	0	0	0	0.227
0.491	5.914	0.284	1.369	0.31	1.136	0.052	0.103	0.026	0	0.232	0.155	0	0	0	0.077	0	0	1.808	0.077	0	0	2.428	0.052	0	0.052	0	0.491	0	0	0	0.052
0.353	0.833	0.479	0.379	0	0.227	0	0.025	0	0	0.025	0	0	0.328	0	0.05	0	0	0.177	0	0	0	0.303	0	0	0.782	0.101	0	0	0	0	0.278
0.825	0.434	0.608	0.999	0	0.043	0	0	0.043	0.347	0.174	0	0.043	0.912	0	0.434	0	0.043	0.261	0	0	0	0.564	0.087	0.261	2.301	0	0.955	0.043	0	0.13	1.259
0.307	0.973	0.154	0.743	0	0.307	0	0.026	0	0.026	0	0	0	0.359	0	0.026	0	0	0.256	0	0	0	0.538	0.051	0	0.589	0.026	0	0	0	0	0.205
1.05	0.414	0.159	0.064	0.032	0.159	0	0.032	0	0	0.223	0	0	0.286	0	0.032	0	0	0.127	0	0	0	0.255	0.064	0	0.827	0.127	0.032	0	0	0	0.573
2.029	0.182	0.156	0.208	0.052	0.026	0	2.107	0	3.251	2.107	0	0	0.702	0	0.52	0	0.546	0	0.234	0.104	0.338	18.44	0.286	0	1.404	0.026	0.364	0.13	0	0.052	1.04
0.956	0	0	0.624	0	0.125	0.166	5.447	0.249	2.578	0.333	0	0	0.249	0	0.832	0	0.042	0.541	0.873	0.083	0.707	81.372	0.042	0.042	0.291	0	0	0.249	0	0.707	0.166
0.739	2.894	0.123	0.431	0.246	0.092	0.092	1.139	0.462	0.092	0	0	0	0	0	0.062	0	0	0.185	0	0	0	0	0	0.092	0.4	0.154	0.031	0	0	0	0.277
2.537	2.463	0.394	0.32	0.271	0.049	1.453	2.537	0.148	0	0.665	0	0	1.182	0	0.246	0	0	0.148	1.847	0	0.025	0	0	0.517	1.872	0.172	0.049	0	0.025	0.025	0.025
3.036	1.384	0	0.884	0	0.538	0.231	1.345	0.461	0	1.268	0	0	0	0.538	0.307	0	0.154	0.154	0	0.038	0	0	0.154	0.077	1.115	0.077	0	0.423	0	0	0
2.608	1.101	0	0.144	0	0	0.766	0.55	0.168	0	0.311	0	0	0	0	0.215	0	0.287	0.048	0.072	0	0.335	0	0.215	0.479	0.335	0	0	0.072	0	0.024	0
0.826	0.979	0.428	0.214	0	0.031	0.031	0.887	0.122	0.153	0	0	0	0	0	0.153	0	0	0	0.245	0.245	0.153	0	0.061	0	0.245	0	0	0	0.061	0.796	1.714
0.115	0.574	0	0	0	0	0	0.344	0.115	0	0	0	0	0	0	0.287	0	0.115	0.172	0	0	0	0	0	0.402	0.689	0	0	0	0	0	0
0.819	3.036	0.145	1.783	0	1.446	0.048	1.06	1.157	0.386	0	0	0	0	0	0.048	0	0	0.048	0	0	0.096	0	0	0	0	0	0	0	0	0	0
0.654	4.698	0.238	0.268	0	1.517	0	1.784	0.357	0	0.03	0	0	0	0	0.03	0	0	0	0	0	0.119	0	0	0.268	0.446	0	0	0	0	0	0.268
0.477	2.299	0.434	0	0.087	0.738	0	0.911	0.087	0	0.521	0	0	0	0	0	0	0	0	0	0	0	0	0	0	0	0.174	0.824	0	0	0	0
1.922	0.447	0.132	0	0	0	0.237	0.079	0.079	0	0.263	0	0	0	0.842	0.105	0	0.105	0	0	0	0	0	0.421	0.447	0.447	0.105	0.184	0	0	0	0.026
1.127	0.318	0.245	0.073	0	0.073	0	0.269	0.122	0	0	0	0	0	0	0.049	0.024	0	0.024	0.024	0	0.049	0	0	0	0.073	0.024	0	0	0	0	0.833
1.926	0.178	0	0.25	0	0.285	0.143	0.571	0.143	0	0.392	0	0	0	0	0.071	0	0	0.321	0.036	0.143	0	0	0.071	0.285	0.357	0	0	0.143	0	0	0.071
0.975	3.029	0	0	0	0	0.348	0.522	0.035	0	0.244	0	0	0	0.035	0.07	0.174	0	0	0	0	0	0	0	0.244	0.836	0	0	0.174	0	0	0
0.398	0.651	0.109	0.471	0	0.688	0.832	0.688	0.326	0	0.651	0	0	0	0.362	0.036	0.181	0.109	0.362	0	0.145	0.145	0	0	0.253	0.615	0	0	0	0	0	0
0.919	0.268	0.153	0	0	0.191	0	0.153	0.038	0	0.383	0	0	0	0	0	0	0	0.038	0	0	0	0	0.038	0	1.072	0	0	0.306	0	0	0
2.343	0.607	0.058	0	0	0.116	0.26	0.318	0.231	0	0.723	0	0	0	0	0	0	0.058	0	0	0.029	0	0	0.521	0.058	0.029	0	0.202	0	0	0	0
0.57	0.45	0.18	0.03	0	0.15	0.09	0.06	0	0	0.12	0	0	0	0	0	0	0	0.03	0	0	0	0	0	0.36	0.629	0	0.809	0	0	0	1.109
0.49	0.381	0.109	0	0	0	0	0.054	0.054	0	0	0	0	0.436	0	0	0	0	0	0	0	0	0	0	0	0.218	0	0.218	0	0	0	0.327
1.573	1.172	0.603	0.201	0	0.1	0	0.904	0.268	0.067	0	0.033	0	0.87	0	0.1	0	0	0	0	0	0.033	0	0	0.201	0.402	0	0.937	0.067	0	0	1.038
0.682	1.667	0.126	0.884	0	0.581	0.177	0.581	0.101	0.126	0	0	0	0.202	0	1.187	0.101	0.253	0.202	0.152	0.025	0.177	0	0.177	0.177	1.237	0	0.707	0	0	0.101	1.111
0.914	0.329	0.037	0	0	0.037	0.073	0.329	0.073	0	0	0	0	0	0	0.146	0	0.037	0	0	0	0	0	0.037	0	0.183	0.146	0	0	0	0	0.475
0.707	0.626	0.299	0	0	0	0	0.218	0.163	0	0.109	0	0	0.054	0	0	0	0	0	0	0	0.027	0	0.027	0.218	0.816	0	0.218	0	0	0	0.218
0.407	0.305	0.203	0	0	0.17	0.203	0.102	0.17	0	0	0	0	0.034	0	0	0	0	0	0	0	0	0	0	0.746	0.949	0.17	0.644	0	0	0	0.746
0.909	0.251	0	0.125	0	0	0	0.188	0.125	0	0	0	0	0	0	0	0	0	0	0	0	0	0	0	0.721	0.063	0	0	0	0	0	0
1.037	0.705	0	0	0	0.207	0	0.373	0.124	0	0.083	0	0	0	0	0	0	0	0	0	0	0	0	0	0	0.29	0	0	0	0	0.29	1.701
0.39	0.716	0.065	0	0	0.033	0	0.098	0	0	0	0	0	0.033	0	0	0	0	0	0	0	0.065	0	0	0	0.163	0	0.065	0	0	0	0.358
1.065	0.222	0	0.444	0.089	0	0	4.882	0.044	0.133	0	0	0	0	0	0	0	0	0	1.065	0	0.399	11.052	0	0	0.222	0	0.044	0.089	0	1.021	0
0.697	0.418	0.372	0.07	0	0.256	0.163	0.256	0.046	0.023	0.139	0	0	0	0	0.07	0	0	0	0.116	0	0	0	0.023	0	0.395	0.023	0.116	0	0	0.163	3.254
0.819	0.263	0.293	0	0	0	0	0.117	0	0	0	0	0	0.059	0	0	0	0	0	0	0	0	0	0.029	0.146	0.146	0	0.176	0	0	0.029	0.468
3.275	0.91	0	0.485	0	0.061	1.152	1.152	0.364	0.121	0	0	0	0	0	0.182	0	0	1.092	0.121	0	0.121	0	0	0.606	0.424	0	0.546	0.243	0	0.121	1.273
0.587	0.33	0.734	0.808	0	0.073	0.037	0.771	0.184	0.073	0.22	0	0	0.111	0	0.587	0	0.11	0.073	0.037	0	0.22	0	0	0.147	0.587	0.073	1.579	0	0	0.11	1.505
1.149	1.006	0.335	0	0	0	0	0.383	0.144	0	0	0	0	0	0	0.048	0	0	0	0	0	0.287	0	0	0	0.048	0	0	0	0	0	0.096
1.164	0.342	0.274	0	0	0.103	0	0.342	0	0	0.068	0	0	0.034	0	0.034	0	0	0	0	0	0	0	0	0.616	0.684	0.103	0.274	0.068	0	0.171	0.958
0.956	0.307	0.512	0	0	0	0	0.342	0.137	0	0	0	0	0	0	0.102	0	0.034	0.102	0	0.102	0	0	0	0.307	0.239	0	0.034	0	0	0	0.102
0.671	0.806	0.537	0.054	0	0	0	0.107	0.027	0.027	0	0	0	0.134	0	0	0	0	0	0	0	0	0	0	0	0.188	0	0.671	0	0	0	0.564
0.311	0.593	0.367	0	0	0.085	0	0.141	0.028	0	0	0	0	0.028	0	0.028	0	0	0	0.028	0	0.028	0	0	0	0.875	0	0.085	0	0	0.085	0.508
1.143	0.979	0.56	0	0	0	0.023	0.49	0.093	0.047	0	0	0	0.257	0	0.047	0	0	0	0	0	0	0	0	0	0.746	0.047	0.047	0	0	0.093	0.956
3.256	0.06	0	0.329	0.179	0	0.448	12.425	0	1.643	0.329	0.687	0	0.09	0	0.03	0.06	0	0.717	3.106	0	0.388	0	0.06	0	0.777	0.299	0.03	0.06	0.09	0.209	0.09
2.533	0.08	0.442	0.804	0	2.895	0.442	1.086	0.161	0	0.201	0.08	0	0.844	0	0.483	0.281	0.08	0	0.04	0	0	0.04	0.08	0.04	1.488	0.08	0.161	0	0	0	0
2.55	0.748	0	1.598	0	0	3.604	0	0.17	0	1.564	0.034	0	0	0	0.238	0	0.17	0	0	0	0.068	0.136	0.17	0.17	0.986	0	0	0.51	0.374	0	0
3.02	0.733	0.259	0.388	0.043	0.647	0.216	1.035	0.086	0	0.216	0	0	0.388	0	0.345	0	0.129	0	0.216	0	0	0	0	0.345	0.863	0	0	0	0	0.086	0
2.037	2.168	0.033	0.887	0.131	2.3	0	1.248	0	0.066	0.131	0	0	0.591	0	0	0.197	0	0	0.066	0.066	0	0	0	0.46	0.657	0	0	0.066	0	0	0
1.846	0.157	0.196	1.493	0	0	0.079	0.079	0.079	0.236	0.236	0.157	0	0	0	0.471	0	0	0	0	0	0.353	0	0	0.314	2.553	0.628	0.825	0	0	0.039	0.471
1.632	0.544	0.03	5.925	0	0.06	0.333	0.393	0.06	0.333	1.391	0.151	0.091	0.06	0.967	0.998	0.121	0.484	0	0.121	0.091	0.907	0.091	0.605	0.06	0.786	0.151	0.242	1.36	0	0.272	0.03
0.807	0	0	0.672	0.034	0	0.034	0.101	0.101	0.034	0.067	0	0	0	0	0.134	0	0.101	0.134	0.034	0	0.101	0.168	0	0.235	0.739	0.168	0.168	0	0	0	0
1.369	0.437	0.029	0.058	0	0.087	0	0.029	0.233	0	0	0	0	0	0	0.029	0	0	0	0	0	0.058	0	0	0.204	1.049	0.233	0	0	0.087	0	0.058
1.693	0.188	0.489	0.226	0	0	0.038	0	0.038	0	0	0	0	0	0	0	0	0	0	0	0	0	0	0	0.226	0.865	0	0	0	0	0	0.038
0.756	0.063	0.567	0.693	0	0	0.032	0.063	0.095	0.032	0.126	0	0	0	0	0.252	0.032	0	0	0.032	0.063	0	0	0.063	0.126	0.126	0.063	0.032	0.063	0	0.032	1.166
1.28	0.128	0.512	0.448	0	0	0.128	0.064	0.064	0	0.064	0	0	0	0	1.152	0	0.064	0	0	0	0	0	0.064	0.256	0.896	0.32	1.152	0.064	0	0.064	0.256
2.916	0.594	0.162	1.782	0	0.378	0.918	0	0.054	0	1.188	0	0	0	0	0.108	0.378	0.054	0	0.054	0	0	0	0	0.054	0.27	0	0.378	0.702	0	0	0.648
1.272	0	0.037	0.037	0	0	0	0	0	0	0	0	0	0	0	0.037	0	0	0	0	0	0	0	0	0.262	0.112	0.037	0.187	0	0	0	0
2.495	0.581	0	0.339	0	0	0.509	0	0.17	0	0.993	0.097	0.775	0	0.194	0.145	0.048	0.242	0.024	0	0	0.048	0	0.581	0.581	1.09	0	0	0.097	0	0	0
3.744	0.698	0.635	2.855	0.19	3.426	0.063	0.761	0	0	0	0	0	0	0	0	0	0	0.19	0	0	0.19	0	0.063	0	0.381	0	0	0	0.063	0	0
1.868	0.391	0.174	0.043	0	0	0.13	0.695	0.043	0	0.13	0	0	0	0	0.043	0	0.043	0.478	0.087	0.043	0	0	0	0	0	0	0	0	0	0	0
1.124	0.08	0.161	0.12	0	0	0	0	0	0	0.04	0	0	0	0	0.04	0	0	0	0	0	0	0	0	0.12	0.482	0	0	0	0.04	0	0
3.345	0.214	0.534	8.577	0.071	9.715	0.605	1.068	0.036	0	0.641	0	0.071	0.036	0	0.214	1.281	0	0.605	0.641	0	0.071	0	0	0.036	0.605	1.423	0.569	0	0.107	0.249	0.142
2.044	0.645	0.081	1.129	0	0.081	0.161	0.027	0.054	0	0.887	0	0	0	1.102	0.511	0.054	0.511	0.108	0.081	0	0.161	0.054	0.323	0.672	0.403	0.054	0.188	0.645	0.027	0	0
1.628	0.092	0	0.921	0.184	3.225	0.399	0.737	0	0	0.061	0.061	0	0.676	0	0.154	0.246	0	0.676	0.092	0	0.092	0	0.061	0.123	1.044	0.215	0	0.092	0	0.031	0.092
1.56	0.229	0.413	0.092	0	0.413	0.046	0.046	0.092	0	0	0	0	0.596	0	0	0	0	0	0	0	0	0	0	0	0.826	0	0	0	0	0	0
0.6	0.18	0.12	0.81	0.03	0	0.15	0	0.09	0	0.03	0	0	0	0	0.21	0	0	0.09	0	0	0.09	0	0	0.21	0.09	0	0.06	0	0	0	0
1.976	0.403	0.605	0.323	0	0.04	0.403	0	0.121	0	0.323	0	0.363	0	0	0	0	0	0	0	0	0.121	0	0.242	0.161	0.202	0	0	0	0	0	0
0.943	0.263	0.088	0.132	0.066	0	0	0	0	0	0	0	0	0	0	0.088	0	0.066	0	0	0	0	0	0	0	0.307	0.088	0.175	0	0	0	0
0.421	0.253	0.253	0.197	0	0	0	0	0.168	0	0	0	0	0.084	0	0.112	0	0	0	0	0	0	0	0.028	0.084	0.393	0.281	0	0	0	0.197	0.197
0.394	0.435	0.083	0.849	0	0.29	0.124	0.021	0.104	0	0	0.021	0	0.041	0	0.124	0	0	0.062	0.062	0.228	0.062	0.062	0	0.663	0.87	0.104	0.249	0	0	0.083	0.394
3.083	0	0	0.043	0	0	0	0.174	0.087	0	2.692	0	0.608	0	0.912	0.043	0.043	1.086	0	0.434	0	0.13	0	0	0.043	1.086	0	0	0.564	0.043	0	0
3.034	0	0	0.213	0	0	0.106	0.16	0.213	0	0.16	0	0.852	0	0.905	0.479	0.106	0.639	1.011	0.426	0	0.053	0	0.266	0	1.171	0	0	0.692	0	0.053	0
3.309	0.158	0	0	0	0	0.504	0.252	0	0	1.639	0	0.819	0	1.324	0.189	0.126	0.662	0.252	0.819	0	0.221	0	0.032	0.158	1.261	0	0.032	0.536	0	0.095	0
1.295	0.029	0	0.324	0.029	0	1.001	0.442	0.824	0.029	0.353	0.029	0.236	0.118	0.471	0.5	0.265	0.913	3.209	2.149	0	0.236	0	0.029	0.383	0.147	0	0.059	1.678	0.412	1.06	0
2.019	0	0	0	0	0	0	0.186	0.186	0	0.249	0	0.994	0	1.243	0.031	0	0.683	0.186	0.217	0	0.062	0	0.683	0.155	0.59	0	0	0.093	0.062	0	0
2.682	0.162	0.258	0	0.129	0	0	0.226	0.097	0	0.582	0	0.065	0.162	0	0.065	0	0	0.969	0.258	0	0.032	0.032	0	0.032	0.291	0	0.032	0	0.065	0.032	1.002
0.939	0.221	0.11	0	0.055	0	0.028	1.05	0.11	0	0	0	0	0.414	0	0.055	0	0	0.138	0.138	0	0	0	0	0.304	0.221	0	0.11	0	0	0	0
1.313	0	0.035	0.248	0	0	0.461	0.319	0.781	0	1.846	0	0	0	0.674	0.106	0	0.71	1.562	0.071	0.035	0.071	0	0	0.071	0.355	0	0.497	0.319	0	0	0
1.992	29.605	0.664	0.734	0.804	2.447	0.07	2.587	0.315	0.21	0.804	0	0	0	2.307	1.049	0.14	0.14	1.084	1.678	0	0.175	0	0.035	1.049	0.315	0.035	0.175	0.07	0.105	0.594	0
1.04	0.231	0.087	0	0	0.087	0.26	0.318	0.636	0	2.6	0	0	0	0.173	0.058	0	0.751	1.445	0.751	0	0.116	0	0	0	0.693	0	0	1.098	0.029	0.029	0
0.2	0	0	0	0	0	0	0.04	0.92	0	0.04	0	0	0	0	0.08	0.08	0	0.56	0.12	0	0	0	0	3.561	0.08	0.04	0	0	0	0	0
0.369	0.132	0.158	1.422	0.026	0	0.237	0.448	0.079	0	0	0	0	0	0	0.026	0.026	0.132	0.342	0.29	0	0.474	0	0	0	0	0	0.079	0.395	0.158	0.895	0
0.745	0.075	0	0	0	0	0.112	0.037	0	0	0.186	0	0	0	0	0.298	0	0	0	0	0	0	0	0	0.857	0.261	0.373	0.373	0.075	0.037	0.149	0
0.616	0.154	0.185	0.062	0.185	0	0.154	0.493	0.585	0.062	0.062	0	0	0	0	0.123	0	0.246	0.647	0.431	0	0.062	0	0	0	0	0	0.031	0	0	0	0
0.257	0.163	0.14	0	0	0	0	0.21	0.396	0	0.093	0	0	0.093	0	0.14	0	0.28	2.449	0.536	0	0.047	0.023	0.047	0.257	0.466	0.047	0.14	0.117	0.023	0.21	0
1.72	0	0.222	0	0	0	0	0.055	0	0	0.111	0	0	0	0	0.61	0	0.055	0	0.055	0	0.111	0	0	0.499	0.666	0.499	0	0	0	0	0
0.642	0.275	0.581	0.031	0	0	0	0.275	0.184	0	0.092	0	0.122	0.489	0	0.336	0	0	0.061	0.459	0	0	0	0	0	1.774	0	0.704	0.031	0	0	0.153
0.643	0.129	0.161	0	0	0.289	0	0.161	0.771	0	1.125	0	0.129	0.129	0	0.129	0	0.032	0.771	0.321	0	0	0	0	0	0.096	0.096	0	0	0.064	0	0.771
0.604	0.173	0	0	0	0	0.173	0.058	0.259	0	0.201	0	0	0.259	0	0.259	0	0	0	0	0	0.086	0	0	0.374	0.086	0	0	0	0	0	0
0.651	0.027	0.054	0.027	0	0	0	0.19	0.569	0.027	0.38	0	0	0	0	0.108	0	0	0.949	0.325	0	0.108	0	0	0	0	0.027	0	0.054	0	0.027	1.735
0.934	0.093	0.187	0	0	0	0	0.187	0.327	0	0	0	0	0.047	0	0.187	0	0	0	0.327	0	0	0	0	0	2.102	0	0.607	0.093	0.047	0.187	0.467
4.335	1.01	0	0	1.173	0.261	0.261	2.803	0.424	0	0.261	0	0.033	0.75	0	0.326	0	0.033	0.619	0.945	0.033	0.065	0.033	0.098	0.652	5.704	0.456	0	0	0.13	0.489	0.326
2.287	2.544	0.2	0	0.515	1.744	1.001	0.314	0	0	0.086	0	0	0.2	0	0.2	0	0	0.629	28.845	0	0	0	0	0.257	0.829	0.2	0.429	0.172	0	3.802	0
4.998	0.761	0.196	0.022	0.326	17.449	0.239	0.413	0.022	0	0.087	0	0.217	1.086	0	0.087	0.761	0	1.043	0.065	0	0	0.022	0.152	0.152	1.869	0.022	0.608	0.022	0	0.13	0
2.266	0.04	0	0.121	0.071	0.201	0.02	0.433	0.03	0.252	0.262	0	0.131	0.01	0	0.363	0	0.02	0.302	1.904	0	0.06	83.674	0.121	0	0.181	0.02	0.232	0.071	0.02	1.823	0
3.896	0.553	0.199	0.819	0.332	0.31	0.797	2.236	0.089	0	0.221	0	0	0.708	0	0.199	0	0.022	0.31	22.736	0	0	0.398	0.089	0.288	1.838	1.683	0.066	0.155	0.044	5.579	0.111
3.308	0.241	0.217	0.072	0	0.507	4.588	21.975	0.072	0	0.048	0	0	0.29	0	0.097	0	0	0.024	15.141	0	1.207	0.507	0.048	0	1.183	5.192	0.338	0.024	1.763	6.279	0.676
3.11	0.225	0	0	0	0	0	0.361	0	0	0.27	0.18	0	0.451	0	0.18	0	0	0.045	0.09	0	0	0	0	0.09	1.352	0.09	0.09	0	0.045	0	0.27
0.673	1.256	0	0	0	0	0	0.135	0	0.135	0	0	0	0	0	0.135	0	0.045	0	0.179	0	0	0	0	0.673	0	0	0.404	0	0	0.045	0
2.914	0.306	0	3.037	0.012	0.551	0.38	0.306	0.184	0.024	0.318	0.024	1.188	0.184	1.592	2.633	0.098	1.849	0.037	0.367	0.098	0.869	1.041	0.869	0.22	0.955	0	0.061	1.114	0.159	0.796	0.294
1.748	0.446	0	0	0.069	0.069	0	0.274	0.069	0	0	0	0	0.685	0	0.137	0	0	0	0.103	0	0	0	0	0.24	0.788	0.103	0.034	0.034	0	0.137	0
3.02	0.252	0.126	0.05	0.176	10.091	0.881	0.226	0.126	0	0.101	0	0	1.334	0	0.73	0.327	0	0.327	23.377	0	0	0.025	0.252	0.201	1.132	0	0.604	0.075	0.075	1.812	0.428
1.094	0.103	0	0	0	0.239	0	5.673	0	0	0	0.205	0	0	0	0.205	0	0	0.239	13.158	0	0.068	0	0	0	0.308	0	0	0	0.684	11.141	0.308
1.358	0.719	0.586	0.053	0	0.692	0	0	0.24	0	0.106	0	0	0	0	0	0	0	0.027	0	0	0	0	0.027	0	0.24	0.213	0.213	0	0	0	1.384
1.233	0.558	0.147	0.206	0	0.147	0.029	0	0.029	0	0	0	0	0	0.206	0.206	0	0.029	0	0	0	0	0	0	0	0.088	0.029	0	0	0.059	0	0.088
0.671	0.591	0.295	0.027	0	0.027	0.027	0	0.027	0	0.054	0	0	0	0	0.081	0	0	0	0	0	0	0	0	0.134	0.027	0.081	0	0	0	0	0
2.781	0.69	0.059	0.02	0	0.592	0.02	0	0.079	0	0.73	0	0.138	0	1.854	0.276	0.02	0.197	0.079	0.099	0	0.039	0.059	0.237	0.059	0.986	0	0.02	0.276	0	0.02	0.138
1.696	0.877	0.762	0.019	0	0.191	0.038	0	0.095	0	0.324	0	0	0	0	1.62	0	0.076	0.038	0.076	0.172	0.019	0.133	0.038	0.476	1.315	0.095	0.019	0.019	0.133	0	0.172
1.121	0.511	0.157	0.02	0	0.118	0.02	0	0.256	0	0.039	0.354	0	0	0	0	0	0	0.118	0.963	0.02	0	0.059	0.138	0.059	0.315	0.059	0.02	0	0	0.216	1.691
1.16	1.007	0.131	0	0	0.109	0	0	0.022	0	0	0	0	0	0	0.022	0	0.088	0.066	0	0	0	0	0	0	0.372	0	0	0	0	0	0
0.723	0.754	0	0	0	0.283	0	0	0	0	0	0	0	0	0.377	0	0	0	0.157	0	0	0	0.031	0	0	0	0	0.031	0	0.063	0	0.409
0.864	0.148	0.025	0	0	0.074	0	0	0	0	0	0	0	0	0	0.074	0	0	0.025	0	0	0	0.025	0	0.444	0.37	0.074	0.025	0	0	0	0.099
0.423	0.846	0	0.091	0	0.936	0	0.03	0.151	0	0.03	0	0	0	0	0.03	0	0	0.06	0	0	0	0.03	0	0	0	0	0.211	0	0.121	0	0.211
0.918	0.472	0.105	0	0	0.079	0	0	0.105	0	0.052	0	0	0	0	0.446	0	0	0	0.026	0	0	0.026	0	0.892	0.367	0.157	0	0	0.393	0	0
1.277	1.135	1.064	0	0	0.284	0	0	0.142	0	0.142	0.071	0.106	0.248	0	0.248	0	0	0	0.071	0	0	0.142	0	0	1.383	0	0	0	0	0	1.88
0.494	0.33	1.099	0.11	0.165	0.137	0.027	0	0.192	0	0.055	0.027	0.11	1.346	0	0.137	0.659	0.192	0.137	0.055	0.027	0.275	0.275	0.055	0	4.779	0.082	0.604	0	0	0.137	1.84
1.608	0.874	0.454	0.07	0	0.419	0	0	0.315	0	0	0.035	0	0.245	0	0	0	0.07	0	0.105	0	0.105	0.14	0	0	1.643	0	0.489	0	0	0	1.608
0.519	0.029	0	0.288	0	0.433	0.058	0.058	0.058	0	0	0	0	0	0.317	0.029	0.519	0.087	0.087	0.317	0.058	0.058	2.595	0.029	0.144	0.115	0	0.317	0	0	0.087	0
1.264	0.322	0.124	0.124	0.719	3.568	0.025	19.698	0.248	3.444	0.496	0.198	0	0	0	0.297	0	0.347	2.775	18.954	0	0.248	0	0	0.149	0.793	0.025	0	0.124	0.644	10.307	0.471
1.817	0.03	0.208	0.179	0.864	18.136	1.132	0.506	0.03	0	0.417	0	0	1.102	0	0.387	0.119	0	0.387	0.238	0	0.06	0	0.119	0	2.204	0.923	0.417	0	0.268	0.03	0
1.159	0.64	0	0.61	0.03	3.567	0.03	0	0.488	0	0.152	0.061	1.067	0.03	0	1.768	0.091	2.622	0.762	0.335	0.091	0.488	0	0.457	0.152	0.335	0	0.03	0.61	0	0.213	0
0.381	0.345	0	0.018	0.145	2.414	0	0	0.127	0.145	0.091	0	0.036	0	0	0.145	0	0.054	0.309	0.018	0.018	0.236	24.687	0.054	0.2	0.127	0.036	0.018	0.073	0	0.018	1.67
2.138	0.238	0.238	0	0	1.71	0.048	0	0.048	0	0	0	0.095	0.19	0	0.285	0	0.143	0.238	0.048	0.143	0	0	0	0.76	0.95	0.333	0.285	0.048	0	0	0
1.659	0.5	0.018	0.125	0.089	2.712	0.107	0	0.393	0	0.874	0.089	0.375	0.107	0.856	0.785	0.036	1.606	0.731	0.178	0.125	0.196	0	0.214	0.375	0.553	0	0	1.035	0.125	0	0.321
0.994	0.954	0	0	0	4.849	0.238	0	0.318	0	0.04	0	0.119	0.079	0.556	0.437	0.119	0.676	0.238	0	0	0.04	0	0.278	0.795	0.079	0	0.04	0.079	0.04	0.079	0.079
1.398	0.355	0.104	0.313	0.063	2.984	0.292	0	0.23	0.042	1.189	0	0.104	0.271	0.396	1.106	0	0.772	0.584	0.042	0.083	0.104	0.083	0.083	0.334	1.335	0.042	0	1.148	0.313	0.355	0.083
1.066	0.343	0	0.159	0	0.515	0.257	0	0.123	0.012	0.49	0.012	0.417	0.012	0.515	0.257	0.135	0.49	0.27	0.025	0	0.037	0.012	0.221	0.233	0.6	0.012	0.012	0.6	0.012	0.025	0.074
1.811	0.483	0.201	0	0	1.932	0	0	0.322	0	0	0	0.241	1.408	0	0.161	0	0.523	0.201	0	0	0	0	0.201	0	3.219	0	1.73	0	0	0.241	1.972
0.704	1.201	0.128	0.016	0.016	2.017	0	0	0.464	0	0.048	0.208	0.016	0.352	0	0.288	0	0.112	0.384	0.016	0.016	0.048	0	0.08	0.016	1.937	0.016	0.56	0.16	0.032	0.096	0.192
0.422	0.731	0.281	0	0	0.815	0	0	0.056	0	0.984	0	0	0	0.056	0	0	0.309	0.112	0	0	0	0	0	0.197	0.169	0	0.478	0	0.028	0	0
0.602	1.004	0.562	0.04	0.04	2.489	0	0	1.365	0	1.405	0.08	0	0	0	0.04	0	0.161	0.361	0	0	0.04	0	0	0	0	0	0	0	0.201	0.08	0
0.891	0.862	0.089	0.178	0.089	3.417	0	0	0.208	0	0	0	0	0.357	0	0.832	0	0.119	0.208	0	0.119	0.03	0.03	0	0.98	0.921	0.475	0.357	0	0	0.059	0.386
0.615	0.487	0.026	0.103	0.077	0.974	0.128	0	0.179	0	0	0	0	0	0	0	0.103	0	0.128	0	0.128	0.026	0	0	0	0.205	0.051	0	0	0	0.026	0.051
0.352	0.064	0.352	0	0	0.288	0	0	0.128	0	0	0.096	0	0.256	0	0.032	0	0.128	0	0.032	0.032	0.096	0.032	0	0	1.983	0	1.631	0	0	0.704	0.991
0.228	1.122	0	0.035	0	3.014	0	0.035	0.351	0.018	0.018	0.035	0	0	0	0.035	0	0.07	0	0.088	0.018	0.053	0	0	0	0.403	0	0.018	0	0.298	0.018	0.333
0.626	0.686	0.209	0	0.089	1.104	0	0	0.656	0	0.119	0	0	0	0	0.119	0	0.06	0.268	0	0	0	0	0	0.447	0.686	0.119	0	0	0	0	0
0.18	0.361	0	0	0.036	1.623	0	0	0.036	0	0.108	0	0	0	0	0.433	0	0.108	0.144	0	0	0	0	0	0.18	0.938	0.108	0	0	0	0	0
0.224	0.745	0	0	0.075	3.328	0.075	0	0.422	0.05	0.025	0	0	0.05	0	0.075	0.025	0.099	0.025	0.025	0	0.075	0	0	0	0.075	0.025	0.05	0.025	0.075	0.099	2.086
0.092	0.764	0	0	0.092	1.773	0	0	0.031	0	0	0.061	0	0	0	0	0	0.153	0.153	0	0	0.031	0	0.031	0.336	0.336	0.336	0	0	0	0	0
0.176	0.624	0	0.098	0	1.463	0	0	0.117	0.02	0	0.059	0	0	0	0	0	0.215	0.02	0.039	0	0	0.02	0	0	0	0	0.039	0	0.039	0	0
0.09	1.022	0	0.12	0.06	5.292	0	0	0.541	0	0.391	0.03	0.03	0	0	0.09	0	0.03	1.022	0	0	0.03	0	0	0	0	0	0.21	0.06	0.722	0.03	0
0.569	0.335	0.201	0	0.201	1.84	0.167	0	0.268	0.033	0	0	0	0	0	0.87	0.234	0.067	0	0	0	0	0.067	0	0.97	0.803	0.167	0	0	0	0	0.301
2.93	0.131	0.149	0.187	0.522	1.437	0.299	7.147	0.205	0	0.056	0.709	0.019	0.709	0	0.075	0.037	0	1.735	3.825	0	0.448	0.075	0.056	0.168	2.277	5.225	0	0	0.336	0.261	0.075
1.321	0.33	0.066	0	0	1.564	0	0	0.154	0	0.44	1.497	0.176	0	0.286	0	0.132	0.462	0.484	0.044	0.154	0	0.176	0	0.066	0.418	0.088	0	0.286	0	0	0
0.848	1.288	0.031	0.377	0.031	3.864	0.031	0	0.189	0	0.063	4.555	0.346	0	0.157	0.063	0.22	0.031	0.628	0	0.063	0.094	0.408	0	0.377	0.785	0.126	0.094	0.346	0	0	0.031
1.184	0.592	0.158	0.671	0	1.855	0.421	0	0.276	0.013	0.276	2.802	0.316	0.118	0.039	0.158	0.053	0.789	0.829	0.039	0.013	0.276	0.053	0.355	0.013	0.644	0.066	0.197	0.46	0.263	0.263	0.053
0.38	0.244	0.136	0.054	0	2.497	0	0	0.651	0	0	1.927	0	0	0	0.054	0	0	0.244	0	0.027	0.271	0	0	0.054	1.167	0.054	0.651	0	0	0.706	0.461
0.825	0.582	0.085	0.423	0	0.899	0.074	0	0.275	0.021	0.233	1.734	0.264	0.18	0.434	0.412	0.455	0.677	1.1	0.666	0.042	0.391	0.381	0.275	0.296	0.793	0.032	0.412	0.613	0.032	0.508	0.127
1.559	0.457	0	0.121	0	1.089	0.054	0	0.202	0	0.202	0.605	0.148	0.013	0.134	0.067	0	0.336	0.228	0.027	0	0.081	0	0.04	0.121	0.766	0.027	0.027	0.296	0.013	0.013	0
0.259	0.353	0.306	0.024	0	2.398	0	0	0.517	0	0	2.351	0	0.047	0	0.047	0	0	0.447	0	0	0.071	0	0	0.259	0.635	0.024	0.118	0	0	0	0.024
0.597	0.224	0	0.186	0	0.969	0.037	0	0.112	0	0	1.603	0	0	0	0	0	0	0.522	0.075	0.224	0.112	0.112	0	0	0.037	0	0	0	0	0.149	0.037
1.429	0.022	0	0.022	0	1.563	0.536	0	0.871	0	0.045	2.166	0.402	0	0.447	0	0.112	0.424	0.67	0.112	0	0.067	0.045	0.402	0.335	0.67	0	0.313	0.201	0.022	0.022	0.045
0.451	0.278	0.173	0	0	0.833	0	0	0.208	0.069	0	3.435	0	0	0	0	0	0	0.52	0	0.035	0.243	0	0	0.694	0.139	0.451	0	0	0	0	0.069
0.231	0.901	0.624	0.092	0.092	5.593	0.023	0	0.809	0	0	5.523	0.092	0.601	0	0.046	0	0	0.208	0	0	0.185	0.116	0	0	2.588	0.046	1.156	0	0.023	0.139	2.126
0.449	0.253	0.253	0	0.14	0.309	0	0	0.477	0.028	0	1.88	0	0	0	0.028	0	0	0.281	0	0.028	0.056	0.028	0.056	0	0.281	0.196	0	0	0.028	0	0.309
0.38	0.38	0.201	0.246	0	1.902	0.022	0	0.291	0.022	0	3.445	0	0	0	0	0	0	0.157	0	0.089	0.425	0	0.112	0.268	0.537	0.336	0	0	0	0	0
0.717	0.403	0.09	0.358	0.09	1.568	0.157	0	0.336	0	0	1.814	0	0	0	0.291	0	0	0.09	0	0.157	0.045	0	0	0	0.448	0.157	0.022	0	0	0	0.246
2.476	2.099	0.197	0.233	0.108	5.58	0.09	1.489	0.018	0	0.269	0	0	0.287	0.018	0.61	0.054	0	0.592	12.83	0	0	0.126	0.018	0.359	0.646	0.52	0.054	0.126	0	12.704	0.251
3.124	2.123	0.121	0.03	0.121	0.455	0.061	12.891	0.212	4.004	0.152	0	0	0.03	0	0.03	0	0	0.91	1.82	0	0.212	0	0	0.212	0.849	0.152	0	0	0.425	3.033	0.394
2.521	2.603	0.144	0.463	0	1.481	0.062	0.041	0.082	0.041	0.309	0.113	0.237	0	0.36	1.492	0.01	0.216	0.051	0	0.01	0.195	0.113	0.206	0.154	0.617	0.021	0.01	0.134	0.288	0.916	0.062
0.735	1.013	0.318	1.231	0.377	0.874	0	26.509	0.04	5.759	0.496	0.079	0	0.238	0	1.867	0	0	1.767	4.647	0	2.264	0	0	0.02	0.119	0.079	0.159	0	2.879	12.232	0.298
1.203	0.586	0.247	0.031	0	0.555	0	0.895	0.031	0	0.031	0	0	0.031	0	0.247	0	0	0.031	0	0.247	0.031	0	0	0	0.771	0.123	0	0.062	0	0.031	0
0.178	2.122	0	0.049	0.097	0.437	0	2.787	0	1.588	0.34	0	0	0	0	0.486	0.065	0	0.47	0.373	0	0.259	67.353	0	0	0.275	0.032	0.032	0	0.081	1.021	0.081
2.501	0.641	0	0	0	0.256	0	0	0.064	0	0	0	0	0	0.834	0.096	0	0	0	0.16	0	0	0	0	0.16	0.417	0	0	0.128	0	0.096	0
1.474	1.599	0.016	0.329	0	0.611	0	0.063	0.016	0	0.016	0	0.141	0	0.125	0.831	0.016	0.361	0	0	0	0.125	0.078	0.11	0.031	0.423	0.031	0	0.219	0.188	0.204	0
2.341	0.362	0.017	0.121	0	0.93	0.052	0.086	0.275	0.034	1.326	0	0.155	0	0.637	2.341	0	0.155	0	0	0	0.207	0.103	0.069	0.138	0.757	0	0.121	0.362	0.017	0.275	0.689
2.202	2.736	0.044	0.178	0	0.934	0	0.044	0.111	0	1.135	0	0	0	0.178	1.891	0.044	0	0.089	0.089	0	0	0	0.022	0.2	0.534	0.044	0.133	0.089	0.111	0.801	0
1.134	2.518	0	0.113	0	2.258	0	0.102	0.057	0.068	0.091	0.057	0.023	0	0.454	3.12	0.079	0.147	0	0.045	0	0.125	0.227	0.068	0.17	0.363	0.057	0.068	0.102	0.147	1.01	0.147
1.018	1.018	0.036	0.764	0	1.109	0.527	0.164	0.036	0.127	1.218	0	0.073	0	0.891	4.164	0.091	0.291	0	0	0	0.145	0.164	0.109	0.327	0.382	0.473	0.145	0.291	0.745	1.273	0
0.775	2.007	0.274	0.981	0	1.254	0.068	0.639	0.091	0.388	0.137	0.023	0.137	0.023	0	2.919	0	0.046	0.023	0.182	0.091	0.502	0.274	0.023	0.205	0.296	0.433	0	0	0.296	0.912	0
1.241	0.803	0	2.58	0	0.365	0.536	2.118	0.146	2.751	1.412	0	0.073	0.049	1.022	5.988	0.146	0.682	0.049	0	0.17	1.12	0.901	0.024	0.268	0.414	0.511	0.024	0.779	3.043	2.337	0.657
1.106	1.295	0.095	0.348	0	0.885	0.032	0.158	0.19	0.063	0.126	0	0.126	0	1.769	0.979	0.095	0.126	0.032	0.063	0	0.095	0.032	0.063	0.506	1.548	0.253	0	0.284	0.095	0.063	0
0.875	1.481	0.022	0.067	0	1.099	0	0.112	0	0.022	0.337	0	0	0	0	2.042	0.853	0.404	0	0.022	0.202	0.067	0.314	0.09	0	0.763	0.022	0.583	0.426	0.112	0.449	0
1.205	0.911	0.294	0.029	0	0.676	0	0	0.029	0	0.294	0	0	0	0.206	0.97	0.088	0.059	0	0	0	0	0.059	0	0.353	0.5	0.059	0	0	0.353	0	0.999

## Sheet: Piriform Cortex (PirC)
DCX	SCGN	TSHZ1	CoupTF2	DLX2	SP8	CALB2	GAD1	GSX2	LHX6	LRP8	NKX2.1	EOMES	PROX1	TBR1	ASCL1	EMX1	SATB2	MAF1	VIP	PAX6	RELN	SST	DCDC2	EGFR	NCAM1	CXCL14	CXCR7	KIA0319	CXCL12	CXCR4	VLDLR
2.089	0.399	0.023	1.408	0.023	0.117	16.901	0.023	0.352	0	0.282	0	0.258	0	0	0.023	0	0.047	0	0	0	0	0	0	0.023	0	0	0.516	0.117	8.498	0.023	0.939
3.198	0.255	0.046	0.139	0	0.046	5.052	0.046	0.093	0.116	0.742	0.023	0.695	0.487	2.039	0	0.023	1.182	0.093	0	0	0.093	0	0.556	3.105	1.367	0.046	0.603	4.311	1.228	0.718	1.159
0.816	0.119	0.032	0.238	0	0.127	2.56	0.174	0.048	0.095	0.079	0	0.103	0.008	0.032	0	0.032	0.151	0	0	0	0	0.008	0.103	0	0.111	0.016	0.024	0.135	0.428	0.127	0.008
0.675	59.348	3.405	30.907	13.883	57.998	0.851	39.008	35.721	2.289	0.323	15.527	0	3.493	2.377	1.35	31.934	0.176	34.458	15.527	0	0	0	0	0.646	0	0.558	14.529	0.47	0.294	30.819	17.347
2.24	0.107	0.03	0.929	0	0.168	1.326	0.046	0.091	0.061	0.488	0	0.549	0.076	0.168	0	0.03	0.198	0.015	0.015	0	0.076	0.015	0.381	0	0.29	0.03	0	0.549	0.015	0.076	0.107
3.341	0.203	0.334	1.013	0.091	0.203	0.425	0.273	0.091	1.549	1.114	0.051	0.375	0.162	0.101	0	0	0.162	0.051	0	0	0.01	35.713	0.203	0.01	0.172	0.111	0.182	0.273	0.142	0.263	0.213
3.88	2.256	0.158	3.79	0.079	1.049	6.711	0.35	0.226	0.158	1.026	0.09	0.541	0.372	0.305	0.011	0.034	0.496	0.034	0.056	0	0.124	0	0.417	0.045	0.835	0.023	0	1.455	1.726	2.301	0.259
6.747	0.67	0.089	0.626	0.67	0.335	0.089	2.435	0.112	2.055	0.268	0.022	0.313	0.089	0	0	0	0.112	1.586	0.045	0	0	0	0.067	0	1.43	0	0.022	0.045	0.045	0.179	0.424
0.884	0.123	0	0.565	0	0.319	0.221	0	0	0	0.098	0	0.025	0	1.325	0	0	1.178	0.221	0	0	0	0	0	0.147	0.196	0	0	0.687	0	0	0
2.928	0.124	0.05	3.548	0	0.645	0.943	0.05	0.124	0.124	1.067	0.05	0.496	0.471	0.918	0.025	0.05	0.868	0.273	0	0	0.298	0	0.025	0	0.273	0	0	2.109	0.174	1.638	0.571
1.163	0.145	0	1.279	0.058	0.174	0.233	0.407	0.174	0.349	0.058	0.029	0.087	0.029	0.029	0	0	0	0	0	0	0	0	0	0.174	0.145	0.058	0	0.058	0	0.116	0.029
0.644	0.295	0	0.751	0	0	0.268	0.161	0.134	0.08	0.054	0.027	0.054	0.161	0	0	0	0	0.027	0.054	0	0	0	0.054	0.161	0.161	0.027	0	0	0.027	0.268	0.027
0.887	0.621	0	0.443	0	0	1.552	0.177	0.222	0.177	0	0.089	0.089	0.133	0	0	0	0	0.133	0	0.044	0.044	0	0	0	0.31	0.177	0	0.133	0.222	0.133	0.399
2.121	0.293	0.024	1.463	0	0.975	0.122	0.195	0.219	0.341	0.414	0.024	0.049	0.171	1.316	0	0	1.536	0.146	0	0	0	0	0.049	0.073	0.219	0	0	1.438	0.073	0.951	0.171
3.775	1.529	0.358	2.222	0	0.836	0.215	0.048	0.335	0.024	0.43	0.072	0.311	0.335	0.096	0	0.024	0.239	0.478	0	0	0	0	0.143	0	0	0	0	0.143	0.024	0.526	0.096
1.932	0.725	0	1.802	0	0.855	0.167	0.093	0.353	0.074	0.502	0.111	0.056	0.074	0.632	0	0.019	0.65	0.093	0	0	0.019	0	0	0	0.093	0	0	0.409	0	0.613	0.111
2.593	0.115	0	1.412	0.058	1.642	0.029	0.086	0.115	0.086	0.23	0.058	0.23	0.202	0.144	0.029	0.086	0.029	0	0	0	0	0	0.23	0	0.173	0	0	0.317	0	0.864	0
2.002	0.203	0	0.684	0	0.507	0.329	0.076	0	0	0.634	0	0.127	0	0.735	0	0	0.076	0.051	0	0	0	0	0.051	0	0.177	0	0	0.38	0	0.177	0.051
2.249	0.074	0.074	1.532	0.074	0.642	0.049	0	0.025	0.272	0.494	0.099	0.198	0.272	0.099	0	0	0.371	0.049	0	0	0	0	0.148	0	0.297	0.272	0	0.099	0.049	0.519	0.074
1.369	0.211	0.035	0.456	0	0.281	0	0	0.035	0	0.07	0	0	0	0.176	0	0	0	0	0	0	0	0	0	0	0	0	0	0	0	0.07	0
1.026	0.274	0	0.171	0	0	0	0	0	0.034	0.103	0	0	0	0	0	0	0	0	0	0	0	0	0	0	0	0	0	0	0	0	0
0.938	0.176	0.078	1.134	0	0.743	0.176	0.078	0.254	0.254	0.645	0.02	0	0.02	0.059	0	0	0	0.02	0	0	0.02	0	0	0	0.098	0	0	0	0.02	0.117	0.039
1.337	0.708	0.315	0.472	0	0.511	0.629	0	0	0	0.118	0	0.079	0.275	1.022	0	0	0	0	0	0	0	0	0	0.079	0.197	0	0	0	0	0	0
0.272	0.94	0.346	1.088	0	0.272	0.198	0.099	0.124	0.049	0.223	0	0	0.049	0	0	0	0	0	0	0	0	0	0	0.099	0.099	0.198	0	0	0.049	0.173	0
1.239	0.676	0.282	0.563	0	0.479	0	0.084	0.113	0.028	0.591	0	0	0	0.253	0	0	0	0	0	0	0	0	0	0.253	0	0.056	0	0	0	0	0
1.273	0.124	0.311	0.435	0	0.124	0	0	0.124	0	0.311	0	0	0.062	0	0	0	0	0	0	0	0.093	0	0	0	0	0	0.124	0	0	0.093	0.776
1.099	1.099	0	0.59	0	0.509	0.08	0.027	0.134	0	0.268	0.08	0	0	0.348	0	0	0	0	0	0	0	0	0	0	0	0	0	0	0	0	0
0.066	0.23	0.329	2.008	0	0.724	0.066	0	0.197	0.099	0.494	0.099	0	0.033	0	0	0	0.033	0.099	0.033	0	0.033	0	0	0	0	0	0	0	1.152	0.395	0.033
0.174	0.065	0.523	0.741	0	0.349	0	0.349	0.087	0.152	1.612	0.044	0	0.305	0	0	0.022	0	0	0	0	0.022	0	0	0	0	0	0.588	0	1.547	0.327	0
1.151	5.716	0.223	0.371	0.223	2.487	47.884	3.749	0	0.037	0.223	0	0	0	0	0	0.037	0	0	0.148	0.037	0	4.083	0	0.148	0	0.186	0	0	4.306	0.668	0.223
2.387	5.415	0.689	2.929	1.304	7.359	12.331	2.953	0	0.049	0.345	0.025	0	1.994	0.025	0	0.074	0.394	0.025	34.113	0	0	0	0	0.025	1.206	0.394	0.246	0.098	0.123	16.269	0.148
2.599	0.833	0.05	1.716	0.017	0.85	4.449	0.417	0.1	0	0.267	0	0.4	0	0.3	0	0.067	0.866	0	0.017	0.017	0.033	0.017	0.167	0	0.25	0.017	0.117	0.4	0.183	0.35	0.183
1.235	0.266	0	0.813	0.047	0.219	2.813	0.203	0	0.063	0.094	0.031	0.547	0.031	0.156	0.016	0	0.203	0.016	0	0	0	0	0.203	0.047	0.141	0.234	0.031	0.047	0.125	1.016	0.172
1.026	0.142	0	0.085	0	0.256	3.276	0.057	0.028	0	0.37	0	0.171	0	1.282	0	0	1.51	0	0	0	0	0	0.028	0.541	0.399	0	0	0.57	0.028	0	0.199
1.099	0.181	0	2.443	0.026	1.293	2.133	0.129	0.013	0.026	0.427	0.026	0.517	0.297	0.789	0.103	0.065	0.711	0.013	0.013	0	0	0.013	0.259	0.207	0.284	0.013	0	0.31	0.039	1.06	0.478
1.976	0.494	0	2.312	0	1.64	0.178	0.04	0.04	0	0.217	0.04	0.059	0.04	0.099	0.02	0.099	0.791	0.158	0.079	0	0	0	0	0	0.138	0	0.099	0.455	0	1.581	0.356
2.056	0.463	0.019	1.315	0.074	1.093	0.593	0.093	0.037	0.019	0.537	0.019	0.593	0	0.574	0.167	0.13	0.445	0.074	0.056	0.019	0.056	0	0.333	0.185	0	0.056	0.241	0.148	0	1.778	0.333
1.535	0.29	0	0.207	0	0.332	1.203	0	0	0	0.187	0	0.477	0	0.062	0.041	0.062	0.415	0.021	0	0.021	0	0.021	0.353	0	0.062	0.083	0.062	0.394	0.021	0.29	0.145
1.486	0.248	0.071	1.132	0.566	1.026	0.248	2.99	0.071	0.478	0.336	0	0.372	0	0	0.018	0.053	0	0.212	0.708	0	0	77.035	0.23	0	0.265	0	0.035	0	0	7.767	0.071
2.112	0.253	0.017	1.622	0	0.558	0.304	0.017	0	0	0.118	0.017	0.389	0.017	0.135	0.051	0.034	0.726	0	0.051	0	0	0	0.152	0	0.084	0.034	0.034	0.524	0.017	0.558	0.068
2.799	0.02	0	0.322	0	0.141	0.342	0.02	0	0	0.262	0	0.624	0	0.946	0	0	1.309	0.02	0	0	0	0	0.362	0.06	0.342	0.04	0.242	0.302	0	0	1.349
0.973	0.223	0.061	0.426	0	0.345	0.385	0.02	0	0.02	0.324	0.041	0.061	0	0.243	0	0.041	0.345	0	0	0	0	0.162	0.061	0.162	0	0.02	0	0.203	0	0.365	0.183
2.952	0.02	0.099	0.535	0	0.099	0.614	0.297	0	0.079	0.337	0	0.654	0.02	1.962	0.02	0	0.733	0	0.059	0	0	0	0.178	0.733	0.416	0.178	0	0.059	0	0.436	0.971
3.199	0.118	0	1.114	0.047	0.545	0	0.118	0	0	0.498	0	1.114	0.024	0.095	0	0	0.758	0	0.024	0	0.047	0	0.806	0.095	0	0.118	0.142	1.043	0	1.232	0.261
2.594	0.098	0.098	0.55	0	0.177	0.373	0	0	0	0.688	0	0.943	0	0.098	0	0.138	0.59	0	0	0	0	0	0.432	0.079	0	0	0	0.295	0	0.138	0
1.494	0.069	0	1.011	0.552	0.23	0.207	0.046	0	0.46	0.368	0.092	0.391	0	0	0	0.023	0	0.115	0	0	0	50.667	0.046	0	0.023	0.069	0.023	0	0	0.529	0.023
1.678	0.3	0.015	1.693	0.255	1.138	0.15	23.637	0	0.734	0.315	0.03	0.135	0.06	0.105	0.03	0	0.18	0.12	6.501	0.03	0	34.886	0	0	0.015	0.18	0.03	0.015	0.015	14.11	0.285
2.05	0.386	0.122	2.334	0.528	0.609	0.041	7.449	0	1.543	0.67	0	0.406	0.081	0	0	0.122	0	0.183	0.771	0.02	0	0.507	0.183	0	0.325	0.081	0	0.041	0.081	3.633	0.101
1.726	0.025	0.152	4.848	0	2.36	0.152	0.457	0	0.228	0.254	0.203	0.99	0.457	0.685	0.254	0.431	0.685	0.051	0.203	0	0	0	0.279	0.102	0.381	0.025	0.102	0.33	0.051	4.188	0.203
2.222	0.115	0.023	1.375	0.023	0.344	0.321	0.137	0	0.069	0.504	0	0.802	0.115	0.16	0	0.069	0.779	0	0.023	0	0	0	0.389	0	0.046	0.046	0	0.596	0.298	0.458	0.115
1.092	0	0	1.202	0.044	0.83	0	0.022	0	0.022	0.306	0	0.044	0	0.022	0.044	0.022	0.634	0	0	0	0	0.655	0.044	0	0.044	0.022	0.131	0.415	0	1.508	0.35
1.107	0.433	0	1.035	0	0.578	0.217	0.024	0	0	0.481	0	0.168	0	1.588	0	0.024	1.3	0	0	0	0	0.024	0.024	0.289	0.072	0	0	0.217	0	0.048	0.048
1.44	0.217	0	0.887	0	0.138	1.4	0.02	0	0.02	0.493	0.039	0.217	0.02	0.197	0.02	0.02	0.71	0.079	0	0	0	0	0.079	0.059	0	0.079	0.079	0.375	0.039	0.927	0.059
2.335	0.362	0	1.085	0.033	0.625	1.019	0.395	0	0.066	0.921	0.033	0.625	0	0	0	0	1.085	0	0	0	0	0	0.197	0.066	0.329	0.033	0.362	0.197	0	0.987	0
2.461	0.831	0	0.665	0	0.333	1.297	0.133	0.033	0.067	0.133	0.033	0.1	0	0	0	0	0	0	0	0	0	0	0	0	0	0.067	0	0	0	0.033	0.1
1.229	0.187	0	0.962	0.027	0.454	0.481	2.511	0	0.187	0.134	0	0	0	0	0	0	0	0	0.24	0.027	0	0.748	0	0	0	0.08	0	0	0	5.235	0
0.969	0.143	0.222	0.715	0.032	0.032	0	20.626	0	1.065	0.969	1.526	0.095	0.111	0	0.079	0.032	0.032	0.683	7.58	0.016	0	0	0	0	0.238	0.111	0.238	0.016	1.16	19.101	0.397
0.766	0.273	0.109	0.793	0	0.438	0.301	7.602	0	0.246	0.109	0	0.055	0	0	0	0.027	0	0.027	3.281	0	0	11.758	0	0	0	0.055	0	0	0.027	15.067	0.055
0.933	0.209	0	0.322	0.032	0.096	0.418	20.296	0	0.692	0.402	0.209	0.145	0.064	0.08	0	0	0.016	0.949	6.031	0	0	0	0.016	0	0.129	0.145	0.306	0	0.193	21.454	0.659
0.639	0.193	0.045	1.53	0.089	0.356	0	12.268	0	0.312	0.059	0	0.059	0.059	0	0.03	0.045	0	0.045	2.956	0	0	2.347	0	0	0.015	0.045	0	0	0	17.451	0.089
0.872	0.134	0.022	1.609	0.581	1.14	0.156	13.676	0	0	0.626	0.179	0.156	1.184	0.022	0.223	0.022	0.022	0.246	3.709	0	0.022	0.022	0	0.112	0.134	9.251	0.156	0.089	0.201	22.302	0.894
0.523	0.203	0.174	3.036	0.087	1.075	1.366	0.116	0	0	0.305	0.015	0.102	0.247	0.697	0.378	0.232	0.508	0.218	0.087	0.044	0.131	0	0.073	0.668	0	0.073	0.276	0.639	0.16	5.317	1.38
1.536	0	0	0.326	0	0	0.047	0	0.093	0	0.838	0	0	0	0.047	0	0	0	0	0	0	0	0.14	0	0	0	0.093	0.093	0.047	0	0.186	0.047
2.435	0.832	0.03	0.475	0	0.356	0.089	0.238	0	0	0.03	0	0	0	0	0	0	0	0	0.03	0	0	0	0	0	0	0.03	0	0	0	0	0
2.521	1.367	0.122	0.851	0	0.608	4.951	0.213	0	0.03	0.547	0	0	0	0.152	0	0	0.152	0	0	0	0	0	0.03	0.03	0.395	0	0	0	0.152	0.273	0
1.294	0.189	0.126	0.442	0	0.316	0.032	0	0.126	0.063	0.252	0	0	0.063	0	0	0	0.126	0	0	0	0	0	0	0	0.095	0.032	0	0	0	0	0
0.231	0	0.231	2.626	0	0.173	0	1.962	0	0.462	0.231	0	0	0.029	0	0	0.029	0	0	0.202	0	0	1.126	0	0	0.173	0	0	0.029	0.664	1.443	0.058
1.458	0.972	0	0.676	0.19	0.634	9.043	1.542	0	0.697	0.275	0	0.338	0	0	0	0	0	0.042	0.021	0.042	0.296	32.242	0.042	0.042	0.19	0.465	0	0	0.803	0.401	0.148
0.98	0	0	0.686	0.033	0.033	0.523	0.196	0	0.033	0.229	0.033	0.392	0.033	0.196	0.033	0	0	0.033	0	0	0	0	0	0	0.327	0.196	0	0.098	0	1.96	0.131
0.613	0.398	0.46	3.187	0.061	1.103	0	0.398	0	0.215	1.44	0.429	0.061	0	0	0	0.031	0	0	0.153	0.031	0	0	0	0	0	0	1.073	0	1.9	0.582	0.031
3.617	0.88	0	1.369	1.515	0.326	3.976	50.35	0.049	4.905	1.695	0.033	1.027	0.049	0	0.212	0.033	0.049	0.147	47.548	0	0.668	92.977	0.326	0	2.216	0.016	0	0.065	0.049	77.367	0.782
1.477	0.947	0.08	1.429	0.289	0.369	1.429	17.97	0.08	1.14	0.466	0.032	0.434	0.096	0.112	0.016	0	0.016	0.257	11.498	0	0	16.188	0.128	0	0.353	0.032	0	0.016	0.048	32.166	0.434
3.923	1.49	0.093	1.29	0.652	0.878	1.064	43.61	0.106	3.564	1.224	0.027	1.077	0.226	0.093	0.226	0.027	0	0.771	44.088	0	0.093	92.685	0.372	0	1.237	0.027	0.093	0	0.093	77.856	1.104
4.73	1.02	0.242	0.752	0.739	0.561	0.37	62.2	0.191	2.32	0.829	0.051	0.943	0.038	0.051	0.076	0.127	0.013	1.53	58.593	0	0	50.204	0.153	0	0.28	0	0	0.013	0.089	79.819	1.696
2.57	1.063	0.121	1.103	0.417	0.377	0.067	16.171	0.175	2.812	1.036	0.013	0.296	0.027	0.417	0.054	0	0	0.404	8.045	0	0.081	1.843	0.054	0.094	0.135	0	0	0.161	0	18.512	0.269
0.796	2.132	0	0.843	0.095	0.382	0.207	23.997	0.032	0.286	0.271	0.016	0.08	0	0.43	0.016	0.016	0.064	0.271	19.86	0	0	0	0.016	0	0	0	0	0.064	0	63.765	0.446
1.565	0.696	0	0.792	0.251	0.155	0.174	30.879	0.251	1.179	0.792	0.309	0.135	0	0	0	0.019	0.019	1.237	23.459	0.019	0	20.908	0	0	0.135	0	0	0.039	0.019	60.966	0.271
0.976	4.038	0.151	2.618	0.222	0.745	1.207	26.26	0.337	1.411	0.364	0.461	0.071	0.124	0	0.177	0.133	0.018	1.056	20.092	0	0	0	0.053	0	0.106	0.053	0.231	0.035	0.035	51.597	0.426
0.573	0.788	0.06	1.767	0.072	0.215	0.549	16.635	0.131	0.645	0.322	0.024	0.203	0.155	0	0.072	0.036	0	0.215	13.876	0.012	0	0	0	0	0.06	0.203	0.024	0.024	0	43.635	0.048
0.976	2.741	0.187	2.258	0.01	0.463	52.702	0.138	0.108	0.039	0.237	0.069	0.049	0.276	0.039	0.128	0	0.128	0.276	0.148	0	0	0	0.069	0.118	0.256	0.069	0.128	0.444	53.54	8.036	0.887
1.728	3.497	0.325	0.285	0	0.285	4.697	0.02	0.061	0	0.264	0	0.427	0.041	0.122	0	0	0.793	0	0.02	0	0	0	0.041	0	0	0.122	0.061	0.041	0	0.061	0.102
1.788	2.115	0.151	2.467	0	1.372	4.242	0.126	0.076	0.063	0.164	0.101	0.566	0.126	0.277	0.025	0	0.151	0.063	0.063	0	0	0	0	0	0.025	0.164	0	0.025	0.378	1.586	0.101
0.276	1.72	0.123	0.876	0	0.43	8.771	0.353	0.138	0.015	0.2	0	0.061	0.031	0.015	0	0	0.031	0.077	0.077	0.061	0	0	0	0	0	0.307	0.061	0	2.842	1.444	0.061
1.21	1.751	0.303	1.643	0.022	0.421	19.192	0.27	0.205	0.032	0.421	0.043	0.335	0.14	0.119	0.032	0.054	0.065	0.205	0.205	0	0	0	0.119	0.043	0.032	0.054	0.076	0.076	8.072	3.501	0.292
5.313	1.454	0	0.892	0	0.659	4.014	0	0.116	0.039	1.067	0.097	2.443	0	1.396	0.058	0	1.047	0.252	0.078	0	0	0	0.95	0.737	0.95	0.019	0.058	0.737	0.388	4.227	2.501
1.059	0.894	0.037	0.621	0	0.219	1.752	0.018	0.091	0.018	0.712	0.055	0.42	0	0.803	0	0.128	0.219	0.256	0	0	0	0	0.237	0.11	0.402	0.037	0.274	0.091	0.055	1.442	0.055
1.244	0.636	0	0.304	0	0.249	0.636	0.028	0.083	0.083	0.47	0.138	0	0	1.272	0	0.055	0	0.028	0.028	0	0	0	0	0	0.028	0.055	0.138	0.055	0.083	0.332	0.083
2.209	0.963	0.066	0.614	0.017	0.697	0.947	0	0.017	0.033	0.515	0	0.614	0	1.461	0	0.033	0.116	0	0.083	0	0	0	0.133	0.482	0.598	0	0.066	0.066	0	2.856	0.133
2.126	1.217	0	0.654	0	0.836	0.854	0.127	0.036	0.109	0.363	0.018	0.309	0	1.217	0	0	0.236	0.055	0.036	0	0	0	0.073	0.291	0	0.018	0.018	0.109	0	0.709	0.036
3.865	1.211	0.033	0.746	0.017	0.249	0.746	0.232	0.066	0.216	0.647	0	0.614	0	0.846	0	0	0.149	0.033	0.017	0	0	0	0.066	0	0.116	0	0.05	0	0.017	0.348	0.249
2.487	3.218	0.293	2.975	0	0.845	9.347	0.358	0.374	0.016	0.406	0.163	0.585	0.276	0.796	0.195	0.504	0.862	0.439	0.211	0	0	0	0.244	0.26	0.26	0.114	0.293	0.536	2.373	7.315	0.65
2.32	7.284	0.15	4.29	0.025	1.472	0.274	0.624	0.05	0.025	0.374	0.05	0.374	0.025	2.12	0	0.15	0.324	0.05	0.05	0	0	0	0	0	0	0.05	0.025	0.15	0	2.569	0.075
1.513	2.293	0.122	1.439	0	0.244	3.44	0.342	0.268	0.073	0.707	0.098	0.22	0.22	0.756	0.049	0.073	0.049	0.171	0.39	0	0	0	0	0	0.561	0.22	0.122	0.122	0.098	2.537	0.024
1.423	0.962	0.038	1.039	0	0.635	0	0.115	0.077	0.019	1.019	0	0.077	0.038	1.019	0	0.038	0.096	0	0	0	0	0	0	0.212	0.058	0	0.038	0.038	0.019	1.443	0.077
3.42	3.798	0.483	3.357	0.021	1.658	1.28	0.294	0.273	0	1.385	0.168	0.902	0.42	0.818	0.21	0.021	0.147	0.126	0.294	0	0	0	0.021	0.294	0.252	0.084	0	0.21	0.189	7.365	1.07
0.908	1.349	0.245	1.03	0	0.54	0.54	0.343	0.196	0	0.049	0	0.147	0	1.472	0	0	0.27	0.025	0.025	0	0	0	0.074	0.54	0.27	0.025	0.074	0.074	0.025	1.177	0.025
0.832	2.108	0	1.387	0	0.471	1.83	0.083	0.25	0.028	0.305	0.028	0	0.083	0	0.055	0.028	0.527	0.194	0.222	0	0	0	0	0	0	0.083	0	0.166	0	1.941	0.111
1.913	1.367	0.252	3.007	0	0.484	1.913	0.357	0.063	0.084	0.988	0.084	0.589	0.168	0.294	0.231	0.147	1.367	0.084	0.484	0.021	0	0.021	0.105	0.021	0.084	0.084	0.021	0.547	0	9.188	0.147
0.671	1.02	0	1.02	0.188	0.644	0.027	4.591	0.027	0.403	0.161	0	0.081	0	0	0	0	0	0.349	2.819	0	0	15.839	0	0.161	0	0.456	0	0	0.027	9.718	0
1.248	5.199	0.277	4.125	0	2.773	0.416	1.109	0.069	0.069	0.173	0.139	0.312	0.347	0.416	0	0.069	0.035	0.035	0.485	0	0	0.069	0	0	0.139	0.277	0.035	0	0.243	5.754	0.243
3.256	1.559	0	2.338	0.083	1.002	4.648	2.644	0.028	0.362	0.584	0.056	1.336	0.167	0.362	0.111	0.028	0.724	0.167	1.475	0	0	1.531	0.696	0.083	0.028	0.028	0	0.306	0.918	16.894	0.195
1.171	1.334	0	0.953	0	0.163	1.117	0.163	0	0	0.763	0.027	0.191	0.027	0.654	0	0.082	0.082	0.082	0.136	0	0	0.163	0.136	0.272	0.327	0.054	0	0	0.054	2.56	0.163
1.598	1.138	0.121	1.162	0	0.605	0.363	0.145	0.024	0.048	0.339	0	0.266	0.121	1.646	0.073	0.024	0.363	0.073	0.073	0	0	0	0.073	0.654	0.048	0.097	0.024	0.121	0.048	1.961	0.169
1.056	0.327	0	0.478	0	0.226	0.151	0.126	0.025	0.025	0.528	0	0.176	0	0.603	0	0.025	0	0	0.101	0	0	0	0	0.025	0.277	0	0	0	0	1.836	0.151

## Sheet: Migratory stream into PirC
DCX	SCGN	TSHZ1	CoupTF2	DLX2	SP8	CALB2	GAD1	GSX2	LHX6	LRP8	NKX2.1	EOMES	PROX1	TBR1	ASCL1	EMX1	SATB2	MAF1	VIP	PAX6	RELN	SST	DCDC2	EGFR	NCAM1	CXCL14	CXCR7	KIA0319	CXCL12	CXCR4	VLDLR
6.57	0.495	0.212	0.141	0.459	2.296	0	0.212	0	0.706	0.106	0.212	0	0.883	0	0	0	0	0.318	0	0	0	0	0	0	0.071	0	0.106	0	0	0	0
1.98	0.768	0.059	0.118	0	1.862	0.207	0	0.059	0.03	0.03	0	0	0.118	0	0	0	0	0.177	0	0	0	0	0	0.03	0	0.03	0.502	0.118	0.03	0	1.093
6.364	0.342	0	0.046	0	0.593	0	0	0.023	0	0.479	0	0.023	0.023	0.319	0.137	0	0	0.046	0.046	0	0	0	0	0.114	0	0	0.114	0	0	0	0.433
3.247	0.511	0.219	0.401	0.182	0.547	0	0	0	0	0.146	0	0	0.255	0	0	0	0	0	0	0	0	0	0	0.109	0	0	0	0	0	0	1.824
3.317	1.002	0.207	0.38	0.069	2.522	0	0	0	1.002	0	0.484	0	0.311	0	0.173	0	0	0	0	0	0	53.283	0	1.348	0.173	0	0	0.069	0	0	0
3.567	0.556	0.164	0.393	0	1.211	0	0.295	0	0.065	0	0	0.065	0	0	0	0	0	0	0.327	0	0	0	0	0	0.229	0.098	0	0	0.033	0	0.131
2.793	0.043	0	1.472	0.087	1.819	0.065	7.319	0	0.931	0.173	1.646	0.26	0.087	0.065	0.195	0	0	1.234	5.284	0	0.022	0	0.022	0.693	0.195	0	0	0.065	5.435	0	0.476
2.688	0.355	0.489	0.6	0	0.222	0	1.533	0	0.044	0	0	0	0.044	0	0.089	0.511	0	0.4	0.378	0	0.022	0	0	0.022	0	0	0	0.022	0.311	0	0.355
1.638	0.512	0.179	0.461	0	1.459	0	0	0	0	0	0	0	0.026	0.742	0	0	0	0	0	0	0	0	0	0	0.077	0	0.384	0.026	0	0	0.537
3.095	0.728	0.273	0.273	0	0.819	0.03	0	0	0	0.212	0	0	0.212	0.789	0	0	0	0	0	0	0	0	0	0.152	0.212	0	0	0	0	0	0.364
2.246	0.235	0.134	0	0	0.905	0.335	0	0	0	0.034	0	0	0	0.402	0	0	0	0	0	0	0	0	0	0.034	0.034	0	0	0	0	0	0.268
1.919	0.707	0.328	2.525	0.051	3.131	0	0	0	0.152	0	0.025	0	0.076	0	0.025	0	0	0.025	0	0.227	0.278	0	0	0	0	0	0.152	0.051	0.076	0.025	0.455
3.034	0.429	0.495	0.099	0	0.495	0	0	0	0	0	0	0.099	0	0	0.165	0	0.066	0	0.033	0.099	0	0	0.033	0	1.187	0	0	0.033	0.198	0.033	0.759
10.224	0.992	0.065	0.634	0.033	3.023	0.016	0	0	0.146	1.869	0.033	0.228	0.016	2.373	0	0	0.016	0.016	0	0	0	0	0.016	0.244	0	0	0.146	0.016	0	0.016	0.065
16.443	1.312	0.17	1.281	0.124	3.922	0.093	0.062	0	0.401	1.729	0.015	0.695	0.17	1.868	0.015	0.015	0.154	0.093	0.046	0	0.031	0	0.015	0.077	0.015	0	0.077	0.015	0.031	0	0.046
6.101	0.559	0.153	0.712	0.085	1.644	0.051	0	0	0.119	1.491	0.203	0.22	0.373	1.423	0.237	0	0	0.034	0	0	0.034	0	0.085	0.102	0	0.22	0.237	0.136	0	0	0.288
3.265	0.125	0.598	0.374	0.075	0.773	0.05	0	0	0	0.847	0.025	0.075	0.025	0.449	0	0	0.1	0.025	0.05	0.025	0	0	0	0	0	0	0	0.075	0.15	0.025	0.474
6.919	0.032	0	0.705	0	0.032	0.064	0	0	0.416	0.737	0	0.192	0	0.224	0	0	0	0	0.032	0	0	0	0.032	0	0	0	0.192	0	0.032	0	0
3.014	0.451	0.141	1.915	0	1.38	0.028	2.535	0	0.056	0.028	0	0.338	0.056	0	0	0	0.056	0	0.789	0	0.085	0	0.028	0	0	0.028	0.169	0.056	0.451	0	0.141
10.379	3.674	0.152	2.045	0.303	6.629	0.227	0.227	0.189	2.045	0.53	0.227	0.303	0.379	0.833	0	0	0.114	0.152	0.076	0.076	0.038	0	0	0.038	0.189	0.492	0.038	0.114	0	0	0
15.698	0.756	0.287	0.522	0.391	1.173	0.026	1.643	0	3.494	1.147	0.417	1.252	0.469	1.095	0.183	0	0	0.626	1.304	0.026	0.13	0.235	0.026	0.13	0.365	0	0.104	0.026	1.043	0.156	0.078
5.042	0.094	0.306	0.094	0.024	0.495	0	0.047	0	0.047	1.155	0.024	0.33	0	0.707	0	0.047	0	0	0.024	0	0	0	0.047	0	0.118	0	0	0	0.024	0.024	0
10.466	2.49	0.056	1.554	0.3	1.741	1.816	0.281	0.019	0.243	1.666	0	0.318	0.187	1.76	0.187	0	0.3	0.094	0.674	0.056	0.056	0	0.019	0.056	0.019	0.037	0	0.262	1.704	0.037	0.169
9.299	0.555	0.111	0.577	0.044	2.241	0.799	0.022	0	0.444	2.397	0.089	0.976	0.222	1.398	0.022	0.111	0.2	0.022	0.377	0.067	0	0.311	0	0.155	0.022	0	0	0	0.178	0.022	0.089
2.955	0.082	0.192	1.778	0	2.244	0.027	0.492	0	0.109	0.082	0.055	0.274	0.137	0.027	0.109	0.055	0.055	0	0.711	0.055	0.109	0	0.192	0.055	0.164	0	0.109	0	0.821	0	0.219
4.386	0.441	0.487	0.186	0	3.133	0.186	0	0.139	0	1.392	0.023	0.023	0	1.369	0.046	0	0	0.023	0.093	0.139	0	0	0	0	0	0	0	0	0.046	0.162	0
3.057	2.038	0.734	0.245	0.163	1.998	0	0	0	0.041	0.734	0.122	0.367	1.59	0	0.571	0	0	0	0.122	0	0	0	0	0	0.734	0	0.652	0.163	0.53	0	1.549
5.021	0.343	0	0.472	0	1.416	0	0	0	0.086	0.858	0	0.043	0	0.815	0	0	0	0	0.129	0.043	0	0	0	0	0	0	0	0	0.043	0.043	0
13.371	0.699	0.07	1.351	0.07	3.075	0.21	0.116	0	0.885	2.749	0.163	0.862	0.07	1.677	0.023	0	0.023	0.023	0.093	0.21	0	0	0	0.093	0.163	0	0.116	0.023	0	0	0.093
10.306	0.243	0.097	0.438	0	1.07	0.34	0	0.073	0.024	1.41	0.146	0.243	0	1.58	0	0	0.073	0	0	0	0	0	0	0.122	0.024	0.024	0	0.024	0	0	0.316
2.711	0.84	0.108	1.328	0.325	1.87	0.271	3.009	0	0.19	0.244	0	0.054	0.136	0.217	0.352	0	0.054	0.136	2.846	0.054	0.38	0	0.027	0.434	0.136	0.271	0.136	0.732	5.042	0.054	0.407
5.039	0.172	0	0.861	0	1.723	0	0	0	0.086	1.12	0.086	0.043	0	3.058	0.043	0	0.043	0	0.172	0	0	0	0	0.086	0	0	0	0	0.043	0	0
4.443	5.784	0.419	0.712	0.293	0.922	0	0.293	0	0	0.335	0	0	0.126	0.922	0.251	0	0.084	0.084	0.545	0.084	0.126	0	0	0.042	0.042	0	0	0.335	0.922	0	2.808
3.924	0.235	0.134	0.537	0	0.57	0.067	0	0	0.134	1.107	0.101	0.168	0.134	1.844	0.067	0	0.034	0	0	0.034	0	0	0	0.134	0.101	0	0	0	0.067	0	0
1.96	15.174	0.541	13.251	0.149	12.747	0	0.709	16.555	0.355	0.373	1.773	0	0.037	0	0	0.019	0.019	0.075	0.579	0.429	0.523	0	0	0.075	0	0	0.243	0	1.941	0.243	0.019
11.194	3.757	0.157	1.448	0.039	3.092	0.391	0.117	1.057	0	0.235	0	0.157	0	0.196	0	0	0.078	0	0.157	0.744	0.705	0	0	1.213	0.431	0.039	0	0	0.548	0.039	0
10.297	1.419	0.366	0.961	0.046	2.151	0	0.32	2.334	2.151	0.046	0.732	0.137	0.275	0	0	0	0	0.229	0.183	1.281	0.915	0	0.092	0	0	0	0	0	0.503	0	0
6.548	1.911	0.031	0.877	0.063	0.909	0	0.063	5.702	0.157	0.094	0.031	0.188	0.125	0	0	0	0	0.063	0	0.094	0	0	0	0.094	0	0	0	0	0.219	0	0
7.943	6.819	0.225	4.833	0.225	5.845	0.225	0	7.531	0.262	0.112	0.187	0	0.187	0.337	0	0	0	0	0.075	0.15	0	0	0	0.037	0.075	0	0.037	0	0.037	0.15	0
6.885	4.949	0.753	2.69	0	1.883	0.269	0	1.721	0	0.108	0	0.054	0	0.753	0	0	0	0	0	0.054	0	0	0	0	0	0	0	0	0	0	0
15.566	6.644	0.342	4.67	0.19	4.594	0	0.949	1.519	1.86	0.19	0.076	0.19	0.38	0.114	0	0	0	0.569	0.835	0.342	1.367	0	0	0	0.228	0	0	0	0.873	0.266	0
4.568	5.491	0.243	4.713	0	8.746	0	0	5.005	0.049	0.243	0	0	0	0.049	0	0	0.34	0	0.437	0.292	0.146	0	0	0	0	0	0	0	0.146	0	0.243
6.496	2.36	0.228	1.472	0.051	6.09	0.152	0.101	1.269	0	1.091	0	0.127	0.228	0.431	0.076	0.076	0.076	0	0	0.228	0.025	0	0	0.076	0.076	0	0	0	0.203	0	0
15.574	8.776	0	2.601	0	7.804	0	0.104	8.151	0.104	0.52	0	0.902	0.486	0.104	0.035	0	0.069	0.139	0.173	0.486	0.208	0	0	0	0.069	0	0	0	0.312	0.416	0.104
7.864	6.065	0.29	5.543	0.464	11.23	0	0.551	10.969	0.145	0.319	0	0	0.29	0.406	0.029	0	0.116	0.058	0.522	0.667	0.464	0	0	0	0.174	0	0	0	0.377	0.174	0.029
4.847	4.618	0.091	4.801	0.274	4.527	0	5.898	6.127	0.183	0.137	0	0	0.091	0.183	0	0	0.046	0	2.561	0.914	1.417	0	0	0	0.046	0	0	0	1.829	1.6	0
5.699	6.304	0.032	3.343	0.096	5.922	0	0	4.648	0	0.796	0.191	0	0.159	0.032	0	0.127	0.159	0	0.159	0.86	0.287	0	0	0.032	0.35	0	0.032	0	0.159	0.127	0
5.825	0.802	0.464	0.76	0.507	1.604	0	0	9.244	0	0	0	0.084	0.084	0	0.633	0	0	0.042	0	0.295	0.253	0	0.042	0.211	0.211	0	0.253	0	0.042	0.042	0.042
5.014	1.453	0	1.425	0	3.504	0	0.057	1.538	0	0.342	0	0.142	0	0.228	0.114	0	0.057	0	0	0.541	0.541	0	0	0.37	0.057	0	0	0	0.655	0	0
4.12	2.461	0.343	1.917	0.458	2.632	0	0	4.578	0	0.401	0	0.057	0.229	0.401	0.114	0	0.572	0	0	0.458	0.515	0	0	0.029	0	0.029	0	0	0.029	0.057	0
6.084	14.496	0.095	7.486	0.143	8.056	0	0.048	16.421	0.048	0.832	0.238	0	0.048	0.071	0.048	0.024	0.261	0.048	0.808	0.499	0.309	0	0	0	0.285	0.048	0.19	0	0.071	0.309	0
6.044	3.602	0.336	1.496	0	2.595	0	0	3.144	0.031	0.824	0.153	0.031	0.122	0.031	0	0	0.092	0.031	0.031	1.404	0.397	0.153	0.061	0	0.061	0	3.358	0.061	0.122	0.031	0
5.544	9.905	0.079	4.23	0.105	8.592	0.026	0.079	9.17	0.026	0.867	0.184	0.053	0	0.158	0	0	0.053	0	0.105	0.578	0	0	0.026	0	0.053	0	0.131	0	0.21	0.105	0
9.245	5.606	0.55	2.412	0.063	7.849	0.106	0.085	5.902	0.085	1.015	0.021	0.042	0.021	0.381	0	0	0.021	0.148	0.106	0.889	0.233	0	0	0.042	0.19	0	0.021	0.021	0.296	0.169	0.042
4.803	3.276	0.167	1.416	0.028	2.471	0	0	4.331	0	0.389	0	0.056	0	0.083	0	0	0.028	0.139	0.028	0.305	0	0	0	0	0.416	0	0	0	0.083	0.056	0
2.833	3.343	0.041	3.18	0	4.749	0.734	0.02	4.219	0	0.122	0.082	0	0	0.285	0.041	0	0.856	0.02	0.061	2.711	6.604	0	0	0.061	0.51	0	0.02	0.265	6.298	0.082	0.02
8.282	1.672	0.133	1.248	0.027	3.318	0.08	0	8.229	0	0.664	0	0	0	0.451	0	0	0.053	0	0	0.531	0.08	0	0	0.053	0.08	0.053	0	0	0.398	0.053	0.027
4.08	4.08	0.401	5.829	0.109	1.749	0	0	5.501	0.182	0.036	0	0.073	0.073	0	0.146	0	0.073	0	0	0.109	0.036	0	0.146	0	0	0	0	0.036	0.583	0.146	0.036
4.55	5.253	1.639	5.654	0.201	6.925	0	0	9.067	0	0.502	0	0.067	0.134	0.067	0.033	0	0.167	0	0	0.502	0.669	0	0.033	0.067	0.134	0	0.234	0	0.669	0.033	0.134
3.867	5.135	0	2.25	0.095	2.092	0	0	9.794	0.507	0.032	0	0	0	0.127	0	0	0	0.095	0	1.014	1.807	0	0	0	0	0	0	0	1.775	0.285	0
6.021	7.958	1.571	0.209	0.209	9.476	0.262	1.571	0	0.052	0.209	3.246	0	1.152	0.052	0	0.314	0.052	0	0.366	0	0.052	0	0	0.052	0.052	0	0	0	0	0.105	0.942
3.203	8.711	0.352	0	0.039	2.812	0	0	0	0	1.367	8.32	0	0.078	0.312	0.391	0.117	0.078	0	0.078	0	0	0	0.039	0	0.117	0.039	0	0	0	0.117	0
4.36	4.905	0.363	0	0.666	5.873	0	0.03	0	0	0.484	2.483	0.03	0.636	0.03	0.03	0	0	0	0	0.03	0	0	0.03	0.061	0.272	0.03	0.212	0.061	0	0.061	0.061
4.841	3.377	0.188	0.038	0.225	2.814	0	0	0	0	0.15	2.101	0.15	0.15	0.113	0	0	0	0	0	0	0	0	0	0.038	0	0	0.3	0	0	0	0.113
5.553	9.256	0	0	0	5.672	0.079	0.158	0	0.039	0.039	1.733	0.158	0.079	0	0.512	0.433	0.158	0	0.197	0	0	0	0.079	0.039	0	0.236	0.158	1.103	0.315	0.591	0.039
1.819	4.117	0	0	0.128	2.522	0	0.192	0	0	0.223	1.756	0.032	0	0	0	0	0	0.096	0.064	0	0	0	0	0.319	0	0	0	0	0	0	0.064
1.184	5.858	0.384	0	0.032	4.545	0	0	0.064	0	0	2.401	0	0.736	0	0	0	0	0	0.064	0	0	0	0	0	0.096	0	0	0	0	0	0.736
3.902	2.793	0	0	0.689	3.749	0	0.077	0	0	0	3.902	0.153	0.038	0	0	0	0.077	0	0	0	0	0	0.038	0.115	0.383	0	0	0	0	0	0
2.762	7.99	0.637	0	0.212	6.247	0	0.17	0.765	0.042	0	7.267	0.085	1.147	0	0	0.127	0	0	0	0	0	0	0.042	0.17	0.425	0.085	1.147	0	0	0	1.02
4.511	11.524	0.62	0	0.248	8.352	0	0.372	0.297	0.025	0.149	12.268	0	0.991	0	0.05	0	0.025	0.074	0.322	0	0	0	0	0	0.322	0	0	0	0.074	0	0.173
2.612	6.163	0.548	0.235	0.052	3.996	0	0.313	0	0.078	0.183	5.249	0	0.575	0	0.209	0.026	0.052	0.026	0.026	0	0	0	0.026	0	0.313	0	0.157	0	0	0.183	0.81
4.738	0.77	0.462	0	0	0.732	0	0	0.424	0	0.039	1.387	0.154	1.002	0	0.039	0	0	0	0.077	0	0	0	0	0	0.462	0	0.077	0	0	0.27	0.116
1.962	2.407	0.555	0.111	0.111	4.221	0	0	0.074	0	0.074	3.184	0.074	0.518	0	0	0.074	0	0	0.037	0	0	0	0.037	0	0.148	0.074	0	0	0	0	0.074
2.389	10.824	0.293	0.098	0.146	4.388	0	0	0	0	0.341	4.924	0.098	0.488	0	0.098	0	0	0	0	0.098	0	0	0	0	0	0	0.731	0	0	0	0
2.409	5.663	0.219	0.063	0.156	2.722	0.156	0	0	0.188	0.72	3.598	0.063	0.063	0	0.188	0.094	0	0	0.094	0.031	0.031	0	0.031	0.344	0.156	0.219	0	0	0	0.031	0.313
1.75	9.571	0.179	0.143	0.071	6	0	0	0	0.107	0.179	7.536	0.071	0.464	0.393	0.107	0.143	0.036	0	0.286	0	0	0	0	0.036	0.107	0	0.036	0	0	0.321	0.179
2.07	7.319	0	0.025	0	2.809	0	0.074	0.049	0.025	0.025	5.298	0.099	0.271	0.025	0.025	0.222	0	0	0.074	0	0	0	0.025	0	0	0	0	0	0	0	0.172
1.779	3.04	0.129	0	0	3.719	0	0	0	0	0	2.975	0	0.647	0	0	0	0.097	0	0	0.065	0	0	0	0	0	0.065	0	0	0	0.032	0.129
0.662	6.695	0.174	0	0.209	14.365	0	0	0.07	0	0.035	3.801	0	0.174	0	0.07	0.697	0.035	0.07	0.349	0	0	0	0	0	0.209	0.035	0.105	0	0	0.418	0.035
1.679	5.812	0.018	0.074	0.018	3.487	0.111	0	0.018	0	0	4.742	0.074	0	0.037	0.018	0.646	0.019	0.038	0.019	0	0	0	0.019	0	0	0	0	0	0	0	0
2.729	7.804	0.853	0.043	0	5.33	0	0	0	0.213	1.45	10.021	0.213	0.256	0	0.469	0.043	0.128	0.043	0.171	0.085	0.213	0	0.128	0.128	1.237	0.213	0	0.384	0	0.213	0.299
2.267	5.76	0.116	0.023	0.046	2.799	0	0.139	0	0.069	0.023	6.616	0.185	1.295	0	0.093	0.093	0.185	0	0.555	0	0	0	0	0.023	0.324	0	0.347	0.116	0	0.347	0.324
2.457	7.371	0.498	0	0	4.98	0.266	0	0	0	0.232	4.748	0.033	0.1	0	0.1	0.498	0.033	0.199	0.1	0	0	0	0	0	0.133	0	0.066	0.033	0	0.299	0.83
2.182	4.102	0.289	0	0.131	1.499	0	0	0	0.026	0.026	3.971	0	0.789	0	0.079	0.079	0.026	0	0.026	0	0	0	0	0.053	0.079	0	0.079	0	0	0.079	0.289
2.026	3.277	0.3	0.025	0.15	2.426	0	0	0.15	0	0.025	2.626	0	0.1	0	0	0	0	0	0.025	0	0	0	0	0	0.125	0	0.15	0	0	0	0.625
2.392	8.8	0.513	0.171	0.128	5.211	0	0.171	0	0.128	0	4.87	0.043	1.538	0.171	0.128	0.128	0.128	0	0.085	0	0	0	0.043	0	0.085	0	0.256	0	0	0.299	0.085
1.29	4.813	0	0.094	0.063	2.894	0	0	0	0	0	2.737	0.031	0.126	0	0.283	0.598	0	0	0.063	0.063	0	0	0.031	0.126	0.031	0.063	0	0	0	0	0
2.769	8.307	0.144	0.029	0	3.375	0	0	0	0.058	0.288	5.682	0.288	0.231	0.029	0.144	0.029	0	0	0.115	0	0	0	0.029	0	0.058	0	0	0.029	0	0	0.663
0.867	4.96	0	0	0	3.491	0.096	0	0.144	0	0	5.875	0	0	0	0.048	0.169	0	0	0.024	0	0	0	0.024	0	0	0	0	0	0.024	0.024	0.048
2.23	1.517	0	0.089	0	2.765	0	0	0	0.03	0.059	2.26	0.089	0.059	0	0.03	0.119	0	0	0	0	0	0	0.03	0.059	0.089	0	0.059	0	0	0	0
2.464	4.327	0.063	0	0.19	2.337	0	0	0	0.063	0	5.054	0.474	0.663	0	0.158	0	0	0	0	0	0	0	0	0	0.316	0.032	0.253	0	0	0	0.979
1.746	1.714	0.094	0	0.031	2.244	0	0	0	0	0.031	2.057	0	0.031	0	0	0	0	0	0	0.062	0	0	0	0.094	0	0	0	0.031	0	0	0
11.407	1.914	0.414	2.664	0	2.561	5.665	5.898	0	0	0.181	3.518	0.181	1.681	0	0.078	0	0.155	0.181	0.75	0	0	0.026	0	0.31	2.742	0.31	0.078	0	0	0.595	0
5.416	2.159	0.035	2.265	0	6.726	0.071	0.248	0	0	0	3.257	0	0.106	0	0.035	0	0	0	0	0	0	0	0	0	0	0	0.106	0	0	0	0.071
4.09	1.481	0.106	3.561	0.282	2.891	0	0	0	0	0.141	4.372	0	0.282	0	0.071	0	0	0	0	0	0	0	0	0	0.176	0	0	0	0	0	0.212
5.544	3.73	0.554	3.075	0	2.873	0	0	0	0	1.008	6.401	0.101	0.151	0.05	0	0	0.05	0	0	0	0	0	0	0	0	0.101	0	0	0	0.302	0
5.459	4.467	0.596	7.295	0.695	8.883	0	0.199	0.099	0.05	0	12.01	0.05	0.695	0	0.099	0	0.05	0	0.149	0.05	0	0	0	0	0.099	0	0	0	0	0.347	0.05
9.263	7.959	0.495	6.7	0.225	13.579	0	0.495	0.09	0.045	0	17.536	0.09	0.18	0	0.495	0.45	0.045	0.45	0.315	0	0	0	0	0.045	0.18	0.045	0.315	0	0	1.349	0
1.959	2.762	0.096	2.633	0.128	5.042	0.096	0	0.161	0	0.096	10.148	0	0.514	0.032	0	0.032	0.032	0.032	0.096	0	0	0	0	0.096	0.032	0	0.128	0	0	0.032	0.128
2.296	2.326	0.03	2.538	0.06	3.686	0	0	0	0	0	4.079	0.091	0.151	0	0	0	0	0	0	0	0	0.06	0	0	0	0	0	0	0	0	0.06
2.309	0.847	0	2.104	0.128	2.668	0.103	0.051	0.026	0	0.205	1.796	0	0.026	0.103	0	0	0.077	0	0	0	0	0	0	0.026	0	0	0	0	0	0.051	0.282
4.134	2.154	0.349	3.988	0.262	6.23	0	0.029	0	0	0	5.211	0	0.116	0	0.204	0	0	0.116	0.116	0	0	0	0.029	0	0.029	0	0	0	0	0.437	0.262
3.687	3.577	0.442	2.581	0.258	6.785	0	0.406	0.111	0.037	0.369	5.605	0.037	0	0	0	0.037	0	0	0.111	0	0	0	0.037	0	0	0.111	0.147	0	0	0.147	0
3.51	1.272	1.424	2.187	0	2.34	0	0.051	0	0.102	0.458	4.883	0	0.203	0	0	0	0	0	0	0	0	0	0	0	1.068	0	0.051	0	0	0	0
7.059	1.176	0.619	1.858	0	1.424	0	0.124	0	0	0	2.353	0.248	0.557	0	0	0	0	0.062	0	0	0.124	0	0.124	0	0.248	0	0.248	0.124	0	0.991	0.062
6.471	1.107	0.383	2.512	0	4.385	0	0.085	0	0.043	0.043	5.151	0.298	0.128	0	0.128	0	0.085	0	0	0	0.043	0.085	0.043	0	0.383	0	0.596	0.043	0	1.618	0.128
3.518	3.594	0.553	6.811	0.251	6.836	0.075	0.377	0.025	0.151	0.025	7.59	0.05	0.101	0.025	0.05	0	0.101	0.025	0.226	0	0.025	34.808	0.025	0.075	0.653	0.025	0.276	0.05	0	2.036	0.126
3.066	2.401	0.924	1.662	0.148	5.874	0	0.148	0	0.037	0.037	6.132	0	0.48	0	0.037	0	0	0	0	0	0	0.628	0	0	0.517	0	0.037	0	0	0.628	1.736
4.093	3.266	0.785	3.555	0.207	6.656	0.165	0.165	0.041	0.165	0.248	5.457	0	0.951	0.661	0	0	0	0	0.248	0	0	0.207	0	0	0.496	0	0.083	0.041	0	1.282	0.537
5.515	3.217	0.622	3.65	0.162	5.326	0.568	0.081	0.054	0.081	0	6.218	0.135	0.757	0.054	0.081	0	0.081	0	0.135	0	0.135	0.243	0.054	0	0.622	0	0.324	0	0	1.541	0.73
3.317	2.956	0.46	4.466	0.525	7.422	0.066	0	0	0.099	0.066	10.345	0.197	0.657	0	0.131	0	0.033	0.197	0.131	0.033	0.066	0.033	0.066	0	0.164	0	0.525	0	0.033	2.167	0.788
4.716	4.574	0.709	5.496	0.461	5.426	0	0.213	0	0.213	0.142	10.745	3.191	2.021	0.106	0.284	1.844	0.142	0.142	0.461	0.106	0.319	0.284	0.461	0	1.099	0	0	0.248	0	4.291	0.638
4.951	2.541	0.586	3.518	0	5.147	0	0	0	0.326	0	7.492	0.195	1.564	0	0	0	0	0	0	0	0	0	0	0	0.912	0	0.261	0.065	0	0.717	0.326
2.805	4.456	0.093	3.739	0	6.513	0	0.093	0	0	0	6.638	0	0.81	0.031	0.062	0.031	0	0	0.031	0	0	0	0	0.031	0.031	0	0.156	0	0	0.218	0.623
3.769	1.438	0.521	3.471	0.149	5.232	0	0.446	0	0.223	0.149	4.339	0.248	0.942	0	0.198	0	0.198	0	0.074	0.074	0.025	0.025	0.174	0	0.298	0.05	0.149	0.223	0	2.678	0.422
2.811	1.815	0.107	3.31	0.036	3.843	0.107	0	0	0	0.214	4.164	0.107	0	0	0.071	0	0	0	0.071	0	0	0.036	0.036	0	0	0	0	0.036	0	0.641	1.993
2.715	2.527	0.967	3.807	0.062	7.457	0	0	0	0.031	0.156	8.144	0	0.156	0.031	0	0	0	0.062	0	0	0	0	0	0	0.25	0	0.281	0	0	0.218	1.404
2.158	0.941	0.498	2.49	0.692	3.098	0.055	0	0	0	0.138	2.102	0.083	0.636	0	0	0	0	0.028	0.028	0	0.055	0.028	0.055	0.249	0.443	0	0.028	0	0	0.055	0.47
3.649	3.883	0.402	3.833	0.084	5.339	0	0	0.05	0.117	0.05	7.866	0.1	0.469	0.05	0.268	0	0.268	0.234	0.285	0.268	0.285	0.218	0.084	0.05	0.067	0.017	0.1	0.201	0	3.096	0.067
2.731	2.87	0.648	5.577	0	6.387	0.023	0.625	0.093	0.069	0.393	12.844	0.046	0.208	0.023	0.324	0.046	0.162	0.324	1.088	0	0	0.093	0	0	0.023	0.116	0.255	0.023	0.023	4.166	0.208
3.766	1.474	0.355	3.002	0.053	3.837	0	0.266	0	1.545	1.439	3.268	0.142	0	0	0.053	0	0.018	0.337	0.071	0	0.036	59.663	0.142	0	0.107	0	0.018	0.018	0.107	0.533	0.231
2.567	0.324	0.189	0.973	0.027	1.702	0	0.027	0	0.054	0.027	2.702	0.054	0	0	0.027	0	0.027	0.027	0.054	0	0	0.108	0.027	0	0.081	0.054	0	0	0	0.594	0.324
1.441	5.459	0.111	6.789	0	6.068	0.055	0.859	2.882	0.194	0.083	10.862	0	0.166	0.028	0.61	0	0.055	4.794	1.108	0	0	0.249	0	0	0.139	0.028	0	0	0	2.272	0.887
2.448	1.074	0	1.117	0.043	3.179	0	0	0	0	0.172	3.436	0.129	0.086	0	0	0	0	0	0.043	0	0	0.129	0	0.043	0	0	0	0	0	0.043	0
3.133	4.913	0	6.671	0	10.548	0.113	0.045	0.135	0.068	0.09	7.821	0	0	0	0	0.023	0	0.023	0.113	0	0	0	0	0	0	0	0.068	0	0	0.27	0
2.804	1.328	0.485	3.373	0.105	4.237	0.042	0.211	0.042	0.126	0	6.134	0.19	0.97	0.021	0.611	0.021	0.253	0	0.169	0	0	0.063	0.19	0	0.717	0.021	0.337	0.19	0.021	3.815	0.653
3.223	1.942	1.204	2.136	0	5.437	0	0.078	0	0.039	0	12.816	0.427	1.825	0	0	0	0	0	0	0	0	0.039	0.039	0	1.126	0	0.427	0	0	0.505	0.932
2.336	1.654	0.131	2.625	0.105	3.333	0.262	0.079	0	0.026	0	6.85	0	0.341	0	0.026	0	0.079	0	0.079	0	0	0.052	0	0	0.157	0	0.026	0.026	0.026	0.42	0.945
3.179	3.28	0.252	3.027	0	2.876	0	0.101	0	0.101	0	4.036	0	0.353	0	0	0	0.05	0	0.101	0	0.151	0.252	0	0	0.202	0	0	0	0	0.303	0.252
2.635	1.874	0.217	2.065	0.19	2.554	0	0	0	0.027	0.163	2.717	0.027	0.027	0	0.054	0	0.027	0	0.054	0	0	0.027	0	0.027	0	0	0.081	0	0	0.435	0.679
3.488	3.194	0.514	3.231	0.22	4.001	0.257	0.11	0	0.11	1.322	6.571	0	0.184	1.138	0.11	0	0.184	0	0.441	0.037	0.22	0.294	0	0.147	0	0	0	0.073	0	1.909	0
3.33	0.572	0.149	4.349	2.038	4.374	58.275	26.118	0	0.497	1.267	0.447	0.348	2.087	0.05	0.323	0	0.149	1.044	34.94	0.05	0.05	0	0.099	1.143	5.716	2.212	0	0.224	25.497	48.012	0.249
1.861	2.135	0.366	2.074	0.061	6.589	0	0.244	0.092	0.397	0.031	1.037	0.366	1.403	0.244	0.336	0	0.305	0.824	0.214	0.061	0	0	0.183	0.061	0.458	0.153	0.305	0.122	0.122	1.281	0.153
1.593	4.09	0.474	2.712	0	3.573	0	0.172	0	0.56	0.646	0.474	0.086	0.043	0.344	0.129	0	0.129	0.689	0.387	0.129	0	0	0.129	0	0	0.086	0	0.172	0.043	1.421	0
1.193	3.819	0.676	4.177	0.199	6.961	0	0.278	0	0.477	0.199	0.756	0	0.318	0	0.08	0	0.199	0.159	0.08	0.08	0	0.04	0	0	0	0.08	0.318	0.04	0.199	0.358	0.159
0.595	0.238	0.119	0.754	0	1.508	0	0	0	0.04	0	0.119	0.04	1.389	0.04	0.04	0.079	0.159	0	0	0.04	0	0	0	0	0.397	0.119	0	0.079	0	0.04	0.198
0.761	1.127	0.113	0.564	0	1.832	0	0	0	0.085	0.056	0.451	0.028	0.085	0.197	0.169	0.028	0.141	0.648	0.028	0	0.028	0	0.085	0.085	0.479	0.056	0.197	0.056	0.62	0.648	0.056
1.373	0.915	0.528	1.092	0.141	1.866	0	0.07	0	0.211	0.176	0.176	0	0.176	0.106	0	0	0	0.141	0.035	0	0.035	0	0.211	0	0.246	0.035	0.986	0.07	0.035	0.352	1.408
1.093	1.657	0.493	1.939	0.141	4.582	0.317	0.282	0.141	0.317	0.141	0.352	0.106	0.634	0.211	0.317	0	0.247	0.247	0	0.282	0.035	0	0.07	0	0.035	0.423	0.07	0.211	0.176	0.67	0.141
1.515	1.363	0.227	0.947	0.038	1.174	0.038	0	0	0.151	0	0	0	0.114	0	0	0	0	0	0	0.038	0	0	0.076	0.151	0.606	0	0	0	0	0.076	0.038
0.832	0.208	0.052	1.274	0	4.186	3.9	0.728	0.026	0.494	0.13	0.364	0	0.156	0	0.286	0	0.208	0.156	0.728	0.104	0.052	0	0.052	0.13	0.156	0.338	0	0.208	0.286	0.364	0
0.563	1.176	0.281	1.688	0.026	2.582	0	0.128	0.026	0.179	0	0.128	0.026	0.716	0.102	0.102	0	0.051	0.153	0.077	0.051	0	0.026	0.051	0	0.256	0.077	0.128	0.23	0.23	0.767	0.358
0.658	0.253	0.304	1.064	0.253	3.343	0	0.025	0	0.127	0.025	0.076	0	0	0	0	0	0.025	0	0	0	0	0	0	0	0.025	0	0	0	0	0	0.532
1.803	0.867	0.347	2.219	0.069	6.38	0	0.069	0	0.139	0.069	0.069	0.104	0.659	0.173	0	0.035	0	0.104	0	0	0	0	0.035	0	0.104	0	0.035	0	0	0.035	0.069
0.549	3.053	0.034	2.161	0.343	11.492	0	0.583	0.206	0.103	0.069	0.309	0.137	0.309	0.24	0.034	0.069	0.034	0.069	0	0	0	0	0.137	0.034	0.137	0	0.377	0	0	0	0.515
1.572	1.258	0.988	1.415	0	4.695	0.09	0.045	0.022	0.045	0.112	0.18	0.225	0.292	0.112	0.112	0.022	0.022	0	0	0	0	0	0.067	0.022	0.045	0.067	0.517	0.022	0	0.067	0.292
0.914	0.571	0.171	0.742	0.029	2.684	0	0	0	0	0.2	0.029	0	0.257	0	0	0	0	0	0	0	0	0	0	0	0	0.057	0	0.029	0	0	0
0.992	2.021	0.294	2.793	0.037	4.925	0	0.11	0	0.11	0.147	0.919	0	0	0.257	0.147	0	0.147	0.515	0	0	0	0	0	0.074	0	0.074	0.037	0.147	0	0.221	0.551
1.66	0.854	0.332	0.664	0.047	2.419	0	0.095	0	0.047	0	0	0.095	0.142	0	0	0	0	0	0	0.095	0.047	0	0	0	0	0	0	0	0	0.19	0.19
1.113	0.636	0.185	0.556	0	3.286	0	0	0	0	0.053	0	0	0.026	0	0.026	0.026	0.159	0.636	0	0	0	0	0	0	0	0	0.477	0	0	0.053	0.344
1.311	0.583	0.073	0.655	0	3.35	0	0.073	0	0.073	0.073	0.146	0	0	0	0	0	0	0.146	0	0.073	0	0	0	0	0	0.437	0	0	0	0.073	0
1.366	0.638	0	0.865	0	3.142	0	0	0	0	0	0.046	0.137	0.546	0	0	0	0	0	0	0	0	0	0.091	0	0.228	0	0.046	0	0	0	0
2.11	0.127	0.633	0.422	0	0.633	0	0.169	0	0.084	0.042	0.084	0.506	0.802	0	0	0	0	0.042	0	0.042	0	0	0.295	0	0.928	0	0.084	0	0.042	0.253	1.055
0.971	0.85	0.728	0.273	0.212	1.487	0	0.03	0	0	0.091	0.091	0	1.244	0	0.061	0	0	0.061	0.061	0	0	0	0	0.182	0.303	0.061	0.061	0	0	0.091	0.273
1.483	0.968	0.242	1.089	0	3.359	0	0	0	0.091	0.061	0	0	0.151	0	0	0	0.061	0.303	0	0	0	0	0	0.03	0	0.03	0.605	0.182	0.03	0.091	0.151
0.509	0.085	0	0.226	0	0.792	0	0.028	0	0	0	0.057	0	0.141	0	0	0	0.028	0	0	0.057	0	0	0	0	0.113	0	0	0	0.028	0.028	0.453
0.553	0.455	0.358	0.488	0.033	1.951	0	0.13	0	0.033	0.033	0	0	0	0.228	0	0	0.033	0	0	0.098	0	0	0	0	0.358	0	0	0	0.033	0	0.228
0.415	0.518	0.13	0.829	0.026	2.617	0.026	0	0.078	0.13	0	0.155	0.078	0.544	0.078	0	0	0	0.13	0	0.052	0	0	0.155	0	0.078	0	0	0.026	0.311	0.285	0.259
0.679	2.744	0.141	2.772	0.113	4.724	0.028	0.453	0.198	0.283	0.141	0.481	0.028	0.028	0.311	0.113	0	0.028	0.424	0.057	0.198	0.17	0	0	0.113	0	0.028	0	0.028	0.085	0.792	0.198
0.946	1.196	0.529	1.558	0	4.089	0	0.028	0.223	0.028	0.056	0.056	0.056	0.167	0.139	0	0	0	0.111	0	0	0	0	0	0	0	0	0.028	0	0	0	0.25
0.731	0.385	0	2.001	0.154	4.963	0	0	0.115	0.192	0.231	1.347	0.346	0.693	0.654	0	0	0.038	0.539	0	0	0	0	0.154	0.038	0	0.038	0.115	0.038	0.231	0.346	0.385
1.176	0.371	0.557	1.114	0	2.661	0	0	0	0.031	0.031	0.062	0.031	0	0.031	0	0.031	0.124	0.155	0	0.031	0	0	0.124	0.031	0.464	0	0	0.217	0.093	0.217	0
1.525	0.314	0.404	0.449	0.045	2.782	0	0	0	0.09	0	0.135	0.09	0.493	0	0.135	0	0.045	0.359	0	0.224	0	0	0.135	0.045	0.179	0.135	0	0	0.538	0.404	0.314
0.896	0.838	0.231	0.809	0.145	1.618	0	0.116	0	0.173	0.26	0.173	0.058	0.462	0	0.116	0.116	0.116	0.376	0.058	0.058	0	0.029	0.029	0.058	0	0	0.029	0.058	0.029	0.231	0.116
15.986	1.885	0.074	0.282	0.163	1.781	0.163	0.104	0	3.622	0.712	1.633	0.356	0.03	0	0	0	0	0.891	0	0	0	87.071	0.015	0	0.356	0	0	0.445	0.015	0.045	0.356
19.512	10.269	0.278	0.611	0.222	7.466	1.776	0.666	0	0.056	0.111	0	0.083	0.139	0.028	0.056	0	0.139	0.167	0	0	0.389	0	0.028	0.111	0.416	0.056	0	0.111	0.028	0.638	0.028
14.127	1.57	0.285	0.457	0	1.998	0.171	0.057	0	0.2	0	0.057	0.171	0.171	0	0.029	0	0	0	0.057	0	0	0	0.029	0	0.371	0.086	0	0.057	0	0.029	0
12.903	6.344	0.215	1.586	0.054	5.161	0	0	0	0.349	0	0.027	0.269	0.887	0	0.134	0	0.054	0.161	0.054	0	0	0	0.108	0	0.403	0.054	0.995	0.457	0.027	1.022	0.484
9.979	12.619	0.491	3.101	0.061	8.014	0	0.276	0.092	0.614	0.184	0.706	0	0.061	0	0	0	0.154	0.031	0.307	0	0	0	0	0	0	0	1.597	0.061	0.092	0.399	0.154
10.399	1.572	0.363	0	0	1.814	0.06	0	0	0	0.151	0	0.726	0	0.121	0	0	0	0	0	0	0	0	0.242	0	0	0	0	0	0	0	0.06
14.63	5.026	2.685	1.79	0.069	6.54	0.138	0.448	0.138	0.448	0.069	0.034	0.103	0.379	0	0.31	0	0.241	0.688	0.241	0	0.034	0	0.069	0	1.102	0.275	0.241	0.103	0	0.379	0.792
11.703	2.321	1.177	0.915	0.098	1.994	0.098	0	0	0.098	0.229	0	0.033	0.654	0	0	0	0	0.033	0.033	0	0	0	0.033	0	0.752	0.131	0.229	0.033	0	0.196	0.817
10.149	5.539	0.669	1.45	0.074	5.019	0	0	0.223	0.112	0.074	0	0.037	0.632	0	0.037	0.112	0.037	0	0.037	0	0	0	0.112	0	0.149	0	0.074	0	0	0.112	1.041
13.109	5.873	0	0.363	0	5.268	0	0	0	0.121	0	0	0.061	0.606	0	0	0	0.182	0	0	0	0	0.03	0.061	0	0.091	0	0.03	0.424	0	0.182	0
16.141	18.934	1.378	14.69	5.84	16.286	0.363	4.606	5.658	2.104	0.979	11.933	0.036	0.073	0	0.29	0.109	0.834	4.28	1.487	0	0	0	0.036	0	0	0	1.777	0.145	0	0.834	0.871
8.684	8.186	0.747	2.738	0.111	5.393	0.111	3.097	0.747	0.47	0.36	0.083	0.055	0.055	0	0.028	0	0.028	0.664	1.825	0	0	0	0	0	0	0	0.47	0.111	0.111	1.438	0.111
14.299	3.631	0.669	0.892	0	5.541	0.032	0.191	0.032	0.287	0.096	0.096	0.446	0.191	0	0	0	0.191	0	0.382	0.032	0.032	0.064	0	0	0.573	0.318	0	0.191	0	0.51	0.223
10.556	1.98	0.058	0.135	0	0.865	1.577	0.038	0	0.115	0.211	0	0.269	0	1.711	0.058	0	0.231	0	0.077	0	0	0	0.058	0.442	0.192	0	0	0.538	0.038	0.115	0
8.2	2.05	0.41	0.512	0	2.699	0.307	0	0.478	0.068	0.205	0	0	0.376	0	0	0.239	0.102	0.034	0.068	0.102	0	0	0.102	0.342	0.034	0	0	0	0	0.102	0.307
17.253	10.599	1.046	1.806	0	4.325	0	0.095	0	0.238	0.095	0	0	0.19	0	0.095	0	0	0.143	0.428	0	0	0	0.048	0.048	0.285	0.143	0	0	0.19	0.523	0.19
12.556	5.661	0.224	0.224	0	5.521	0	0.056	0	0.056	0	0.056	0.028	0.561	0	0	0	0	0.084	0	0	0	0.028	0.028	0	0.14	0	0.028	0.056	0	0.056	0
10.878	8.938	0.498	1.048	0	3.093	0.026	0.315	0.315	0.105	0.079	0.262	0	0.367	0.079	0.079	0	0	1.18	0.315	0	0	0.026	0.183	0	0.105	0	0	0.026	0.052	0.131	0.472
10.168	2.437	0.4	5.394	1.019	9.329	0.679	3.995	0.18	0.28	1.019	7.171	1.618	0.739	1.298	0.04	0.419	0.4	0.22	0.32	0.2	0	0	0.06	0.439	0.779	0.1	0.24	0.12	0	0.499	0
4.203	2.988	0.179	2.789	0.179	1.215	0.458	8.187	0	3.625	0.857	2.769	0.279	0.159	0.06	0.06	0	0.04	0.657	1.474	0	0	1.514	0.08	0.299	0.139	0	0	0.179	0.02	2.968	0.179
0.782	1.408	0	0.887	0	0.183	0	3.077	0.052	1.252	0	0.756	0.052	0.13	0	0	0	0	0.026	0.756	0.026	0	70.352	0	0	0.156	0	0	0	0	3.911	0
1.21	0.43	0.134	0.78	0	0.323	0	2.231	0	0	0.027	1.828	0.242	0.403	0	0	0	0	0	0.108	0	0	0	0.027	0	0.134	0	0.027	0	0	0.108	0.753
3.055	2.234	0	1.84	0	1.347	0.723	2.234	0	0.591	0.164	3.055	0.197	1.38	0.526	0.033	0	0.099	0	0.164	0.033	0	0.033	0.099	0.131	0.493	0.033	0.131	0.066	0.066	0.624	0.296
4.552	3.236	0.188	1.543	0	0.564	3.875	0.038	0.15	0.075	0.527	4.289	1.618	0.15	1.806	0	0.038	0.15	0.075	0.038	0.038	0	0.038	0.564	0.564	0.075	0	0	0	0.038	0.113	0.15
2.799	2.384	0.249	1.164	0	0.416	0.111	0	0	0.277	1.164	3.465	0	0.139	0.139	0	0	0	0	0	0.139	0	0.055	0	0	0	0.055	0.028	0	0.055	0	0
4.822	1.679	0.096	1.703	0	0.696	0.984	0.024	0.12	0.096	1.727	2.591	0.096	0	0.648	0	0	0	0	0	0	0	0	0	0	0	0.024	0	0	0	0.12	0
2.458	4.441	0.587	2.179	0.056	1.397	0.028	0.168	0.112	0.559	0.084	4.469	0.14	1.006	0	0	0	0	0	0	0	0	0.028	0.14	0.028	0.447	0.14	0.95	0	0	0.028	0.67
2.669	3.6	0.124	0.869	0.093	0.59	0.683	0.341	0	0.031	0.559	3.786	0	0.466	0.062	0	0	0	0.124	0	0	0	0	0	0	0.031	0	0	0	0	0	0.031
2.747	0.199	0	1.556	0.563	6.521	0.132	0.132	0.132	0.033	0.463	1.456	0.066	0.463	0	0	0.132	0.033	0.662	4.204	0.033	0	0	0	0.066	0.232	0.033	0	0	0.033	1.125	0.099
2.64	2.234	0.034	1.083	0.102	1.151	0	0.711	0.034	0.135	0.203	3.587	0.034	0.44	0	0	0	0.068	0	0	0	0	0.541	0.034	0.034	0	0	0	0	0.068	0	0
2.5	4.335	0.095	1.013	0	0.728	0	0	0.095	0.19	1.772	4.905	0.253	0.443	0.854	0	0.032	0	0.032	0	0	0	0.127	0	0	0.158	0	0	0	0	0.095	0
5.811	3.286	0.553	1.003	0.035	1.695	0.138	0.173	0.035	0.311	0.035	4.116	0.208	0.069	1.764	0	0	0.173	0.035	0	0	0	0.069	0	0.553	0.069	0	0	0	0	0.069	0.069
3.812	4.857	0.367	2.259	0	1.412	0.48	0.198	0.169	0.282	0.932	5.592	0.028	0.085	0.395	0.028	0	0	0.028	0	0	0	0.028	0.028	0.395	0	0	0	0	0	0.028	0
1.106	6.426	0	3.106	0	2.213	0.213	0.043	0.128	0.383	0	12.553	0.043	0.383	0	0.043	0	0	0.17	0.043	0.085	0	0.681	0.085	0	0	0	0	0	0	0.809	0.426
7.409	4.092	0.496	0.651	0.031	0.62	0.372	0	0.062	0.186	1.922	3.255	0.155	0.031	0.651	0	0	0	0	0	0	0	0	0.062	0.341	0	0	0	0	0	0	0
3.005	8.062	0.11	2.015	0.037	2.602	0.953	0.257	0	0.77	0.257	6.193	0.073	0.22	0.147	0.073	0	0	0.147	1.136	0.073	0	0.037	0.073	0.22	0.586	0	0	0	0	0.733	0
3.411	2.63	0.26	1.614	0.13	0.885	0	0.156	0.078	0.391	0.573	4.973	0.156	0.182	0.208	0.026	0	0.052	0	0	0.026	0	0.052	0	0.052	0.026	0.13	0	0	0.026	0.026	0.26
1.666	5.938	0.242	1.818	0.121	0.818	0	0.212	0.212	0.606	0	9.088	0.091	0.939	0	0.03	0.606	0.151	0.03	0.091	0.03	0	0.333	0.03	0.151	0.485	0.242	0.545	0	0	0.636	0.364
3.904	3.746	0.315	0.513	0	0.71	0.118	0.434	0	0.315	0.394	1.853	0.039	0.355	0	0	0	0.237	0.276	0	0	0	0	0	0	0	0.079	0	0	0	0.158	0
2.011	4.259	0.315	2.681	0.079	1.538	0	0	0.118	0.315	0	5.402	0.276	0.828	0	0	0	0	0.039	0.039	0	0	0.079	0.118	0.197	0.315	0	0	0	0	0.039	0.828
2.142	1.825	0.212	1.984	0.026	0.926	1.349	0.185	0	0.159	0.582	5.104	0.026	0	0.476	0.079	0.132	0.106	0	0	0	0	0.053	0.026	0	0	0	0	0	0	0	0
1.407	2.635	0.21	1.168	0	0.868	0.419	0	0	0.15	0.06	6.048	0.15	0.359	0	0	0	0.06	0	0	0	0	0.03	0.03	0	0	0	0.21	0	0	0	0.24
7.813	0.787	0.281	3.12	1.068	17.201	1.321	6.268	0.028	0	0.112	4.188	0.871	1.883	0	0.056	0.056	0	0.112	0.506	0.084	0	0.028	0	0	0.365	0	0.169	0.028	0.084	0.028	0.225
4.023	0.475	0.056	0.615	0	4.023	0.196	0.196	0	0	0.335	3.856	0.782	0.279	0.81	0	0	0.056	0	0	0	0	0	0	0.335	0.084	0	0	0.056	0	0	0.196
1.995	1.045	0.238	0.76	0	1.71	0	0	0	0	0.523	5.511	0.333	0.903	0	0	0	0	0	0	0	0	0	0	0	0.095	0	0	0	0	0	1.14
2.158	1.388	0	1.172	0.185	10.577	0	0.432	0.123	0	0.031	5.15	0.154	0	0	0.062	0.093	0	0	0.062	0	0	0	0	0	0	0	0	0	0	0.123	0
3.329	2.928	0	0.441	0	3.931	0.361	0	0	0	0.201	2.768	0.281	0.281	0	0.08	0	0	0	0	0	0	0	0	0	0.04	0	0	0	0.12	0	0
2.806	0.638	0.159	1.244	0	1.977	0.223	0	0	0	0.606	3.316	0.128	0.159	0.191	0	0	0	0	0	0	0	0	0	0.255	0.128	0	0.159	0	0.032	0	0.128
2.075	0	0	1.288	0	4.365	0	0	0	0	0.215	3.685	0.644	0.572	0	0.107	0	0	0.036	0.107	0.036	0	0	0	0	0.143	0	0.429	0	0.179	0.036	0.501
2.653	4.045	0.133	5.084	0.044	9.748	0.243	0.088	0	0.066	1.216	15.805	0.796	0.265	0.928	0.862	0.044	1.149	0.42	0.906	0.022	0.066	0.088	0	0.442	0.066	0	0	1.194	1.857	0	0.332
8.077	6.66	0.142	2.22	0.236	11.526	0.142	0.756	0	0	0.331	2.362	1.37	0.756	0	0	0	0	0.047	0.047	0	0	0	0	0	0	0	0.047	0	0.236	0	0.094
4.677	7.934	0.237	2.901	0.237	7.282	0	1.303	0	0	0.118	9.177	0.947	0.059	0.237	0	0	0.118	0	0.296	0.059	0	0.178	0	0	0	0.059	0.178	0	0.533	0	0.178
2.962	2.169	0.14	2.705	0.047	7.229	0.117	0	0	0	0.443	7.999	0.77	0.14	1.469	0.047	0	0.7	0.163	0.093	0.023	0	0.023	0	0.536	0.28	0	0.117	0.373	0.536	0.023	0.396
6.903	5.45	0.363	3.361	0.272	13.942	0.045	1.272	0.409	0.091	0.091	10.99	0.681	0.091	0.045	0.091	0	0.182	1.544	0.772	0.182	0	0	0	0.227	0.091	0.136	0	0	0.272	0	0.136
1.679	2.938	0.382	2.747	0	9.538	0	0	0	0.076	0	8.317	0.114	1.908	0	0	0	0.038	0.076	0.038	0	0	0	0	0	0.114	0.038	0	0	0.114	0	0.763
2.006	0.88	0.106	0.88	0	2.533	0.422	0	0	0.07	0.035	4.117	0.141	0	0	0	0	0	0	0	0.07	0	0	0	0	0.035	0.07	0	0	0.141	0	0
5.072	5.21	0.449	1.208	0.069	12.25	0	0.621	0	0	0.449	2.484	0.897	0.621	0.069	0	0	0	0	0.069	0	0	0	0	0.069	0	0	0.138	0.035	0.345	0	0.449
5.753	4.89	0.623	1.294	0.096	12.943	0	0.096	0	0	0.767	3.691	0.144	0.815	0	0.048	0.24	0	0.048	0.192	0	0	0	0	0	0.048	0	0.384	0	0	0	0
6.181	3.805	0.482	2.858	1.143	3.055	31.172	0.304	0.286	0.018	0.196	0	0.018	0.143	0.429	0	0	0.071	0.143	0.071	0	0.018	0	0	0.054	0.179	0.036	0	0.214	1.179	0	0.107
4.125	1.023	0.198	3.696	1.782	1.188	5.974	2.046	0	0	0.396	0	0.33	1.089	0	0	0	0	0	0.165	0	0	0	0.132	0	1.023	0	0.231	0.033	0	0	0
2.887	2.188	0	1.06	0.632	1.263	5.414	0.045	0	0	0.406	0	0.068	0.135	0.677	0	0	0.113	0.023	0.068	0	0	0.023	0	0.248	0.338	0.023	0.248	0.113	0.023	0.045	0
8.822	6.625	0.396	4.642	4.428	5.32	5.006	0.05	0.099	0	0.38	0	1.024	0.033	1.024	0.05	0.066	0.281	0.083	0.396	0	0	0.017	0	0.43	0.149	0	0.017	0.165	0.182	0.363	0.496
8.458	2.386	0.043	1.257	0.533	1.3	3.068	0	0	0	0.362	0	0.746	0	0.107	0.021	0.021	0.021	0	0	0	0	0.043	0.32	0.107	0.021	0.043	0	0.107	0	0	0
4.327	4.58	0.092	3.751	1.22	5.27	2.025	0	0.023	0	0.575	0.023	0.483	0.161	2.025	0.276	0.115	0.207	0.299	0.552	0.046	0	0.207	0.184	1.289	0.552	0.046	0.207	0.437	0.046	0.875	0.368
6.236	3.845	0.206	2.556	0.68	2.278	1.587	0.041	0.155	0	0.299	0	0.361	0.464	0.32	0.021	0	0.526	0	0.021	0	0	0.01	0.031	0.247	0.134	0.052	0.289	0.268	0	0.062	0.165
11.39	0.787	0.262	0.375	0.037	2.061	0	0	0.037	0	0.337	0	0.15	0	0.412	0	0	0	0	0	0	0	0	0	0	0	0	0.037	0	0	0	0
10.635	4.099	0.402	0.991	0.241	1.848	0	1.045	0	1.232	0.402	0.482	0.188	0.107	0.027	0	0	0	0.616	0.161	0.054	0	0	0	0.107	0.268	0	0	0	0	0.188	0.134
17.389	2.923	0.097	0.292	2.923	0.487	0.341	2.63	0	0.682	0.487	0.731	0.146	0.341	0	0	0	0	0.828	0.195	0	0	10.911	0	0	0.146	0	0	0	0	0.39	0
13.445	5.378	0.149	3.705	2.569	3.496	0.06	5.468	0.388	3.406	4.272	0	1.165	0	0.03	0.179	0	0	0.359	0.687	0.06	0	65.97	0	0	0.12	0	0.03	0.299	0	0.06	0.209
5.247	4.127	0.039	2.437	2.063	3.517	0	0.255	0.039	0	0.157	0	0.295	0	0	0	0	0.039	0	0	0	0.079	0	0	0	0.02	0.059	0	0	0	0	0.079
5.49	3.242	0.221	0.884	0.368	1.621	0	0.442	0	0	0	0	0.368	0	0	0	0	0.037	0	0	0	0	0	0	0.184	0.037	0	0	0	0	0	0.074
25.403	3.93	0	0.538	0.455	2.069	0.041	1.2	0	0.414	1.614	0.083	0.745	0.331	1.696	0	0	0	0.041	0.124	0	0	0	0	0	0	0	0.041	0.041	0.041	0.041	0.041
11.454	7.234	0.177	3.014	0.106	3.121	0	0	0.071	0	1.17	0.035	0.142	0	1.064	0	0	0	0	0	0	0	0	0	0.035	0	0	0	0	0	0	0
4.254	3.221	0.676	0.875	0.278	2.942	0	0	0.08	0	0.08	0	0	1.113	0	0	0	0	0	0	0	0	0	0	0	0.239	0.08	0.358	0	0	0	0.398
6.211	3.332	0	0.987	0.494	1.522	0	0	0	0	1.152	0	0	0	0.247	0	0	0	0	0.041	0	0	0	0	0	0	0	0	0	0	0	0.329
19.314	3.13	0.033	1.032	0.167	1.965	0	1.765	0	0.233	1.499	0.866	0.433	0	0.133	0	0	0	0.266	0.2	0	0	0	0	0	0	0	0.167	0	0	0.466	0
6.509	0.845	0.042	0.549	0.042	0.761	0.296	0	0	0	0.507	0	0	0.592	0.634	0	0	0	0	0	0	0	0	0	0	0	0	0.127	0	0	0.085	0
6.869	1.895	0	0.711	0.355	1.342	0.039	0.079	0	0	0.632	0.039	0.039	0	0.513	0	0.553	0.276	0	0.039	0.395	0	0	0	0	0	0	0	0	0	0	0
3.982	7.48	0.261	4.615	3.052	6.736	0.261	0.782	0.447	0.819	0.484	0	0	0.074	0	0.186	0	0.037	0.223	0.633	0.112	0.744	0	0	0	0	0	0	0	0	0.335	0.223
13.659	11.057	0.108	2.656	0.163	3.686	0.596	0.217	0	0	1.084	0	0	0.596	0.217	0	0	0	0	0.054	0	0	0	0	0	0	0	0.163	0	0	0	0
5.291	4.015	0.413	1.088	0.3	1.463	0.038	0	0	0.038	0	0.038	0.113	0.826	0	0.113	0.188	0	0	0	0	0	0.188	0	0	0.15	0	0.488	0	0	0.075	0.45
3.811	2.858	0.663	2.32	0.249	3.77	0.621	0	0	0.124	1.45	0.124	0.414	0.414	0.166	0	0	0	0	0.041	0	0	0	0.041	0	0.083	0	0.041	0.083	0	0	2.693
8.89	2.545	0.76	0.727	0.297	2.247	0.231	0.364	0.198	0	2.842	0.033	0	0.165	0.33	0	0	0	0	0.066	0.033	0	0	0	0.066	0	0	0	0	0.132	0.033	0.099
10.062	3.161	0.116	2.005	0.463	2.352	0.463	0	0.116	0	0.925	0	0	0	0	0	0	0	0.077	0	0	0	0	0	0	0	0	0.077	0	0	0	0.116
2.084	1.48	0.036	0.805	0.024	3.423	5.661	0	0.13	0.095	0.379	0	0.545	0.024	0.545	0	0	0.651	0.166	0	0	0	0.012	0.379	0.379	0.261	0.012	0.178	0.746	0.189	0.391	0.118
1.409	0.286	0.088	0.44	0.022	0.837	0.066	0.594	0.044	1.013	0.176	0	0.198	0	0.176	0	0	0	0.33	0	0	0	0	0.044	0	0	0	0.066	0	0	0.044	0
1.112	0.612	0	0.778	0.028	2.836	0.111	0.028	0.222	0.556	0.89	0	0	0.028	0.445	0	0	0.028	0	0	0	0	0	0	0.111	0.028	0	0.056	0	0	0.167	0
2.44	0.483	0.023	0.759	0	0.46	0.322	0	0	0.161	0.46	0	0.667	0	0.115	0	0	0.506	0	0	0	0	0	0.414	0	0.667	0.046	0	0.023	0	0	0
1.444	0.651	0.368	0.227	0	1.02	0	0	0.085	0.198	0.821	0	0.028	0.312	0.425	0	0	0	0	0	0	0	0	0.028	0	0	0	0	0	0	0	0
1.098	1.155	0.31	1.633	0	1.352	0.084	0.028	0.338	0.704	1.239	0.197	0.113	0.479	0.197	0	0	0	0.113	0.028	0	0	0	0	0	0.591	0.028	0.169	0	0	0.028	0.225
2.377	2.287	0.045	4.395	0.09	5.247	0.538	0.269	0.448	1.839	0.807	0.359	0.09	0.359	0.807	0	0	0	0.269	0.448	0	0	0	0	0	0.09	0	0	0	0	0.135	0
1.7	1.169	0.133	1.621	0.08	3.135	0.213	0	0.213	1.036	1.01	0.106	0.239	0.08	0.956	0	0	0.027	0.08	0.053	0	0	0	0.106	0	0.425	0	0	0	0	0.159	0.159
1.399	1.145	0.17	2.543	0	3.306	0.042	0.339	0.127	1.95	1.017	0.085	0.042	0.085	0.382	0.085	0.042	0	0.212	0.17	0	0	0	0	0	0	0	0.042	0	0	0.254	0
0.86	1.442	0.228	0.81	0	2.632	0.101	0	0.253	0.683	0	0.025	0.051	0.202	0	0	0	0	0.152	0.051	0	0	0	0	0.101	0.127	0.228	0.152	0	0	0.076	0.38
1.203	1.259	0	2.35	0.112	4.671	0.112	0.028	0.364	1.315	0.392	0.084	0.112	0	0.755	0.084	0	0	0.14	0.168	0.14	0	0	0	0.224	0.196	0.14	0.112	0	0	0.084	0
0.517	2.36	0.382	1.888	0.067	3.169	0	0.045	0.36	0.854	0.067	0.045	0.045	0.494	0	0	0	0	0.202	0.202	0	0	0	0.022	0	0.045	0	0	0	0	1.618	0.629
1.466	6.131	0.5	2.466	0.1	3.266	0.033	0.033	0.433	1.366	0.3	0.033	0	0.467	0	0	0	0	0.467	0.433	0	0	0	0	0	0.267	0.3	0	0	0	3.366	0.433
0.393	0.564	0.051	0.461	0.017	0.922	1.964	0	0.034	0.29	0.154	0.017	0.034	0.154	0.068	0	0	0.102	0.017	0	0	0.154	0.017	0	0	0.171	0.085	0.256	0	0.034	0.085	0
0.391	0.599	0.078	0.469	0	1.563	0.651	0	0.104	0.208	0.13	0.026	0.078	0.104	0.208	0	0	0	0.156	0.026	0	0	0	0.026	0	0.052	0	0.208	0	0	0	0
0.563	2.28	0.027	2.226	0	3.997	0	0.027	0.161	1.046	0.054	0	0.027	0.054	0	0	0	0	0	0.107	0	0	0	0	0	0	0.215	0	0	0	0.536	0.027
0.995	0.193	0.128	0.931	0.096	1.22	0	0.064	0.032	0.866	0.128	0	0	0.032	0	0	0	0	0	0.032	0	0	0	0	0.16	0.321	0.289	0	0	0	0.096	0
0.548	0.864	0.316	1.791	0	1.981	0.084	0.147	0.379	1.075	0.548	0.084	0.042	0.19	0	0.021	0	0.021	0.442	0.232	0	0	0	0	0.19	0.105	0.105	0.169	0	0.021	0.885	0.885
0.937	3.314	0.569	1.239	0.033	2.477	0	0	0.402	1.373	0.469	0.167	0.033	1.071	0.033	0.234	0.067	0.067	0.234	0.502	0	0	0	0	0.1	0.268	0.134	0.067	0	0	2.009	0.268
0.831	2.611	0.277	1.226	0	3.758	0	0.04	0.277	1.266	0	0.079	0.316	0.04	0.119	0	0	0	0.356	0.356	0	0	0	0.04	0	0.158	0	0.158	0	0	0.989	0.04

## Sheet: Temporal Cortex (TC)
DCX	SCGN	TSHZ1	CoupTF2	DLX2	SP8	CALB2	GAD1	GSX2	LHX6	LRP8	NKX2.1	EOMES	PROX1	TBR1	ASCL1	EMX1	SATB2	MAF1	VIP	PAX6	RELN	SST	DCDC2	EGFR	NCAM1	CXCL14	CXCR7	KIA0319	CXCL12	CXCR4	VLDLR
3.735	1.503	0.009	0.648	0.009	1.08	17.093	1.944	0.594	0	1.377	9.406	0.297	0.144	0.288	0.036	0	0.351	0	1.593	0.009	0	0	0.792	0.288	0.261	0.027	0.045	0.612	16.211	0.189	0.27
2.211	2.22	0.018	0.459	0.009	0.835	43.79	3.559	0.615	0.202	1.413	14.529	0.193	0.037	0.101	0.009	0.018	0.174	0	2.669	0	0.037	0	0.128	0.128	0.339	0	0	0.321	51.403	0.193	0.092
2.132	1.297	0.185	0.649	0.556	0.463	42.706	13.809	0.241	0.019	0.853	5.802	0	1.409	0	0	0	0	0.13	81.687	0	0	0	0.019	0.259	3.689	0.278	0.111	0.222	10.38	52.011	2.002
2.538	2.822	0.142	0.948	0.044	1.024	38.011	3.966	0.795	0.131	1.678	16.865	0.294	0.229	0.479	0.294	0.033	0.436	0	6.101	0.044	0.425	0	0.338	0.185	0.872	0.098	0.305	0.948	41.78	0.512	0.458
2.856	13.028	0.164	0.657	0	0.442	22.201	1.2	0.291	0.013	0.885	6.432	0.24	0	0.392	0	0	0.455	0	0.455	0	0	0	0.303	0.695	0.834	0.114	0.025	0.543	22.479	0.013	0.227
1.437	2.022	0.069	0.079	0	0.178	35.815	0.952	0.287	0	1.001	7.811	0.05	0.099	0.218	0	0	0.04	0	2.349	0.01	0.01	0	0.129	0.139	0.525	0.347	0	0.248	46.441	0.317	0.317
1.966	1.195	0.017	0.286	0	0.355	26.284	0.589	0.208	0	0.996	7.127	0.32	0.009	0.009	0	0	0.009	0	0.485	0	0	0	0.294	0.043	0.381	0.061	0.035	0.294	30.666	0.191	0.494
0.803	9.885	0.084	0.063	0	0.211	7.836	0.549	0.021	0	0.37	4.657	0.116	0	0.021	0	0	0.148	0	0.011	0	0	0	0.095	0.021	0.285	0.011	0.127	0.264	2.756	0	0.084
3.931	1.562	0	0.025	0	0.126	3.931	0.479	0.63	0	0.983	3.453	0.076	0	0.479	0	0	0	0	0.101	0	0	0	0.101	0.126	0.857	0	0.126	0.151	3.377	0.025	0.529
2.86	1.082	0.307	0.2	0	0.441	0.241	1.216	0.254	0	0.895	6.575	0.254	0.027	0.601	0	0	0.241	0	1.417	0	0.094	0	0.08	0.655	0.294	0.174	0	0.454	0	0.134	0.067
3.095	0.531	0.221	1.094	0.066	0.298	1.293	1.481	0.509	0.066	0.619	10.06	0.011	0	0.111	0	0	0.21	0.022	0.542	0.011	0.011	0	0	0.099	0.088	0	0	0.31	0.111	0.144	0.475
1.313	0.415	0.014	0.221	0	0.746	0.885	0.954	0.429	0.014	0.484	6.967	0.069	0	0.594	0	0	0.028	0.014	0.484	0	0	0	0.138	0.456	0.346	0.18	0	0.359	0.332	0.069	0.166
1.719	0.349	0.052	0.194	0	0.31	1.099	0.827	0.284	0	1.06	3.27	0.155	0	0.375	0	0	0.401	0	0.582	0.026	0	0	0.168	0.905	0.181	0.181	0.013	0.181	0.013	0.116	0.931
1.03	1.012	0	0.017	0	0.223	12.852	0.858	0.24	0	0.223	5.594	0	0	0.069	0.051	0	0	0	0.806	0	0	0	0	0	0.017	0	0	0	20.504	0.12	0.172
1.714	0.193	0.019	0.039	0	0.135	0.231	1.174	0.385	0	0.52	6.084	0	0	0.039	0	0	0.019	0	0.058	0	0	0	0.096	0	0	0	0	0	0	0	0
1.791	0.847	0.244	0.651	0	0.537	0.244	1.986	0.326	0	0.928	10.062	0.049	0	0.147	0.114	0	0.521	0	1.726	0	0	0	0.277	0.195	0.309	0	0	0.586	0	0.049	0.309
1.058	0.781	0.093	0.093	0.066	1.045	10.982	1.416	0.331	0.053	1.045	8.084	0.093	0	0.013	0	0	0	0	0.159	0	0	0	0.106	0.119	0.357	0.662	0.026	0.198	4.432	0	0.357
0.804	0.316	0.051	0.122	0	0.316	0.519	0.265	0.183	0	0.478	4.366	0.01	0	0.234	0	0	0.214	0	0.214	0	0	0	0	0.031	0.031	0.02	0	0.254	0.01	0.092	0.153
1.791	2.748	0.073	0.811	0	1.38	58.969	5.084	0.496	0.182	2.251	17.369	0.424	0.775	0.133	0.641	0	0.194	0.097	15.759	0.061	0.508	0	0.666	0.472	1.586	0.315	0.448	3.486	80.574	4.018	0.896
1.242	0.316	0.484	0.063	0.042	0.442	0.084	0.779	0.589	0.021	0.168	5.409	0	0.168	0.021	0.063	0.063	0	0	0	0	0	0	0.021	0	0.126	0.189	0.379	0.021	0	0	0.063
0.97	0.149	0	0.209	0.015	0.149	1.536	5.489	0.209	0.254	0.06	3.684	0.015	0	0	0	0	0	0	0.597	0	0	14.245	0.089	0	0.164	0	0.447	0	0	0.239	0.06
6.593	0.241	0.499	1.635	0.017	0.155	0.207	0.293	0.052	0.017	0.172	0	0.189	0	0.792	0.189	0.585	3.443	0	0	0	0	0	0.121	0.224	0.568	0.017	0.155	0.189	0	0.189	0.516
9.079	0.761	0.101	1.954	0.129	0.417	0.503	1.767	0.057	0.043	0.776	0	0.158	0.316	0.761	0.072	0.244	0.675	0	0.057	0	0	0	0.215	0.101	1.049	0.014	0.402	0.302	0.029	0.488	1.135
5.672	1.075	1.464	0.618	0	0.091	0.366	0.252	0.091	0	0.137	0	0	0.023	0	0	0	0	0	0	0	0	0	0	0.023	0.549	0	0	0.023	0	0	0.183
5.769	1.947	0.094	0.281	0	0.07	1.431	0.023	0.023	0	0.211	0	0.281	0	0.375	0.164	0.328	0.141	0	0	0	0	0	0.352	0	0.399	0	0	0.023	0.047	0	0.117
3.488	0.317	0.238	0.238	0.099	0.515	0.317	3.31	0	0	0	0	0.119	0.377	0	0	0.04	0	0	0.139	0	0.396	0	0.059	0.119	0	2.854	0.04	0	0	0.218	0.238
2.512	0.31	0.141	0.621	0	0	2.568	0	0	0	0.169	0	0.085	0	0.452	0	0.198	0.028	0	0	0	0	0	0.056	0.028	0.028	0.028	0.141	0.085	0.085	0	0.113
3.521	0.565	0.13	1.478	0	0.014	8.968	0.058	0.014	0.043	0.304	0	0.101	0.029	0.29	0.014	0.261	0.174	0	0	0	0.014	0	0.029	0.116	0.666	0.087	0.435	0.014	7.838	0.362	0.319
3.16	1.082	0.317	0.375	0.014	0.058	5.108	0.274	0.043	0	0.029	0	0.346	0.087	0.447	1.025	1.356	0.534	0.014	0.014	0	0.014	0	0.534	0.563	0.332	0.043	0.851	0.361	13.896	1.948	1.587
4.873	0.539	0.234	1.69	0.018	0.036	21.507	0.09	0.072	0.09	0.27	0	0.216	0	0.072	0.036	0.288	0.396	0	0	0	0	0	0.072	0	1.061	0.342	0.018	0.036	17.209	0	0.198
7.571	0.789	0.315	2.114	0	0	22.177	0.095	0.095	0.158	0.883	0	0.284	0	0.032	0.032	0.032	0.252	0	0	0	0	0	0.347	0	1.767	0.032	0	0.032	4.29	0.063	0.284
3.99	0.577	0.051	1.817	0.051	0	41.841	0.238	0.068	0.153	0.543	0.034	0.306	0.068	0.085	0.238	0.34	0.323	0	0.034	0	0.034	0	0.085	0	0.153	0.017	0	0.17	38.835	0.306	0.136
2.267	2.49	0.071	1.535	0.009	0.009	14.325	0.089	0.018	0.071	0.152	0.009	0.018	0.089	0.098	1.285	0.937	0.419	0	0	0	0.143	0	0.125	0.179	0.741	0.054	0.125	0.179	44.672	0.723	0.259
2.93	0.593	0	0.324	0.144	0.018	0.018	2.553	0	0.701	0.144	0.036	0.018	0	0	0	0.162	0	0	0	0	0	1.816	0	0.018	0.036	0	0	0	0	0.036	0.144
5.163	0.776	0.194	0.746	0	0.149	1.03	0.104	0.149	0.015	0.851	0	0.045	0	0	0.03	0.418	0.418	0	0	0	0	0.045	0	0.06	0.015	0.045	0.06	0.03	0.045	0.09	0.463
3.012	2.424	0.286	1.273	0	0.327	10.073	0.098	0.131	0.073	0.188	0.016	0.122	0.016	0.237	0.114	1.037	0.09	0	0	0	0	0	0.057	0.147	1.143	0.261	0.008	0.073	12.008	0.09	0.106
2.445	0.719	0.149	2.109	0.019	0.037	22.709	0.019	0.019	0.121	0.131	0	0.019	0	0.009	0.028	0.159	0.233	0	0	0	0	0	0.009	0	0.467	0.019	0.271	0.028	6.814	0	0.271
3.623	0.601	0.123	0.262	0.231	0.015	0.54	2.436	0.139	0.293	0.031	0.031	0.062	0	0	0.046	0.015	0	0	0.062	0	0	1.65	0	0.17	0.2	0.154	0.216	0.046	0.015	0.2	0.324
1.841	1.475	0.222	1.131	0.033	0.055	2.129	0.111	0.144	0.044	0.521	0.011	0.044	0	0.31	0.543	1.408	0.222	0	0	0	0	0	0.011	0.31	0.51	0.089	0.1	0.055	1.608	0.177	0.2
7.246	5	0.381	1.377	0.064	1.843	1.928	3.453	0.106	0.191	0.678	0	0.339	1.398	0	0.021	1.229	0.254	0.572	14.915	0	0	0	0.064	0.381	1.737	0.636	0	0.021	0.021	5.127	0.742
7.971	1.494	0.205	3.319	0.239	0.125	16.593	14.62	0.194	1.494	0.513	0.274	0.867	0.011	0.023	0.228	0.342	0.981	0	16.638	0	0.011	0	0.411	0.046	2.292	0.65	0.046	0.08	17.151	18.28	0.445
2.715	1.169	0.075	2.157	0.113	0.023	27.526	0.151	0.045	0.008	0.151	0.008	0.075	0.023	0	0.106	0.354	0.226	0	0.008	0	0	0	0.06	0.008	1.003	0.06	0	0.098	28.673	0.143	0.249
2.711	0.681	0.358	0.762	0.012	0.012	10.753	0.035	0.069	0.012	0.069	0	0.138	0	0.081	0.058	0.219	0.115	0	0	0	0	0	0.115	0.162	0.392	0.092	0.081	0.104	12.069	0	0.104
2.979	0.593	0.116	3.442	0.058	0.072	40.159	0.116	0.043	0.072	0.13	0	0.318	0.058	0.13	1.649	0.463	1.128	0	0	0	0.318	0	0.202	0.058	0.824	0.101	0.029	0.333	59.089	0.145	0.304
3.988	0.182	0.215	1.241	0.281	0.513	0.099	1.506	0.05	0.165	0.165	0	0	0.314	0	0	0.116	0	0	0	0	0	4.302	0	0.05	0.496	0.05	0.066	0	0	0.017	0.116
3.38	0.532	0.201	1.323	0	0.144	8.414	0.101	0.029	0.043	0.489	0	0.187	0	0.144	0.014	0.201	0.288	0	0	0	0.101	0	0.086	0.014	0.791	0.014	0.187	0.058	2.488	0.014	0.331
4.5	0.797	0.159	3.508	0.018	0.035	22.395	0.177	0.018	0.053	0.372	0	0.266	0.106	0	0.213	0.018	0.62	0	0	0	0	0	0.177	0	0.514	0	0.018	0.053	23.459	0	0.159
3.021	0.989	1.035	1.388	0.008	0.008	2.998	0.153	0.031	0.008	0.222	0	0.383	0.284	0.36	4.593	0.759	1.142	0	0.038	0	2.469	0	0.207	0.322	0.506	0.046	0.13	0.422	14.966	1.081	0.621
1.457	1.395	0.062	0.654	0	0.049	3.544	0.025	0.037	0.025	0.086	0	0	0	0.062	0	0.074	0.012	0	0	0	0	0	0	0.099	0.247	0.185	0	0.025	0.963	0	0
2.455	0.719	0.223	3.547	0.174	0.645	2.133	0.198	0.074	0.198	0.174	0.124	0	0.05	0	0.05	0.298	0	0	0	0	0	0	0	0.124	0.223	0.05	0.025	0	0.099	0	0
1.873	0.462	0.231	0.513	0	0.026	0.128	0.051	0.308	0	0	0.026	0	0	0	0.026	0.103	0	0	0	0	0	0	0	0	0.077	0.051	0.18	0.026	0	0	0.077
2.328	0.238	0.19	0.737	0.428	0.095	0.689	8.244	0.143	4.443	0.095	0.594	0	0.19	0	0	0.428	0.095	0	0.095	0	0	0	0	0.024	0.119	2.922	0	0	0	0.143	0.071
8.034	0.762	0	0.022	1.872	0.218	0.131	3.157	0.152	1.829	1.328	0	0.283	0	0	0	0	0	2.395	3.571	0	4.507	95.972	0.044	0	1.002	0	0.37	0.261	0	1.219	0.914
3.147	1.894	0.128	0.749	0.021	0.46	2.975	0.032	0.3	0	0.353	0	0.128	0	0.054	0.054	0	0.268	0	0.032	0	0.021	0	0.128	0.054	0.749	0.011	0	0.171	0.032	0.011	0.021
2.355	0.531	0.155	0.265	0	0.265	1.404	0	0.066	0.011	0.188	0	0.221	0.033	0.088	0	0	0.221	0	0.011	0	0	0	0.188	0.033	0.066	0	0	0.122	0.011	0	0.044
1.542	0.559	0	0.392	0.008	0.383	1.242	0.05	0.142	0	0.192	0.017	0.15	0.008	0.142	0.292	0	0.125	0	1.125	0.167	0.008	0	0.092	0.033	0.083	0.05	0.042	0.317	0.709	0.167	0.417
6.387	2.484	0.335	1.183	0	1.715	6.82	0.473	0.296	0.059	0.118	0.079	0.276	0.039	0.138	0.177	0	0.158	0	2.977	0	0	0	0.099	0	0.513	0.039	0.039	0.039	0.67	1.36	0.572
4.432	1.623	0.502	0.95	0.032	0.416	4.421	0.011	0.053	0.064	0.513	0	0.192	0.085	0.577	0.384	0.128	0.79	0	0.384	0.043	0	0	0.107	0.214	1.484	0.021	0.043	0.929	4.261	0.096	0.288
4.481	1.177	0.242	0.67	0.008	0.647	1.278	0.07	0.288	0	0.694	0.008	0.101	0.07	0.07	0.062	0.008	0.234	0	0.514	0.062	0.039	0.623	0.07	0.039	0.787	0.101	0.226	0.257	0.039	0.195	0.569
5.067	0.798	0.043	1.218	0	0.614	0.679	0.022	0.14	0.022	0.237	0	0.356	0.054	0.496	0.388	0.054	0.614	0	0.938	0.086	0.119	0.011	0.065	0.043	0.539	0.054	0.054	0.959	0	0.41	0.517
4.607	3.176	0	0.268	0	0.335	0.089	0.604	0.335	0.224	0.492	0.022	0.358	0	0	0.157	0.089	0.47	0	2.818	0.246	0.022	0	0.022	0.134	0.179	0.089	0	0.157	0	0.313	0.201
1.279	0.858	0.062	0.265	0.016	0.203	2.526	0.078	0	0	0.156	0.078	0	0	0	0	0.062	0	0	0.062	0.078	0	0.016	0.016	0	0.062	0.312	0.016	0.031	0.234	0.031	0.047
2.517	0.654	0.017	0.034	0.302	0.285	0.302	19.768	0.067	3.105	0.151	0.839	0.084	0	0.134	0	0	0.067	0	45.242	0.067	0	0	0.05	0.134	0.084	0	0	0	0	22.084	0.067
2.679	0.873	0.181	0.361	0.692	0.722	0.301	23.329	0.151	4.907	0.331	0	0	0.06	0	0	0	0	0.06	39.976	0	0	0	0	0	0.12	0.211	0	0.181	0	9.573	0
1.777	0.762	0.305	0.635	0	0.203	1.32	0.051	0.152	0	0.102	0	0	0	0	0	0	0	0	0	0	0	0	0	0.279	0.533	0.66	0	0.178	0	0	0.051
3.205	1.059	0.39	0.753	0	0.334	2.007	0.251	0.056	0.446	0.307	0	0	0.056	0	0	0	0	0	0	0.028	0	0	0.028	0.111	0.167	0.056	0.056	0.167	0	0	0.307
6.815	1.815	0.068	0.24	0	0.342	9.623	0	0.171	0	0.171	0	0.479	0	0.411	0.308	0	0	0	0.274	0	0	0	0.24	0.068	0	0.103	0.24	0	2.979	0	0.034
3.54	0.327	0.599	0	0	0.109	0.163	0.163	0.272	0.054	0.163	0	0	0	0	0	0	0	0	0	0	0	0	0	0.926	0.272	0.163	0	0	0	0	0
1.353	1.027	0.052	0.52	0	0.143	5.228	0.013	0.052	0.169	0.273	0	0	0	0.065	0	0.013	0.221	0	0	0	0	0.091	0	0	0.091	0	0	0.078	8.792	0.104	0.208
2.331	0.994	0.617	0.48	0	0.206	0.274	0	0.171	0	0	0	0	0	0	0	0	0	0	0	0	0	0	0	0	0.171	0	0	0	0.069	0	0
1.722	0.762	0.226	0.085	0.028	0.649	0.198	0.028	0.085	0.028	0.085	0	0	0.028	0	0	0	0	0	0	0.028	0	0	0	0.565	0.056	0.113	0	0	0	0	0.141
2.082	1.274	0.167	0.074	0	0.056	2.835	0.13	0.046	0.074	0.288	0	0.074	0	0.149	0.046	0.019	0.112	0	0.074	0.046	0	0	0.056	0.093	0.223	0.037	0.019	0.074	0.056	0.037	0.149
6.076	3.001	0.741	1.062	0	0.827	7.113	0.074	0.667	0.025	0.864	0.012	0.346	0.235	0.469	1.136	0.012	0.321	0	2.136	0.272	0.037	0	0.123	0.21	1.988	0.037	0.198	0.605	0.482	0.37	0.951
5.703	1.406	0.08	0.803	0	0.161	0.241	0.161	0.161	0	0.161	0	0.482	0.08	0	0	0	0	0	0.12	0	0	0	0	0.08	0.442	0.361	0	0	0	0.361	0.281
3.073	2.439	0.475	0.317	0	0.412	4.213	0	0.19	0	0.443	0.127	0.285	0	0.095	0	0.032	0.095	0	0.063	0	0	0	0	0.285	0.222	0.127	0.063	0.38	0.38	0.032	0.285
5.204	2.081	0.317	0.317	0	0.362	4.751	0.226	0.181	0	0.543	0.136	0	0	0	0.181	0	0	0	0.95	0.136	0	1.81	0.09	0.136	0.905	1.131	0	0.09	0.588	0.226	0
6.65	0.852	0.206	0.041	0.11	0.536	0.22	11.143	0.055	0.687	0.137	0	0.11	0	0	0	0	0	0.495	37.785	0.014	0	0	0.44	0.069	0.124	0.096	0.096	0.027	0	24.801	0.316
5.313	0.423	0.396	1.493	0.026	0.317	7.401	0.026	0.106	0.026	0.687	0.013	0.079	0	0.238	0.093	0.132	0.489	0	0.04	0	0	0	0.159	0.264	2.009	0	0	0.674	1.718	0.106	0.912
5.736	1.203	0.176	0.698	0.008	0.618	2.262	0.008	0.088	0.112	0.586	0.008	0.257	0.128	0.521	0.064	0.136	0.281	0	0.401	0.008	0	0	0.136	0.217	0.842	0	0.185	0.233	0.682	0.064	0.393
3.59	0.912	0.145	0.868	0	0.666	1.317	0.014	0	0	1.143	0	0.188	0.043	0.232	0	0	0.304	0	0.087	0.029	0	0	0.145	0.058	1.172	0.014	0	0.839	0.116	0.188	0.405
2.722	1.273	0.132	0.22	0	0.483	4.04	0	0.22	0.022	0.505	0	0.088	0	0	0	0	0	0	0.154	0.022	0	0	0.044	0	0.571	0.044	0	0.044	1.054	0.088	0.263
4.308	1.361	0.105	0.68	0.244	1.291	1.047	0.628	0.314	0	0.035	0.017	0.017	0.209	0	0	0	0.262	0	0.366	0	0	0	0.035	0.017	0.07	0.052	0.017	0.052	0.105	0.384	0.07
1.903	1.227	0.103	0.332	0	0.401	0.791	0.011	0.16	0	0.218	0	0.057	0	0	0.023	0	0.321	0	0.08	0	0	0	0	0.046	0.172	0.023	0.023	0.229	0.011	0.034	0.092
2.628	1.165	0.149	0.297	0	0.967	0.223	0.05	0.05	0.025	0.074	0	0	0.05	0.174	0	0	0.397	0	0.074	0	0	0	0	0.05	0	0	0.05	0.124	0	0	0
1.908	0.502	0.022	0.123	0	0.212	4.766	0.033	0.033	0	0.145	0	0.167	0	0.067	0	0	0	0	0	0.011	0	0	0.078	0.022	0.089	0.078	0.011	0.067	4.129	0.011	0.089
2.482	7.877	0.235	0.704	0.078	1.016	11.728	0.02	0.293	0.098	0.43	0.02	0	0	0.117	0.02	0	0.039	0	0.176	0	0	0	0.039	0.274	0.606	0.078	0	0.078	5.063	0.176	0
3.369	0.77	0.096	0.064	0	0.417	0.032	0.064	0.481	0.032	0.064	0	0	0	0.61	0	0	0	0	0.032	0	0	0	0	0.449	0.128	0.16	0.032	0	0	0.032	0
3.792	0.585	0	0.102	0	0.076	0.331	0.433	0.153	0.204	0.28	0	0.127	0	0.382	0	0	0	0	2.749	0	0	17.587	0.025	0.127	0.305	0.204	0	0.025	0	0.585	0
2.688	1.428	0.28	0.084	0	0.308	0	0	0.196	0.168	1.008	0	0	0.028	0.448	0	0	0	0	0.084	0	0	0	0	0.168	0	0.476	0	0.028	0	0.028	0
1.861	0.752	0.198	0.238	0.198	0.812	0.337	0.634	0.059	1.248	0.772	0	0.04	0	0	0.02	0.099	0	0.079	1.188	0	0.851	39.703	0.04	0.198	0.436	0.337	0.356	0.079	0	0.673	0.198
10.707	1.772	0.061	0.621	0	0.121	0.182	0.076	0	0.015	0.303	0	0.212	0	1.045	0	0	0.833	0	0	0	0	0	0.136	0.167	0.197	0.03	0	0.227	0.015	0.212	0.015
7.81	2.336	0	0.601	0	0.067	1.168	0.601	0	0	0.234	0	0.2	0.134	0.334	0	0	0.701	0	0	0	0.033	0.033	0.134	0.134	1.001	0	0.067	0.2	0.534	0.567	0.401
7.305	2.291	0.027	0.485	0	0.647	0.889	0.674	0	0.135	0.755	0	0.512	0.108	0	0.431	0	0.943	0	0	0.081	0.189	0.296	0.35	0.027	1.941	0	0.323	1.375	0.485	1.429	0.728
6.555	1.415	0.578	0.202	0.173	0.404	3.523	6.786	0	0.029	0.318	0.029	0.202	1.04	0.087	0.116	0	0	0	0.231	0	1.704	0.144	0.087	0	0.751	0.087	0	0.347	0.751	4.303	0.289
6.972	3.144	0.171	0.649	0	0.684	0.513	0.478	0	0	0	0	0.068	0.034	0.718	0	0	0.137	0	0	0	0	0	0	0.171	0.308	0	0	0.068	0.137	0.684	0
11.549	4.558	0.206	1.165	0	0.343	1.542	0.171	0.034	0.137	0.343	0	0.411	0	0.171	0	0	0.548	0	0	0.171	0	0	0.24	0	2.296	0	0	0.822	0.308	0.308	0.857
3.707	1.153	0.187	0.312	0	0.592	0.218	0.062	0	0	0	0	0.187	0.062	0.748	0	0	0.997	0	0	0	0	0	0.062	0.062	0	0.031	0	0.062	0	0.28	0.062
8.391	3.149	0.097	0.812	0	0.179	3.051	0.114	0	0	0.065	0	0.13	0	0.649	0	0	0.065	0	0	0.114	0	0	0.032	0.016	0.925	0.016	0.097	0.081	0.925	0.179	0.179
6.913	3.043	0.246	0.38	0	0.157	0.85	0.022	0	0	0.022	0	0.022	0	0.179	0	0	0	0	0	0	0	0	0.112	0.022	0.224	0	0	0.067	0.089	0.224	0
2.493	1.918	0.153	0.077	0	0.269	0.69	0.192	0	0	0.038	0	0	0.153	0	0	0	0.115	0	3.989	0	0.038	0	0	0.153	0.384	0.077	0	0.038	0.115	2.57	0
6.771	3.085	0.097	1.009	0	0	4.637	0.078	0	0.019	0.136	0	0.155	0	0.039	0	0	0.291	0	0	0.019	0.019	0	0.097	0	1.184	0.019	0.116	0.601	1.785	0.31	0.136
5.382	0.954	0.065	0.84	0	0	2.78	0.065	0	0.016	0.048	0	0.113	0.016	0.388	0	0	0.291	0	0	0	0	0	0.145	0.065	0.76	0.048	0.016	0.566	0.598	0.016	0.032
5.226	2.132	0	0.468	0	0.104	0.156	0.026	0	0	0.026	0	0	0	0	0	0	0.078	0	0	0	0	0	0	0	0.182	0	0.026	0.026	0.052	0.026	0.182
3.319	2.681	0.46	0.842	0	0.23	0.817	0.051	0	0	0.306	0	0.204	0.179	0	0	0	0.613	0	0	0.153	0.026	0	0	0.46	0.46	0.102	0.204	0.842	0.026	0.102	0.179
6.369	5.26	0.444	0.799	2.352	3.706	10.941	7.057	0	0.022	0.688	0.133	0.333	1.576	0.155	0	0	0	0	58.633	0.022	0	0	0.111	0.244	1.265	0.155	1.176	0.178	4.638	71.238	0.577
10.142	4.965	0.851	0.993	0.426	2.837	5.142	4.149	0	0.106	0.567	0.071	0.355	3.085	0.106	0	0	0.461	0.461	18.262	0	0	0	0.319	0.426	1.418	0.319	0.177	1.028	1.312	23.121	1.809
7.191	3.933	0.135	0.944	0	0.27	5.056	0.067	0	0	0.18	0	0.27	0	0.067	0	0	0.584	0	0	0.022	0	0.022	0	0	1.798	0.022	0.045	0.584	7.213	0.18	0.404
8.055	3.9	0.561	0.994	0	0.127	2.447	0.051	0	0	0.79	0	0.255	0	1.147	0.102	0	0.433	0	0	0	0	0.051	0.28	0.535	1.045	0.025	0.51	0.918	0.459	0.153	0.255
6.879	1.457	0	0.054	0	0.054	2.967	0	0	0	0.243	0	0.027	0	0.243	0	0	0.593	0	0	0	0	3.264	0.243	0.027	0.566	0.054	0	0.162	0.27	0.216	0.081
5.361	2.398	0.423	0.169	0	0	0.818	0	0	0.113	0	0	0.056	0	0.593	0	0	0.451	0	0	0	0	0	0	0.169	0.141	0	0	0.085	0.085	0.028	0
2.251	4.285	0.433	0.151	0	0.043	0.498	0.065	0	0	0.022	0.065	0.065	0.108	0	0	0.563	0.238	0	0	0	0	0.303	0.022	0.281	0.087	0.087	0.563	0.065	0.043	0.108	0
5.688	2.844	0	1.192	0.054	0.244	0.894	0.027	0.027	0	0.135	0	0.027	0	0	0.108	0	0.623	0	0	0	0	0	0.027	0	0.975	0.027	0.027	0.379	0.271	0.135	0.488
4.83	1.781	0.098	0.39	0	0.024	0.049	0.049	0	0	0.22	0	0.024	0	0.122	0	0	0.024	0	0	0	0	0	0	0	0.049	0	0	0	0	0.195	0
7.6	4.36	0.347	1.62	0	0.231	1.505	0.116	0	0	0.231	0	0.193	0.154	0	0	0	1.196	0	0	0	0	0	0.077	0.154	1.119	0.54	0	0.347	0.424	0.424	0
3.423	2.982	0.13	0.596	0	0.311	0.96	0.052	0.026	0.026	0.571	0	0.233	0	0.052	0	0	0	0	0	0	0	0	0.052	0	0.233	0	0	0.104	0.156	0.389	0.156
7.087	4.373	0.392	0.483	0	0.03	1.99	0.241	0	0	0.754	0	0.06	0	0.392	0.181	0	0.181	0	0.181	0.181	0	0	0.09	0.181	0.694	0	0.121	0.211	0.211	0.995	0.241
4.645	3.293	0.064	1.082	0	0.191	1.956	0.08	0.016	0.016	0.08	0	0.191	0	0.191	0.366	0	0.445	0	0	0.032	0.032	0	0.048	0.08	0.795	0	0	0.541	0.589	0.541	0.334
6.144	4.91	0.271	1.184	0	0.642	5.132	0.37	0	0.074	0.197	0.173	0.123	0.247	0	0	0	0.074	0	0	0.099	0	0	0.074	0.123	0.938	0	0.025	0.049	0.666	0.148	0.049
5.514	2.728	0	0.833	0	0.345	0.345	0.057	0	0	0.057	0.029	0.029	0	0.144	0.029	0	0.661	0	0	0.029	0	0.029	0	0	0.172	0	0.086	0.201	0.029	0.144	0.689
5.568	6.252	0	0.814	0	0.293	1.465	0.13	0	0	0	0	0.065	0	0.358	0.163	0	0.456	0	0	0	0	0	0	0.228	1.042	0.098	0	0.423	1.009	0.195	0.065
2.655	1.583	0.495	1.319	0.231	3.281	0.511	3.149	0	0.115	0.396	0.016	0.049	0.148	0.082	0.033	0	0.066	0.099	0.099	0.033	0.016	0	0.033	0.099	0.66	7.667	0.082	0.181	0	3.05	0.28
3.737	4.164	0.32	0.16	0	0.036	0.285	0	0	0	0.053	0	0.053	0.018	0.374	0	0	0.018	0	0	0.036	0	0	0	0.089	0.071	0.071	0.071	0.018	0.018	0.018	0.285
5.927	1.963	0.15	0.131	0	0.056	3.085	0	0	0	0.393	0	0.075	0	1.103	0	0	0.729	0	0	0	0	0	0	0.075	0.206	0	0.019	0.243	1.776	0	0
5.552	2.776	0.099	0.231	0	0.033	5.254	0	0	0	0.397	0	0.628	0.099	0.397	0	0	0.397	0	0	0	0	0	0.43	0.132	0.496	0.099	0	0.165	4.792	0	0.297
4.044	2.038	0.741	0.34	0	0	5.341	0.031	0	0.062	0.37	0	0.185	0	0.031	0	0	0.062	0	0	0.062	0	0	0	0	0.617	0	0.401	0.062	11.578	0.031	0
6.488	6.601	0.719	0.189	0.057	1.494	1.513	1.57	0	0.019	0.246	0.019	0.095	0.227	0.038	0	0	0.17	0	13.013	0.038	0	0	0	0.019	0.662	0.208	0.113	0.113	0.303	17.061	0.038
5.952	4.921	0.198	1.667	0	0.556	0.357	0.159	0	0	0.04	0	0.198	0	0.675	0	0	0.159	0	0	0	0	0	0.079	0.357	0.278	0.04	0.159	0.278	0	0.198	0
5.989	6.468	0.129	0.295	0	1.124	0.516	0.295	0	0.018	0.184	0	0	0.479	0.608	0	0	0	0	0	0	0.037	0	0	0.184	0.369	0.111	0.111	0.111	0.092	0.111	0.203
4.997	0.758	0.345	0.103	0	0.069	0.93	0	0	0	0.482	0	0.069	0	0.896	0	0	0.793	0	0	0	0	0	0.034	0.241	0.689	0	0	0.965	0.172	0	0
4.585	3.495	0.075	1.09	0	0.301	0.038	0.075	0	0.338	0.075	0	0.075	0	0	0	0	0.714	0	0	0.038	0.038	0	0	0	0.113	0.15	0.451	0.038	0	0.263	0.338
6.287	4.937	0.464	2.785	0	0.338	3.46	0.042	0	0.084	1.055	0	0.295	0.084	0.802	0.886	0	1.435	0	0	0.084	0	0.169	0	0.295	2.658	0	0.38	2.236	3.038	0.886	0.633
4.029	7.295	0.098	0.724	0	0.509	1.017	0.156	0	0.059	0.469	0	0.02	0	0.098	0	0	0.528	0	0	0.098	0	0.039	0.039	0	0.763	0	0.372	0.313	0.372	0.196	0.567
6.027	2.019	0.356	0.92	0	0	2.078	0.03	0	0	0	0	0.267	0.059	0.861	0	0	0.148	0	0	0	0	0	0.059	0	0.208	0	0.059	0.208	1.663	0.208	0.059
4.359	3.49	0.161	0.695	0	0.137	3.726	0.025	0	0.012	0.31	0	0.05	0	0.373	0	0	0.397	0	0	0.05	0.012	0	0.137	0.112	0.733	0.012	0.025	0.832	3.03	0.012	0.559
4.664	2.723	0.216	0.755	0	0.35	0.89	0	0	0.108	0.081	0	0	0	0.431	0	0	0.297	0	0	0	0	0	0	0	0.863	0.027	0	0.297	0.135	0	0
4.908	13.039	0	1.199	0	0.562	0.15	0.375	0	0.112	0	0	0	0	0.899	0.037	0	0	0	0	0.037	0	0	0	0.112	0.112	0	0	0.037	0	0.749	0
2.919	2.378	0.405	0.486	0	0.73	0.108	0.027	0	0	0	0	0.027	0.135	0	0.027	0	0.054	0.297	0	0	0	0	0	0.108	0.297	0.351	0.135	0.027	0.081	0.216	0
5.526	2.26	0.072	0.251	0	0.179	0.61	0.036	0	0	0.036	0	0	0.215	0.251	0	0	0.036	0	0	0.072	0	0	0.072	0.072	0.072	0.179	0	0.036	0.108	0.072	0.179
6.267	3.511	0.689	0.689	0	0.378	0.089	0.067	0.044	0.067	0.4	0	0.244	0	1.089	0	0	0.222	0	0	0.022	0	0	0.067	0.289	0.244	0	0.644	0.133	0.622	0.333	0.267
2.896	1.399	0.074	0.196	0	0.025	3.142	0	0	0.025	0.147	0	0.074	0	0.368	0	0.491	0.27	0	0	0	0	0	0	0	0.098	0	0.442	0.245	4.639	0.221	0
5.777	5.642	0.247	0.922	0	0.292	1.708	0.202	0	0.022	0.112	0	0.18	0	0.135	0.067	0	0.922	0	0	0.135	0	0	0.022	0	0.45	0	0.045	0.292	0.832	0.742	0.405
5.322	5.322	0.128	1.026	0	0.449	1.186	0.16	0	0.224	0.256	0.064	0.192	0	0.513	0.385	0	0.385	0	0	0	0.032	0	0.128	0.256	0.673	0.064	0	0.224	0.16	0.577	0.096
7.42	2.786	0.125	0.25	0	0	0.626	0	0	0	0.031	0	0.094	0	0.438	0	0	0.094	0	0	0.031	0	0	0.031	0	0.188	0	0	0.157	0.282	0.157	0
7.619	4.111	0.071	2.126	0.319	11.623	2.232	3.933	0.035	0	0.886	0	0.071	1.063	1.099	0	0.39	0.992	0.815	0.744	0.142	0	0.142	0.213	0.673	1.347	3.118	0.461	0.496	0.744	7.796	0.39
2.338	2.779	0.441	0.134	0	0.057	2.453	0.019	0	0	0.307	0.019	0.019	0	0.172	0	0	0.096	0	0	0	0	0	0	0.057	0.287	0.096	0	0	0.211	0.019	0
2.954	4.917	0.434	0.469	0.017	0.035	1.216	0.243	0	0.191	0.434	0.035	0.052	0.174	0.382	0.087	0.017	0.695	0	0	0	0.052	0.035	0.052	0.122	0.817	0.017	0.07	0.626	0.695	1.425	0.243
2.974	6.828	0.833	0.119	0	0.024	17.297	0.095	0	0.095	0.286	0.024	0.024	0.024	0.262	0.095	0	0.119	0	0	0	0	0.404	0	0.214	2.831	0.167	0	0	7.328	0.048	0.381
4.905	6.881	0.313	0.593	0	0.082	15.012	0.115	0	0.313	0.395	0.049	0.313	0.049	0.198	0.066	0	0.082	0	0	0.016	0.016	0.066	0.082	0	2.337	0.033	0.082	0.444	10.025	0.329	0.181
3.756	3.854	0.049	0	0	0	0.659	0	0	0	0	0	0.195	0	0.171	0.049	0.341	0.659	0	0	0	0	0	0.195	0.049	0.561	0	0.244	0.512	0.878	0.171	0.659
2.555	2.831	0.322	0.184	0.023	0.161	1.289	0	0	0	0	0	0.023	0	0.138	0	0	0.046	0	0	0	0.023	0.161	0	0.046	0.023	0.023	0	0.069	0.138	0.023	0
3.131	1.581	0.091	0.289	0	0.046	4.407	0.076	0	0.015	0.274	0.015	0.03	0.03	0.122	0	0	0.152	0	0	0.015	0.015	0.927	0.015	0	0.714	0	0.258	0.486	10.957	0.106	0.41
7.357	6.185	0.781	0.684	0.163	6.543	1.139	2.018	0	0.163	0.391	0	0.195	0.944	0	0.065	0	0.13	0.195	0.065	0	0	2.669	0.033	0.423	1.074	0.163	0.163	0.293	1.497	2.181	0.391
1.881	14.684	0.733	0.415	0.024	0.318	0.513	0.538	0	0.024	0.073	0.171	0	1.124	0	0	0	0	0	0.318	0	0	0	0	0.098	0.586	0.024	0	0	0.122	2.736	0
3.378	1.413	0.088	0.541	0	0.11	0.155	0	0	0.011	0	0	0.077	0.011	0.21	0	0	0.309	0	0	0	0.011	0.74	0.044	0.088	0.199	0	0.011	0.132	0	0.088	0.11
1.599	1.968	0.148	0.48	0	0.025	0.467	0.012	0	0	0.062	0	0.123	0	0.234	0	0	0.492	0	0	0	0	0	0.148	0.025	0.701	0	0	0.443	0.197	0.049	0.271
3.791	0.99	0.239	0.342	0	0.137	0.649	0.034	0	0	0.273	0	0.273	0.171	0	0	0	0.034	0	0	0	0	0	0	0.41	0.307	0.034	0.376	0.307	0.82	0.068	0
2.975	2.599	0.125	0.47	0	0.219	0.094	0	0	0	0.094	0	0	0	1.127	0	0	0	0	0	0.063	0	0	0	0.031	0.157	0	0	0	0	0	0
4.78	3.058	3.458	0.565	1.626	0.51	0.62	6.516	0	0.468	0.289	0	0.372	2.686	0.138	0.069	0.014	0.468	0.482	1.102	0	0	0	0.234	0.138	2.039	0	0.262	0.096	0.592	12.522	0.427
3.723	2.505	0.106	1.112	0	0.318	1.27	0.071	0	0	0.035	0	0.141	0	0.194	0.018	0	0.159	0	0	0	0	0	0.088	0.106	0.335	0	0.106	0.318	0.618	0.282	0.353
3.876	4.7	0.015	0.519	0	0.336	3.388	0	0.015	0	0	0	0.031	0	0.229	0.061	0	0.153	0	0	0.061	0	0	0.107	0.32	0.732	0	0.031	0.183	4.868	0.229	0.397
3.515	4.705	0.135	0.554	0	0.27	6.558	0.014	0	0.081	0.203	0	0.162	0.014	0.365	0.149	0	0.068	0	0	0	0.014	0	0.068	0.027	0.473	0.014	0.054	0.108	23.661	0.257	0.297
1.162	3.487	0.102	0.612	0	0.224	1.509	0	0.02	0.041	0.102	0.02	0.061	0	0	0.02	0	0.061	0	0	0.082	0	0.02	0	0	0.285	0.082	0	0.143	2.794	0	0.061
6.045	1.061	0.392	0.369	0.185	0.046	0.415	2.93	0	0.023	0.023	0	0.023	0.069	0.231	0.023	0	0.185	0	0	0.023	0	0	0.046	0.392	0.623	0.508	0.138	0.092	0.023	0.969	0
3.336	4.021	0.248	0.568	0	0.087	2.185	0	0	0	0.248	0.146	0.16	0	0.219	0.029	0	0.073	0	0	0	0	0	0.117	0	0.641	0	0.015	0.131	11.364	0.073	0.583
1.736	2.391	0.085	0.328	0	0.024	0.534	0.012	0	0	0.085	0	0	0	0.194	0	0	0.291	0	0	0.012	0	0.036	0.085	0.024	0.182	0	0.146	0.194	0.279	0.085	0.085
2.532	0.807	0.038	0.188	0	0.056	0.338	0	0	0	0	0	0	0	0	0	0	0.113	0	0	0	0	0.019	0.038	0	0.019	0	0.019	0.113	0.319	0	0.019
8.531	2.78	0.288	1.493	0.014	0.712	3.738	0.781	0.068	0.027	0.493	0	0.37	0	0.301	0.411	0	1.356	0	0.945	0.014	0.014	0	0.37	0	3.136	0	0.246	1.479	0.397	0.233	1.041
7.184	1.737	0.571	1.356	0.012	0.749	3.259	0.369	0	0.262	1.035	0	0.654	0.071	0.19	0.856	0.071	2.462	0.012	1.499	0.666	0.797	0.488	0.928	0.048	5.781	0.059	0.226	3.366	0.726	0.107	1.749
7.27	4.027	0.205	1.433	0	0.546	2.048	0.068	0.546	0.205	0.546	0	0.068	0	0.068	0.171	0	0.819	0	0.375	0.034	0	0	0.068	0	2.423	0	0	1.092	0.034	0.034	0.41
8.881	1.701	0.189	0.378	0	0.273	0.525	0.147	0.021	0	0.084	0	0.084	0	0.693	0	0	0.357	0	0.021	0	0	0	0.441	0.168	0.525	0	0	0.042	0	0	0
6.975	0.863	0.414	1.105	0	0.242	7.01	0.173	0	0.069	0.207	0	0.449	0	0.449	0	0	1.278	0	0.035	0.035	0.104	0	0.518	0.207	5.421	0	0.069	1.209	0.173	0	0.483
8.528	2.097	0.013	1.081	0	0.206	7.101	0.219	0.013	0.077	0.669	0	0.206	0	0.18	0.103	0.026	1.364	0	0.399	0.077	0.193	0	0.489	0.039	3.319	0	0.232	1.119	0.656	0.013	0.309
3.691	2.163	0.094	0.235	0	0.047	2.468	0.094	0.024	0.071	0.047	0	0.094	0	0.282	0.071	0.282	0.212	0	0.188	0.611	0.024	0.094	0.165	0.306	0.423	0.682	0.47	0.447	0.212	0.024	0.188
9.138	1.073	0.346	0.485	0.312	0.173	2.111	55.694	0	9.034	2.25	1.177	0.312	0	0.346	0.069	0	0.208	1.696	56.144	0.138	0.138	0	0.865	0.104	1.592	0.173	0.035	0.831	0.277	16.096	1.142
5.878	1.011	0.293	1.596	0	0.452	0.319	2.101	0.133	1.915	0.346	0	0	0	0.213	1.277	0	1.383	0	1.223	1.596	1.915	0	1.33	0.08	0.452	0.053	0.133	1.915	0	0.745	0.239
5.576	1.4	0	0.237	0.012	1.352	4.057	1.032	0.012	0.344	0.771	0	0.071	0.142	0.249	0.107	0.024	1.091	0	1.459	0	0.059	0	0.427	0.178	3.061	0.131	0.119	1.246	0.237	0.095	0.285
7.692	1.866	0.046	0.614	0.023	0.159	3.755	0.205	0.046	0.182	1.047	0	0.25	0.023	0.319	0	0	0.751	0	0.046	0.023	0.023	0	0.25	0.159	0.91	0	0.023	0.614	0.023	0	0.319
3.803	1.498	0.346	0.389	0	0.101	4.308	0.101	0	0.101	0.216	0	0.13	0	0.331	0.014	0	0.648	0	0.072	0	0	0	0.173	0.303	4.409	0.014	0.13	0.648	0.576	0.058	0.533
3.237	2.463	0.249	0.415	0	0	5.589	0.47	0	0.111	0.609	0.028	0.304	0	0.443	0.028	0	0.802	0	0.194	0	0.083	0	0.443	0	1.605	0.221	0.055	0.609	0.498	0.111	0.111
5.068	1.871	0.265	0.58	0	0.116	5.714	0.05	0	0	0.629	0	0.215	0.033	0	0.05	0	0.083	0	0.149	0.017	0.033	0	0.298	0.05	2.617	0.099	0.182	0.646	2.252	0.017	0.182
4.917	2.312	0.117	0.205	0.059	0.351	0.234	0.439	0	0.439	0.527	0.029	0.059	0.029	0.761	0	0	0.293	0	0.702	0	0	0	0.176	0.029	0.059	0	0	0.029	0	0.059	0
2.79	1.555	0.047	1.021	0	0.107	3.834	0.131	0.012	0.071	0.356	0	0.226	0	0.142	0.119	0	0.878	0	0.392	0.012	0.024	0	0.594	0.059	0.997	0.012	0.119	0.95	0.736	0.083	0.356
8.164	2.867	0.757	0.219	0.119	1.075	1.832	9.379	0.02	0.04	0.179	0.02	0.119	0.04	0.378	0.139	0	0.199	0	5.854	0	0.358	0	0.1	0.219	1.872	0.637	0	0.159	0.02	1.334	0.1
5.08	1.286	0.065	0.196	0	0.174	0.414	0.044	0	0	0.044	0	0	0	0.436	0	0	0.087	0	0	0.022	0	0	0.022	0.022	0.022	0.065	0.131	0.022	0	0.022	0.022
4.771	0.549	0.024	0.143	0	0.215	0.835	0.119	0.072	0	0.334	0	0.024	0	0.573	0	0	0.906	0	0	0	0	0	0.167	0.024	0.859	0	0	0.477	0	0	0.382
5.05	1.293	0.464	0.122	0	0.293	0.829	0.024	0	0	0.024	0	0	0	0.049	0	0	0	0	0	0	0	0	0.22	0.342	0.317	0	0.171	0.22	0.024	0	0.146
7.895	2.792	0.036	0.409	0	1.067	3.058	0.231	0.036	0.231	1.12	0.107	0.178	0	0.907	0	0	0.231	0	0.107	0.053	0	0	0.213	0.107	0.853	0	0.018	0.284	0.089	0.036	0.249
3.707	4.024	0.212	0.635	0	0.741	1.642	0.132	0.212	0	0.291	0.026	0.026	0	0.132	0	0	0.212	0	0	0	0	0	0.212	0.053	0.079	0.026	0	0.238	0	0	0
6.421	0.964	0.448	0.671	0.069	0.155	6.697	1.377	0.017	0.224	0.654	0.017	0.448	0.052	0.396	0.052	0.086	0.723	0	0.603	0.052	0.034	0	1.239	0.103	2.324	0.069	0.052	1.153	3.598	0.103	0.275
4.598	2.853	0.424	0.024	0	0.637	0.165	0.189	0	0.094	0.118	0	0	0	0.731	0	0	0	0.094	0.283	0	0	0	0.071	0.448	0.189	0.047	0.165	0.024	0	0.118	0.141
4.284	1.725	0.164	0.684	0	0.149	7.244	0	0	0.015	0.357	0	0.164	0	0.164	0	0	0.506	0	0	0	0	0	0.283	0	2.663	0	0.074	0.476	0.833	0	1.026
5.309	2.25	0.655	0.284	0.218	0.393	2.753	8.171	0.087	0.153	0.24	0	0.087	1.114	0.218	0	0	0	0	55.255	0.022	0	0	0.044	0.153	2.36	0	0.197	0.087	0.087	21.433	0.262
4.912	1.749	0.167	0.836	0	0.243	4.03	0.167	0.046	0.122	0.335	0.015	0.137	0	0.411	0.502	0	0.563	0	0.198	0.198	0.106	0	0.228	0.03	1.475	0	0	0.73	0.35	0.015	0.563
5.457	2.089	0.081	0.526	0.013	0.135	0.189	0.216	0.04	0.108	0.243	0	0.202	0	0.512	0	0	0.337	0	0.364	0.013	0.04	0	0.31	0.148	0.243	0.013	0	0.135	0	0.094	0
4.548	1.31	0	0.462	0	0.154	0.745	0.257	0	0.026	0.103	0	0.026	0	0.154	0	0	0	0	0	0	0	0	0.206	0.128	1.105	0	0.103	0.54	0.026	0	0.283
5.008	2.869	0.277	0.805	0.025	4.655	0.277	3.397	0.05	0.05	0.453	0.05	0.201	0.604	0.151	0	0	0.377	0.05	36.94	0	0	0	0.327	0.252	0.302	0	0.277	0.377	0.05	6.19	0.302
3.816	1.45	0.076	0.649	0	0.725	2.251	0.439	0.057	0.095	0.591	0.114	0.134	0.019	0.458	0.057	0	0.363	0	0.343	0.057	0.305	0	0.076	0.21	0.687	0.038	0.191	0.725	0.019	0.019	0.153
3.472	0.885	0.035	0.174	0	0.573	0.538	1.007	0	0	0	0	0.017	0	0.069	0.052	0	0.139	0	0.017	0	0.017	0	0.312	0.069	0.278	0.035	0.017	0.035	0	0	0.139
6.89	1.272	0	0.212	0	0.247	0.53	0.106	0	0	0.141	0	0.071	0	0.495	0	0	0.777	0	0	0	0	0	0.035	0.141	0.283	0	0.141	0.212	0	0	0.071
6.669	1.373	0.523	0.392	0.131	0.229	0.588	0.36	0	0	0.033	0	0.49	0	0.065	0.033	0	0.523	0	0	0	0.033	0	0.327	0	0.065	0	0.523	0.262	0.033	0.033	0.196
4.664	1.185	0	4.533	0	0.263	0.32	3.066	0.038	3.968	0.188	0	0.15	0	0.733	1.523	0	1.392	0	1.994	1.806	2.351	0	1.354	0.282	0.169	0	0	2.52	0.094	0.207	0
4.381	1.22	0.497	0.429	0.023	0.474	1.039	4.946	0	0.068	0.181	0	0.09	0.068	0	0	0.045	0	0	0.226	0.045	0.068	0	0.068	0.136	0.294	0.068	0.113	0.158	0	0.113	0
6.632	2.067	0.075	0.169	0	0.263	0.15	0.225	0.038	0.188	0.526	0.019	0.357	0	0.395	0	0	0.019	0	0	0	0	0	0.526	0.056	0.132	0	0	0	0	0.038	0.169
4.991	0.957	0.091	0.296	0	0.114	0.98	0.16	0	0.068	0.365	0	0.228	0	0.114	0	0	0.387	0	0.046	0	0	0	0.319	0	0.524	0	0.068	0.296	0.023	0	0.479
7.576	1.163	0.142	0.241	0	0.085	1.078	6.412	0.028	0.539	0.596	0	0.88	0.014	0.057	0.539	0.043	0.411	0.369	14.243	0.142	0.128	0	1.404	0.043	1.092	0	0.156	1.135	0.525	5.178	0.752
4.987	1.044	0	0.077	0	0.193	1.005	0.058	0.058	0	0.174	0	0.135	0	0.097	0	0	0.213	0	0.019	0	0	0	0.155	0	1.044	0	0.019	0.271	0	0	0.019
4.707	1.958	0	0.223	0	0.155	0.223	0.017	0	0.017	0.189	0	0.017	0	0.241	0	0	0.498	0	0.034	0	0	0	0.12	0.017	0.034	0	0	0.155	0	0	0
6.686	1.124	0.332	0.221	0	0.313	1.05	0.884	0	0.221	0.276	0.018	0.332	0	0.682	0	0	0.35	0	0.147	0	0	0	0.221	0.221	0.239	0	0.092	0.166	0	0	0.203
5.038	1.057	0.249	0.228	0.477	0.104	0.85	33.879	0.021	6.054	0.684	2.115	0.187	0	0	0.104	0	0	0.332	29.442	0	0	0	0.435	0.352	0.622	0.041	0	0.228	0.104	8.957	0.56
8.621	1.094	0.096	0.902	0	0.058	3.015	0.365	0	0.173	0.941	0	0.538	0.134	0.134	0.173	0.019	0.557	0	0.576	0.134	0	0	0.941	0.134	2.074	0.058	0.154	1.478	0.442	0.154	0.71
3.733	1.73	0.364	0.091	0	0.152	1.093	0.425	0	0.121	0.182	0	0.334	0.091	0	0	0	0.243	0	2.307	0	0	0	0.668	0.121	1.791	0.091	0	0.364	0	0.88	0.303
4.348	0.953	0	0.229	0	0	0.763	0.153	0	0.153	1.03	0	0.076	0	0.572	0	0	0.114	0	0	0	0	0	0.153	0.076	0	0	0	0	0.038	0	0.114
3.041	2.217	0.19	0.338	0	1.204	0.95	0.084	0	0.021	0	0	0	0	0.76	0.021	0	0	0	0.021	0	0	0	0.148	0.296	0.317	0.063	0	0.148	0	0	0.084
3.241	0.595	0	0.033	0	0.248	0.017	0	0.017	0	0.165	0	0.149	0.017	0.513	0	0	0.116	0	0	0	0	0	0.033	0.165	0.083	0.017	0	0.033	0	0.033	0
4.191	1.827	0	0.215	0	0.322	1.379	0.09	0.018	0.125	0.394	0	0.072	0	0.287	0.036	0	0.143	0	0	0	0	0	0.179	0	0.358	0.018	0.197	0.072	0	0	0.197
2.448	1.171	0.021	0.128	0	0.106	0.426	0.106	0	0	0	0	0	0	0.149	0	0	0	0	0	0	0	0	0	0.021	0.213	0	0	0.085	0	0.021	0.064
3.588	3.898	0.194	0.33	0.078	0.233	1.474	8.165	0	0.019	0.097	0	0.175	0.659	0.019	0.058	0	0	0	51.455	0.097	0.078	0	0.291	0.097	0.446	0	0.194	0.233	0.756	22.789	0.621
2.454	2.985	0.25	0.672	0.016	0.328	4.188	0.047	0.031	0.063	0.547	0.031	0.063	0	0.375	0.063	0	0.609	0	0.094	0	0.016	0	0.031	0.188	1.125	0	0.094	0.656	1.266	0.016	0.313
3.167	2.343	0.337	0.525	0	0.394	5.36	0.112	0.019	0.037	0.15	0	0.037	0	0	0.056	0	0.187	0	0.15	0.112	0.019	0	0.412	0.169	1.687	0	0	0.543	4.516	0	0.319
2.521	2.309	0.038	0.327	0	0.058	4.85	0.154	0	0.173	0.924	0.096	0.115	0	0.038	0	0.058	0.866	0	0.058	0.038	0	0	0.269	0.038	2.925	0.058	0.096	1.232	0.115	0	0.154
2.418	3.847	0.031	0.754	0	0.377	1.193	0.487	0	0.471	0.565	0.079	0.031	0.141	0.534	2.418	0.079	1.712	0.188	4.303	0.832	0.848	0	0.377	0.204	0.377	0	0.063	3.785	5.104	2.293	0.393
3.769	8.221	0.105	0.491	0	0.982	5.101	0.21	0.035	0.158	0.245	0.105	0.105	0	0.07	0.018	0	0.508	0	1.315	0.018	0	0	0.456	0.088	0.386	0	0.018	0.754	1.192	0.316	0.28
2.751	1.913	0	0.319	0	0.319	0.359	0.219	0	0.14	0.339	0	0.02	0	0.379	0	0	0.299	0	0	0	0	0	0.08	0	0.02	0.06	0	0.06	0	0	0
5.292	2.207	0.102	0.163	0.02	0.674	0.47	20.964	0.02	5.456	0.347	0.102	0.184	0	0.347	0	0	0	0.082	18.308	0	0.061	0	0.225	0.306	0.327	0	0	0.082	0.204	6.477	0.123
2.003	1.21	0.132	0.154	0.022	0.33	0.352	13.732	0.022	3.917	0.286	0.902	0.022	0	0	0	0	0	0.814	2.817	0	0	0	0.044	0.088	0	0.022	0	0.462	0.022	0.99	0.44
1.498	1.22	0.021	0.3	0	1.733	0.021	2.054	0.021	0.15	0.235	0	0.064	0	0	0	0.107	0	0.043	0.578	0.193	0	0	0.107	0.043	0.407	3.273	0.15	0.043	0	0.021	0
6.243	0.982	0	0.877	0.07	0.421	3.297	5.121	0.105	0.281	0.281	0.175	0.526	1.228	0	0.07	0	0.351	0	2.385	0	0	0	0.947	0.07	1.859	0.246	0	0.316	0.175	0.912	0.316

## Sheet: Migratory stream into TC
DCX	SCGN	TSHZ1	CoupTF2	DLX2	SP8	CALB2	GAD1	GSX2	LHX6	LRP8	NKX2.1	EOMES	PROX1	TBR1	ASCL1	EMX1	SATB2	MAF1	VIP	PAX6	RELN	SST	DCDC2	EGFR	NCAM1	CXCL14	CXCR7	KIA0319	CXCL12	CXCR4	VLDLR
2.43	0.48	0	0.09	0	0.39	0.06	0	0.24	0.54	0.66	0	0.48	0	0.21	0	0	0	0	0	0	0	0	0.63	0	0.39	0	0	0.15	0	0.15	0.12
1.899	0.386	0	0.032	0.097	0.129	0.193	0	0	0	0.097	0.097	0	0.129	0.612	0	0	0	0	0	0	0	0	0.032	0.708	0.097	0	0.032	0	0	0	0.225
2.273	1.235	0.084	0.758	0.224	0.449	0.196	0	0.14	1.796	0.309	0	0.196	0	1.01	0	0	0	0.028	0	0	0	33.418	0.281	0.168	0.898	0.028	0	0	0	0	0.028
1.449	1.967	0.259	0.776	0.621	0.932	0	0.673	0	0.621	0.052	0	0	0.621	0	0	0	0	0	0	0	0	28.83	0.362	0	0.673	0.052	0	0	0	0.207	0
0.752	0.579	0.145	0.231	0	0.087	0.029	0	0.029	0.145	0.029	0	0	0	0	0	0	0	0	0	0	0	0	0.029	0.376	0.289	1.157	0	0	0	0	0
5.566	0.24	0.24	0	0.48	0	0	1.104	0	12.62	0.048	0	0.144	0	0	0	0	0	0	0	0	0	0	0	0	0.624	0	0	0	0	0.624	0
3.25	0.342	0	0	0.057	0.285	0	0	0	0	0.513	0	0.228	0	0.456	0	0	0	0	7.868	0	0	0	0.285	0.171	0	0	0	0	0	3.421	0
4.481	0.784	0.187	0	0.037	0.149	0.336	0	0.075	0.112	0.075	0	0.037	0.149	1.83	0	0.037	0	0	0	0	0	0	0.112	0.187	0.373	0	0	0.037	0	0.112	0
1.589	0.856	0.061	0	0	0.275	0	0	0	0.214	0.183	0	0	0	1.436	0	0	0	0	0	0	0	0	0.092	0.55	0.275	0.122	0.122	0	0.214	0	0
1.882	0.425	0.03	0.03	0.152	0	0.273	0.213	0	0.061	0.061	0	0	0	0.03	0	0	0	0	0	0	0	0	0	0	0.152	0	0	0	0	0	0.091
3.635	0.888	0.042	0.169	0	0.803	0.085	0.127	0	0.085	0.38	0	0.085	0	1.31	0	0	0	0	0	0	0	0	0.085	0.042	0.042	0.169	0	0	0	0	0
3.407	0.796	0.127	0.096	0.064	0.064	0.891	1.783	0	0.096	0.096	0.032	0	0.987	0.127	0	0	0	0	0	0	0	0	0.255	0	0.86	0.255	0.096	0	0	0.096	0.096
1.457	0.278	0.243	0.035	0	0.104	0	0	0.035	0.173	0.104	0	0	0	1.006	0	0	0	0	0	0	0	0	0	0.035	0	0	0	0	0	0	0
1.974	0.804	0.244	0.609	0.049	0.439	1.925	1.267	0	0.244	0.366	0	0.073	0.049	1.121	0	0	0	0.341	1.414	0	0	0	0.073	0.097	0.463	0.561	0.024	0	1.828	2.778	0.195
3.093	1.415	0.362	0.23	0.066	0.625	0.362	0.197	0.033	0.197	0.362	0.395	0.033	0	0.296	0	0	0	0	0	0	0	0	0.329	0.362	0.132	0.132	0	0	0	0.066	0.329
3.942	1.952	0.344	0.077	0.038	0.191	0	0	0.077	0.115	0.765	0	0	0	1.875	0	0	0	0	0	0	0	0	0.153	0.421	0.23	0	0.306	0	0	0	0.498
5.773	1.197	0.07	0.211	0.634	0.07	0	0.07	0	0.106	1.338	0	0.176	0	0.528	0	0	0	0	0	0	0	25.484	0.352	0	0.387	0.141	0.352	0	0	0	0
5.822	1.05	0.03	0.21	0	0.09	0	0	0.15	0.21	2.071	0	0.51	0	1.381	0	0	0	0	0	0	0	0	0.54	0.63	0.3	0.09	0.39	0.12	0	0.09	0.06
5.526	1.198	0.333	0.266	0.1	0.133	0.133	3.329	0	1.798	0.766	0.666	0	0	0.899	0	0	0	0	0	0	0	0	0.366	0.433	0.033	0.366	0.2	0.067	0.233	0.932	0
8.128	1.475	0	0.206	0.034	0.24	0.103	0	0.034	0.103	1.406	0	0.343	0	1.749	0	0	0	0	0	0	0	0	0.377	0.377	0.274	0	0	0	0	0	0.171
8.35	0.599	0	0.759	0	1.478	0	0.04	0	0.16	3.995	0.32	0.32	0.04	1.239	0	0	0	0	0	0	0	0	0.599	0.12	0	0	0.12	0	0	0.16	0
7.622	0.219	0.219	0.109	0	0.292	0.109	0.036	0.073	0.328	1.349	0	0.292	0	1.021	0	0	0	0	0	0	0	0	0.729	0.109	0.219	0	0.219	0	0	0	0
12.205	0.624	0	0.757	0	0.535	0.134	0.134	0.045	0.089	1.96	0	0.267	0	1.871	0	0	0	0	0	0	0	0	0.668	0.178	0.668	0.045	0	0	0	0.045	0
2.874	0.857	0.221	0.304	0.111	0.249	0.249	0	0	0.193	0.111	0	0	0	0.636	0	0	0	0	0	0	0	12.462	0.111	0.111	0.221	0.055	0.083	0.055	0	0	0
3.885	1.041	0.12	0.08	0.04	0.36	0	0.08	0	0.08	0.841	0	0	0	1.322	0	0	0	0	0	0	0	0	0	0.801	0.521	0.4	0.04	0	0	0	0.04
1.126	0.23	0	0.102	0	0.026	1.92	0	0.026	0.026	0.077	0	0.154	0	0.154	0	0	0	0	0	0	0	0	0.256	0.154	0.384	0.742	0	0	1.024	0	0.102
3.003	0.15	0	0	0	0.038	0	0	0	0.113	0.901	0	0	0	1.126	0	0	0	0	0	0	0	0	0.075	0.338	0.038	0	0.113	0	0	0	0.075
4.661	1.993	0.034	0	0	0.135	0	0	0	0	1.317	0	0	0	0.912	0	0	0	0	0	0	0	0	0.034	0.034	0	0	0.473	0	0	0	0.304
1.533	1.227	0.204	0.136	0	0	0.034	0	0	0	0.239	0	0	0.239	0.477	0	0	0	0	0	0	0	0	0.034	0.239	0.443	0.102	0.852	0	0	0	0.375
2.351	1.24	0.171	0.128	0	0.342	0	0.086	0.214	0.043	0.556	0	0	0	0.77	0	0	0	0	0	0	0	0	0.043	0.214	0.043	0.171	0.128	0	0	0	0
4.31	0.388	0	0	0	0.086	0.043	0	0	0.129	0.345	0	0.043	0	0.733	0	0	0	0	0	0	0	0	0	0.043	0	0.086	0	0	0	0.129	0.043
1.074	0.488	0	0	0	0.163	0.098	0	0.033	0	0.033	0	0	0	0.683	0	0	0	0	0	0	0	0	0	0.098	0.065	0	0	0	0	0	0
1.825	0.59	0.618	0.281	0	0.309	3.145	0	0	0.028	0	0	0.534	0	0.14	0	0	0	0	0	0	0	0	0.73	0.14	0.253	0	0	0	3.707	0	0.505
1.832	1.621	0.117	1.832	0.023	0.799	8.175	0	0	0.376	0.329	0	0.164	0.047	0.07	0	0	0	0	0	0	0	0	0.282	0.047	1.503	0.094	0	0.07	8.222	1.034	0.493
0.98	1.081	0.034	0.777	0.068	0.101	0	10.034	0	2.973	0.405	1.318	0	0.912	0	0	0	0	0.203	28.345	0	0	0	0.135	0.068	0.777	0.135	0	0	0.101	46.318	0.439
3.221	1.175	1.516	0.076	0.227	0.076	0	0	0	0.038	1.326	0	0	0.417	0.341	0	0	0	0	0	0	0	0	0.341	0.076	1.705	0.076	1.97	0	0	0.152	3.297
2.984	1.085	0.426	0.775	0	1.512	0.349	0.233	0.194	0.039	0	0.116	0.078	0	0	0	0	0	0	0.039	0	0	0	0.581	0	0.543	0.31	0.039	0.194	0	0.155	0
2.829	1.673	0.04	0.996	0	1.394	0	0.319	0	0.518	0.398	0	0	0.04	0.637	0	0	0	0	0	0	0	0	0.478	0.518	0	0.12	0.08	0	0.04	0.04	0
1.704	0.745	0.106	0.39	0	0.355	0	0.035	0	0	0.035	0	0	0.213	0.71	0	0	0	0	0	0	0	0	0.355	0	0.071	1.384	0.071	0	0	0.106	0
2.18	1.026	0.086	0.214	0	0.556	0	0	0	0.043	0.086	0.043	0.086	0	0.342	0	0	0	0	0	0	0	0	0.171	0	0.257	0.171	0.299	0	0	0	0
1.392	0.633	0	0.854	0	0.285	0.443	0.032	0.032	0.728	0.095	0	0	0	1.74	0	0	0	0	0	0	0	0	0.443	0.475	0.158	0.443	0	0	0.032	0.095	0
1.236	0.206	0.324	0.53	0	0.088	0.5	0	0	0.059	0	0.029	0	0	0	0	0	0	0	0	0	0	0	0	0.206	1.059	0.736	0	0	0.029	0	0.53
0.831	0.035	0.035	0	0	0.069	0	0	0	0	0.138	0	0	0	0	0	0	0	0	0	0	0	0	0.069	0	0.069	0	0.519	0	0	0	0
0.457	1.477	0.035	0.053	0.035	0.405	0	0	0.088	0.106	0.035	0.07	0	0	0	0	0	0	0	0	0	0	0	0.018	0.053	0.158	0.158	0.053	0	0	0.176	1.002
0.762	0.625	0.508	0.254	0	0.078	0	0.02	0.078	0.195	0	0.039	0	0.586	0	0	0	0	0	0	0	0	2.324	0	0.039	0.059	0.098	0.098	0	0	0	0
4.638	0.671	0	0.519	0	0.275	0	0.031	0.092	0	1.038	0	0	0	0.427	0	0	0	0	0	0	0	0	0.153	0	0.031	0	0.397	0.092	0	0	0
5.74	0.112	0.075	0.41	0	0.149	0	0	0	0	1.006	0	0	0	0.186	0	0	0	0	0	0	0	0	0.149	0	0	0.075	0	0	0	0	0
2.645	0.778	0.493	0.804	0	0.078	0.052	0	0.052	0	0.493	0	0.156	0	0.207	0.052	0	0	0	0	0.389	0	0	0.026	0	0.363	0.415	0.207	0	0	0	0.389
7.233	0.176	0.265	1.323	0.235	0.059	0.088	8.262	0	0.676	0.382	0	0.412	0.118	1.176	0.029	0	0	0.029	2.852	0.029	0.118	0	0.235	0.206	2.088	0.647	1	0.029	1.029	2.44	0.441
6.427	0.278	0.152	1.113	0	0.607	0	0	0.025	0	0.354	0	0.025	0	2.682	0.127	0	0	0	0	0	0	0	0.025	0.177	0.076	0.051	0	0.051	0	0	0.025
11.552	0.194	0	1.613	0	0	0.194	0.194	0	0.065	0.161	0	0.129	0	2.969	0	0	0	0	0	0	0	0	0.29	0.161	0.065	0.065	0.29	0.032	0	0.032	0
4.805	0.235	0.034	0.672	0	0.034	2.688	0.034	0.067	0.034	0.806	0	0.47	0	0.403	0	0	0	0	0	0	0	0	0.47	0.067	0.47	0.034	0	0.302	0.84	0	0.134
4.503	0.213	0.08	0.16	0	0	0	0	0	0	0.053	0.027	0.16	0.053	2.105	0	0	0	0	0	0	0	0.027	0.027	0.08	0.053	0.16	0	0	0	0	0.027
10.949	0.71	0	0.71	0	0.167	0.084	0	0.209	0	0.752	0.167	0.125	0	1.839	0	0	0	0	0	0	0	0	0.042	0.293	0.209	0.042	0	0	0	0	0
6.574	0.566	0.157	1.258	0.031	0.409	0	0.063	0.031	0	0.535	0.157	0.126	0	1.824	0.22	0	0	0	0	0.063	0	0	0.031	0.629	0.252	1.101	0.22	0	0	0	0.189
9.772	0.065	0.13	1.303	0	0	0.13	0	0.065	0	1.107	0.195	0	0	1.759	0	0	0	0	0	0	0	0	0	0	0.261	0.326	0.195	0	0	0	0.065
4.418	0.268	0.178	0.669	0	0	0	0.089	0.045	0	1.16	0.045	0.134	0	0.178	0	0	0	0	0	0	0	0	0	0.402	0	0.045	0	0.089	0	0	0
7.764	0.1	0.433	2.599	0	0.2	0.1	0	0	0	0.1	0	0.333	0	3.599	0	0	0	0	0	0	0	0	0.067	0.666	0.067	0.1	0.033	0.133	0	0	0
12.569	0.183	0.438	1.973	0	0.292	0.11	0.183	0.256	0	0.512	0	1.681	0	3.179	0.037	0	0	0	0	0	0	0	0.621	0.402	0.329	0.073	0.256	0.256	0	0.073	0.037
8.401	0.219	0.25	3.623	0	0.125	0	0.5	0.094	0.312	0.344	0	0.312	0	1.811	0.187	0	0	0	0.094	0	0	0	0.25	0.187	0.219	0.156	0.5	0.156	0.062	0.312	0.375
3.655	0.645	0	0.322	0	0.107	0.179	0	0.036	0.036	0.179	0	0.107	0	2.257	0	0	0	0	0	0	0	0	0	0.215	0	0	0	0	0	0.036	0.43
8.673	0	0.335	1.869	0	0.287	1.533	0.335	0.048	0	0.479	0.096	0.287	0.24	3.067	0.096	0	0	0	0	0	0	0	0.048	0.527	0.24	0.91	0.048	0.048	0.287	0.144	0.287
4.144	0.084	0.46	0.167	0	0.251	0.209	0.042	0	0.042	0.335	0	0.084	0.084	0.753	0	0	0	0	0	0.167	0	0	0.46	0.126	0.209	0.335	1.172	0	0.084	0	0
10.433	0.035	0	0.174	0	0.174	0	0	0.035	0	1.71	0.035	0	0	1.954	0	0	0	0	0	0	0	0	0.07	0.14	0.454	0.244	0	0	0	0	0
1.815	0.079	0.105	0.132	0	0	0	0	0	0	0.026	0.053	0.026	0	0	0	0	0	0	0	0	0	0	0	0	0.053	0.026	0	0	0	0	0
8.809	0.222	0.609	1.108	0.443	0	0.222	2.105	0	0	0.332	0.332	0.277	0.111	0	0	0	0	0	0.332	0	0	0	0.443	0	3.657	3.767	0	0.222	0.499	0.609	0.111
4.503	0.409	0.136	0.382	0	0.136	0.055	0.027	0.027	0	1.01	0	0.191	0	0.71	0	0	0	0	0	0	0	0.191	0.055	0.191	0	0.055	0	0	0	0	0.136
8.789	0.31	1.039	2.699	0	0.146	0.091	0.018	0.018	0	1.094	0.018	0.62	0	3.319	0.128	0	0	0	0	0.036	0	0	0.255	0.201	0.474	0.474	0.784	0.036	0.036	0.036	0.055
9.631	0.119	0	1.427	0	0.198	0	0.079	0.04	0	0.832	0	0.159	0	1.506	0	0	0	0	0	0	0	0	0.04	0	0.277	0.119	0.713	0	0	0	0.396
3.994	0.25	0.464	0.071	0	0	0.036	0	0.036	0.036	0.178	0	0	0.178	1.462	0	0.285	0	0	0	0.071	0	0.143	0.071	0.25	0.107	0.036	0	0	0	0	0
4.029	0.084	0	0.462	0.042	0.042	0	0.042	0	0	0.42	0	0	0.042	0.923	0	0	0	0	0	0	0	0	0	0	0.084	0	0.042	0	0	0.378	0
3.283	0.214	0.238	0.666	0	0.69	0.095	0.214	0.048	0.024	0.19	0.048	0.119	0	0.618	0	0	0	0	0	0	0	0	0.143	0.095	0	0.214	0.285	0.024	0	0.095	0
4.661	0.177	0.106	0.706	0	0.247	0	0.071	0.035	0	0.035	0	0.141	0	1.059	0	0	0	0	0	0	0	0	0.247	0.071	0.106	0.6	0	0	0.035	0.071	0
2.822	0.03	0	0.182	0	0.152	0	0	0.182	0	0.668	0	0	0	0.516	0	0	0	0	0	0	0	0	0.091	0.85	0.303	0.091	0	0	0.03	0	0
4.512	0.071	0	0.543	0	0.118	0.047	0	0.024	0	0.614	0.024	0	0	0.709	0	0	0	0	0	0	0	0	0.165	0	0.071	0.331	0.969	0.071	0	0.024	0
3.35	0.091	0	0.906	0	0.03	0.03	0	0	0	0.272	0.03	0	0	2.505	0	0	0	0	0	0	0	0	0.03	0.121	0.121	0.03	0	0.151	0	0	0.151
5.052	0	0.207	0.414	0	0.166	0	0	0	0	0.207	0	0.124	0	1.698	0	0	0	0	0	0	0	0	0	0.207	0.041	0.041	0	0	0	0	0.621
4.583	0.22	0.576	1.207	0.027	0.247	0	0.192	0.055	0	0.741	0	0.11	0.274	0.165	0.055	0	0	0	0	0	0	0	0	0.137	0.302	0.055	0.988	0.055	0	0	0
2.348	0.218	0	0.328	0	0.027	0	0	0.027	0	0.109	0.055	0	0.027	2.239	0	0	0	0	0	0	0	0	0	0.437	0	0.246	0.273	0.027	0	0	0
3.46	0.192	0.038	0.654	0	0.077	0.038	0	0	0.077	0.538	0.038	0	0	2.307	0	0	0	0	0	0	0	0	0	0.308	0.038	0.423	0	0.038	0	0	0.423
10.457	0	0.22	3.467	0	0.22	1.156	0.055	0	0	0.385	0	0.495	0	2.312	0.165	0	0	0	0	0	0	0	0.22	0.165	1.321	0.715	0.771	0.055	0	0	0
4.58	0.281	0.723	0.964	0	1.085	0.442	0.08	0.08	0.08	1.004	0	0.08	0	0.482	0.08	0	0	0	0	0	0	0.04	0	0.281	0	0.161	0.08	0	0	0	0
3.776	0	0.039	1.479	0	0.272	0	0	0.039	0	0.428	0	0.078	0	1.674	0	0.195	0	0	0.039	0	0	0	0.156	0.195	0.078	0	0	0	0.078	0.039	0
5.066	0.454	0.769	0.28	0	0	0	0.035	0.14	0	2.027	0	0.524	0	0.978	0	0	0	0	0	0.07	0	0	0.07	0	0.14	0.699	0.105	0	0	0	0
4.718	0.235	0.13	0.443	0	0.026	0.026	0	0.182	0	0.261	0	0	0	1.069	0	0	0	0	0	0	0	0	0.026	0.052	0.209	0.756	0	0	0	0.026	0
4.924	0.23	0	0.529	0	0.069	0.115	0	0.184	0	0.414	0.046	0.782	0	0.713	0.437	0	0.598	0	0	0.023	0	0	0.552	0	0.897	0	0	0.989	0.092	0.092	0
2.295	0.157	0	0.503	0	0.44	0.126	0	0	0.031	1.257	0.031	0	0	0.251	0.031	0	0.409	0	0	0	0	0	0	0	0.063	0.063	0.126	0.031	0	0.126	0.472
2.424	0.156	0.182	0.678	0	0.052	0.052	0.052	0	0.026	0.443	0.052	0.026	0	0.625	0	43	0	0	0	0	0	0	0.13	0.026	0	0.026	0.052	0.156	0	0.026	0.156
16.667	0.718	0.323	3.305	0	0.036	0.18	0.072	0	0	0.287	0	0.647	0	2.658	0	0	0.036	0	0	0	0.036	0	0.072	0.323	0.287	0.072	0.395	0.036	0	0	0
8.511	2.22	0	1.056	0	0.015	0	0	0.031	0	0.49	0.031	0.031	0	4.76	0.015	0	0.031	0	0	0	0	0	0.015	0.367	0.077	0.046	0.153	0.046	0	0.046	0.092
4.957	0.696	0.041	0.287	0	0	0	0.164	0.041	0	1.147	0	0.082	0	0.655	0	0	0	0	0	0	0	0	0	0	0	0.082	0	0.082	0	0	0
6.62	1.684	0.087	0.958	0	0	0.029	0.058	0	0	0.377	0.116	0.116	0	1.655	0	0	0	0	0.058	0	0	0	0	0.668	0.668	0.058	0.465	0.232	0	0.029	0.232
9.725	2.253	0.11	1.154	0	0	0.055	0	0	0	0.495	0	0.137	0	2.527	0.027	0	0	0	0	0	0	0	0	0.357	0.082	0.082	0	0.027	0	0	0
10.261	2.159	0	1.572	0	0	0	0	0	0	0.56	0	0.027	0	3.385	0	0	0	0	0	0	0	0	0	0.64	0.373	0.08	0	0.08	0	0	0.053
11.093	2.576	0.167	2.6	0	0	0	0.048	0.024	0.119	0.406	0	0.072	0	0.644	0.072	0	0.072	0.024	0.048	0	0	0	0	0	0.763	0.215	0	0.048	0	0	0
11.973	1.71	0.127	0.982	0	0.032	0	0	0.127	0	0.634	0	0.253	0	2.502	0	0	0	0	0.032	0	0	0	0.095	0.57	0.19	0	0.317	0	0	0	0
11.214	1.34	0	2.444	0	0.039	0.079	0.02	0.02	0	0.512	0.02	0.02	0.039	2.917	0.256	0	0	0	0	0	0	0	0.079	0.493	0.256	0.236	0.099	0.118	0	0.02	0.02
10.898	1.493	0.323	0.771	0	0.199	0.025	0.05	0.05	0	0.274	0	0.025	0	2.613	0	0	0	0	0.05	0	0	0	0	0.1	0.1	0.025	0.547	0.1	0	0	0
7.598	3.674	0	0.946	0	0.111	0.139	0	0	0	1.113	0	0.083	0	2.366	0	0.028	0	0	0	0	0	0	0	0.195	0.056	0.028	0.167	0	0	0	0
2.093	0.343	0	0.686	0	0	0	0	0	0	0.446	0	0	0	0.172	0	0	0	0	0	0	0	0	0	0	0.069	0.034	0	0	0	0	0
15.605	1.899	0.144	3.51	0.024	0	0.024	0.048	0.048	0	0.24	0	0.216	0	3.607	0.12	0	0	0	0.024	0	0	0	0.048	0.289	0.072	0.024	0.457	0.12	0	0	0
6.09	2.205	0	0.77	0.035	0	0	0.035	0	0	0.245	0	0.07	0	1.995	0	0	0	0	0	0	0	0	0	0.035	0.07	0.035	0	0.175	0	0.035	0
7.27	1.989	0	0.095	0	0	0	0	0	0	0.237	0	0.095	0	1.8	0.047	0	0	0	0	0	0	0	0.024	0.166	0.024	0	0.024	0	0	0	0.024
6.031	2.291	0	0.211	0	0.053	0.026	0	0.026	0	0.737	0	0	0	1.554	0	0	0	0	0.026	0	0	0	0.026	0.132	0	0	0.105	0	0	0	0
4.619	0.924	0.137	0.068	0	0	0	0	0	0	0.274	0	0	0	0.411	0	0	0	0.034	0	0	0	0	0	0.034	0.068	0.171	0	0	0	0	0
6.605	2.732	0.086	0.43	0	0.086	0	0	0	0	0.258	0	0	0	1.549	0.043	0	0	0.065	0	0	0	0	0.086	0.129	0.258	0.043	0.022	0	0	0	0
8.851	1.828	0.157	0.339	0	0	0.026	0	0.026	0.052	0.809	0	0.026	0.157	0.94	0	0	0.183	0	0	0	0	0	0.287	0.183	0.287	0.026	0.235	0.052	0	0	0.183
7.704	2.243	0	0.528	0	0.026	0	0	0.053	0.026	0.633	0	0.211	0.106	0.607	0.132	0	0	0	0	0	0	0	0.053	0.818	0	0.053	0.079	0	0	0.026	0.422
4.531	1.589	0.088	0.029	0	0	0	0	0	0	0.235	0	0.059	0	0.706	0	0	0	0	0	0	0	0	0	0.088	0.353	0	0.118	0.029	0	0.029	0.059
8.528	3.475	0.049	3.007	0.025	0.246	0.123	0	0.099	0	0.838	0	0.148	0	1.799	0.025	0	0.025	0	0.099	0	0	0	0.099	0.099	0.222	0	0.493	0.025	0	0.049	0
8.25	0.904	0	0.314	0	0	0	0	0.02	0	0.079	0	0.039	0	3.045	0.02	0	0	0	0	0	0	0	0	0.668	0.02	0	0.118	0	0	0	0.039
4.754	1.558	0.027	0.403	0.107	0.054	0.081	0.027	0.027	0	0.027	0	0	0	0.564	0	0	0	0	0	0	0	0	0.027	0	0.027	0	0.295	0.134	0	0.054	0
2.251	1.912	0	0.629	0	0	0.024	0.024	0	0	0.387	0	0	0	0.436	0	0	0	0	0	0	0	0	0	0	0.169	0	0	0.073	0	0	0.048
8.03	4.655	0	0.786	0.116	0.64	0	0	0	0	0.204	0	0.087	0	1.338	0	0	0	0	0.116	0	0	0	0	0.029	0	0	0	0.058	0	0	0
3.89	0.957	0.159	2.838	0.096	0	0.032	0.032	0	0	0.064	0	0.064	0	0.542	0.064	0	0.032	0	0.159	0	0	0	0.096	0	0.319	0.319	0.319	0.128	0	0	0
4.796	0.783	0.098	1.37	0	0.098	0.718	0	0	0	0.098	0	0	0	1.207	0.098	0	0.033	0	0.033	0	0	0	0	0.228	0.228	0	0.033	0	0	0	0
6.348	0.584	0	1.447	0	0	0.178	0.025	0	0	0.584	0	0.025	0	1.371	0.076	0	0	0	0	0	0	0	0.025	0.051	0.051	0	0.152	0.051	0	0	0.025
11.101	3.608	0.247	3.361	0.062	0.185	0.031	0.031	0.123	0.031	0.123	0.062	0.154	0	1.943	0.062	0	0	0	0.771	0	0	0	0.062	0.154	0.154	0.247	0.432	0.432	0	0.031	0
6.359	1.06	0.103	0.923	0	0.034	0	0	0	0.205	1.333	0	0	0	1.128	0	0	0	0.171	0	0	0.41	0	0.103	0.479	0.171	0.034	0.034	0.239	0	0	0.034
2.553	2.41	0.19	0.634	0.745	0.032	0	0.016	0.016	2.87	0.92	0.84	0.127	0.285	0	1.158	0	0.079	0.951	1.554	0	0.936	64.351	0.063	0.016	0.618	0.048	0.333	1.015	0	0	0.048
3.993	2.219	0.037	0.647	0.296	0.037	0.037	10.409	0	5.232	1.257	0.074	0.388	0	0	0.074	0	0.055	3.827	58.569	0.148	3.716	93.215	0.296	0	1.59	0.129	0.129	0.74	0	27.51	0.444
4.69	1.117	0.351	0.957	0.096	0	0.16	4.499	0.064	0.638	0.511	0.064	0.191	0.064	0.638	1.595	0.032	0.064	0.128	10.466	0	2.01	26.165	0.032	0	1.5	0	0	0.16	0	8.583	0
3.328	1.248	0.192	0.736	0.16	1.856	0.128	0.448	0.032	0.032	0.288	0	0.032	0.352	0	0	0	0.032	0	0.096	0	0	0	0.032	0.224	0.48	0	0.096	0.032	0	0.032	0.544
1.827	2.071	0.122	1.279	0	0.122	0	0.03	0	0.183	0.122	0	0	0.457	0	0.03	0	0.213	0	0.03	0	0	0	0.091	0.365	0.335	0.122	0	0.122	0	0.274	0
4.825	1.904	0	1.852	0	1.304	0.104	0.026	0.261	0.052	0.339	0	0.156	0	1.461	0	0	0	0	0	0	0	0	0	0	0	0.026	0	0	0	0	0
2.084	4.293	0	3.293	0.083	1.376	0.25	0	0.125	0	0.292	0.083	0.042	0	1.792	0	0	0	0	0	0	0	0	0	0	0.333	0.167	0	0.042	0	0	0.125
3.931	1.985	0.039	1.518	0	1.129	0.156	0.039	0.039	0.039	0.234	0	0.117	0	1.752	0	0	0	0	0	0	0	0	0	0	0.156	0.039	0.078	0	0	0.039	0
7.175	3.507	0	0.887	0	0.564	0	0	0.081	0	0.242	0	0.282	0	0.605	0	0	0	0	0	0	0	0	0.161	0	0.081	0	0	0	0	0	1.491
4.111	2.798	0.518	0.553	0	0.587	0	0	0	0	0.38	0	0	0.035	0.864	0.035	0	0	0	0	0	0	0	0	0	0.138	0.415	0	0	0	0	0.173
1.825	2.434	0	0.079	0	0.873	0.212	0	0.079	0	0.397	0	0.026	0	0.37	0	0	0	0	0	0	0	0	0.106	0	0	0	0	0.026	0	0.026	0
2.297	0.954	0.043	0.694	0	0.238	0	0	0	0.022	0.043	0	0	0	0.607	0	0	0	0	0	0	0	0	0.195	0	0.087	0	0	0.022	0	0.13	0
7.415	3.146	0.137	2.161	0	0.766	0	0.055	0.109	0.027	0.328	0	0.328	0	2.134	0	0	0	0	0	0	0	0	0.109	0.027	0.164	0.027	0.137	0	0	0	0.137
5.107	3.35	0	1.73	0	0.577	0	0	0.165	0	0.027	0.055	0.027	0	1.236	0	0	0	0	0	0	0	0	0	0	0.192	0	0	0	0	0.137	0
3.227	2.017	0.124	1.644	0.031	1.427	0.062	0	0	0	0.31	0	0	0	0.434	0	0	0	0	0	0	0	0	0.031	0	0	0.062	0.186	0	0	0.186	0.527
5.651	3.767	0.362	1.594	0.048	1.376	0.121	0.121	0.072	0.072	0.266	0.121	0.531	0	1.497	0	0	0	0	0	0	0	0	0.193	0	0.024	0.072	0.121	0	0	0.121	0.024
3.245	3.281	0.437	2.187	0	1.203	0	0.073	0	0	0.474	0.109	0	0.073	1.203	0.036	0	0	0	0.073	0	0	0	0.036	0	0	0.036	0	0.693	0	0.292	0.073
1.746	2.965	0.083	0.776	0.028	0.72	0	0.083	0.083	0	0.249	0	0	0	0.249	0	0	0	0	0	0	0	0	0	0	0.055	0	0.139	0	0	0	0
2.187	3.736	0.243	1.519	0.091	1.974	0.152	0	0.061	0.03	0.729	0	0.182	0.456	0.273	0	0	0	0	0	0	0	0	0	0.516	0.668	0.03	0.091	0	0	0	0.334
1.976	0.767	0.029	0.029	0	0.265	0.236	0.029	0	0	0.649	0	0.029	0	0.708	0	0	0	0	0	0	0	0	0	0.029	0.206	0.029	0.059	0	0	0	0.177
2.254	0.553	0.085	0.085	0.128	0.085	0	1.021	0	0	0.34	0	0.043	0	0	0	0	0	0	0	0	0	0	0	0	0.766	0	0	0.085	0	0	0.51
2.913	1.016	0.203	0.102	0	0.237	0.203	0	0.068	0	0.068	0	0	0	0.542	0	0	0	0	0	0	0	0	0	0	0	0.034	0.237	0	0	0.034	0.102
1.466	0.91	1.036	0.253	0.126	0.253	0.025	0.202	0	0.076	0.228	0.025	0.025	0.025	0	0	0	0	0	0	0.025	0	0	0.025	0	0.354	0.025	0.303	0.076	0	0	0
1.431	1.488	0	0.114	0	0.258	0.057	0	0.057	0	0.143	0.029	0	0	1.546	0	0	0	0	0	0	0	0	0	0	0	0	0	0.114	0	0	0
1.382	0.601	0.12	0.901	0	0.691	0	0	0.03	0	0.12	0.03	0	0	0.12	0	0	0	0	0	0	0	0	0	0	0.09	0.03	0	0	0	0	0
2.594	1.16	0.102	1.775	0	0.205	0	0	0.034	0	0.034	0	0	0	0.751	0	0.341	0	0	0	0	0	0	0.034	0	0.102	0.068	0	0.068	0	0	0
8.122	2.013	0.104	1.978	0	0.486	0.069	0	0	0	0.902	0	0.278	0	3.575	0	0	0	0	0	0	0	0	0.278	0.347	0.174	0	0.035	0.139	0	0.035	0.035
5.187	1.423	0.044	2.254	0	0.744	0.109	0.022	0.066	0	0.285	0	0.066	0	0.81	0	0	0	0	0	0	0	0	0.109	0.022	0.022	0.066	0	0.022	0	0.153	0
0.979	2.396	0.641	0.877	0	1.417	0.034	0.034	0.034	0.067	0.236	0	0.034	1.822	0	0.067	0	0	0	0	0	0	0	0.101	0.844	2.092	0	0.27	0.202	0	0.034	1.991
2.692	1.419	0.636	0.979	0	0.685	0	0.049	0.049	0	1.762	0.196	0.049	0.587	0.098	0	0	0	0	0	0	0	0	0	0	0.685	0	0.685	0	0	0.196	0
3.24	3.762	0.549	2.224	0.027	0.988	0.247	0.027	0.082	0	0.522	0.192	0.329	0	1.043	0	0	0	0	0	0	0	0	0	0.055	0.055	0.165	0	0.055	0	0.165	0
1.257	0.493	0.123	0.37	0	0.394	0.025	0	0	0	0	0	0.025	0	0.468	0	0	0	0	0	0	0	0.074	0.074	0	0	0	0.049	0	0	0	0
0.613	1.378	0.332	0.026	0	1.276	0	0	0	0	0.102	0.026	0	0	0	0	0	0	0	0	0	0	0	0.102	0	0.026	0	0	0	0	0	0
5.285	2.185	0	0.282	0	0.352	0	0	0.141	0	0.987	0	0	0	2.678	0	0	0	0	0	0	0	0	0	0	0.282	0	0.141	0	0	0	0
1.865	0.563	0	1.056	0	0.422	1.795	0.035	0.035	0	0	0	0	0	0.704	0	0	0	0	0	0	0	0	0	0.035	0.035	0	0	0	0	0	0
1.599	1.129	0.094	0.47	0	0.423	0	0	0.047	0	0.282	0.259	0	0	1.434	0	0	0	0	0	0	0	0	0.094	0.094	0.047	0.212	0.024	0	0	0	0
3.061	1.476	2.988	0.984	0.364	0.692	0.346	3.48	0	0.856	0.565	0	0.073	0.164	0	0.055	0	0	0	3.115	0	0.018	36.127	0.018	0	0.474	0.073	0.091	0.31	0	3.917	0.401
1.378	2.358	0.979	1.197	0	1.523	0.145	0.036	0.036	0.073	0.036	0.145	0	0	0	0	0	0	0	0	0	0	0	0.036	0	1.342	0	0	0.036	0	0.145	0.399
1.365	3.596	0	0.501	0	0.865	0.046	0	0	0.182	0.91	0	0	0	0.182	0	0	0	0	0	0	0	0	0.091	0	0	0	0	0.046	0	0	0
2.648	0.628	0.269	0.18	0.045	0.628	0	0	0	0.045	1.481	0	0.18	0	0.314	0	0	0	0	0	0	0	0	0.18	0	0.18	0	0	0	0	0	0
1.703	0.993	0	0.142	0	0.497	0	0	0.071	0	1.88	0.035	0.142	0	0.426	0	0	0	0	0	0	0	0	0.035	0	0.071	0	0.177	0.248	0	0.035	0
2.081	0.991	0.139	0.079	0.04	0.377	0.317	3.31	0	0.456	0.04	0	0	0	0	0	0	0	0.139	0.079	0	0	0	0.02	0	0.159	0.02	0	0	0.099	0.04	0
1.042	1.661	0.084	0.056	0	0.366	0.338	0	0	0.028	0.282	0	0	0	0.338	0	0	0	0	0	0	0	0	0.028	0	0.253	0	0	0	0	0	0
3.158	1.014	0	0.117	0	0.546	0	0.039	0	0	0.156	0	0.156	0	0	0	0	0	0	0	0	0	0	0.078	0	0	0	0.039	0	0	0	0
2.001	2.207	0.118	0.853	0	0.941	0.324	0.029	0.118	0.059	1.883	0.118	0.029	0	0.677	0	0	0.088	0	0	0	0	0	0.059	0.059	0.206	0.059	0	0.059	0	0	0
1.79	0.627	0.081	1.79	0.008	0.293	0.041	0.008	0.073	0.041	0.708	0	0.439	0.106	0.374	0.016	0.008	0.13	0	0.13	0	0	0	0.244	0.081	0.993	0.024	0	0.773	0.033	0.236	0.065
1.47	0.367	0.653	2.082	0	0.245	0	0.082	0.082	0	0.041	0	0	0	0	0	0	0	0	0	0	0	0	0	0.122	0.572	0.612	0	0	0	0	0
1.363	0.958	0.221	2.1	0	0.184	0	0	0.147	0.037	0	0	0.111	0	0	0	0	0	0	0	0	0	0	0	0	0.7	0.184	0	0	0	0	0.184
2.451	0.71	0.275	1.443	0	0.321	0.023	0	0.137	0	0	0	0.183	0	0	0	0	0	0	0	0	0	0	0	0	1.077	0.092	0.023	0	0	0.023	0
3.697	0.212	0.606	1.091	0.03	0.364	0	0	0.091	0	3.121	0	0.152	0	1.485	0	0	0	0	0	0	0	0	0	0.152	0.182	0	0	0	0	0.03	0
2.176	0.787	0.972	6.157	0	0.694	7.13	0.046	0.208	0.023	0.185	0	0	0	0	0	0.046	0	0	0	0	0	0	0.046	0.162	0.718	0.069	0	0	0.694	0	0.069
2.036	0.509	0	1.527	0.042	0.976	0.212	0	0.212	0	0.721	0	0	0	0.212	0	0	0	0	0	0	0	0	0.042	0	0.339	0.042	0	0	0	0	0
3.56	0.605	0	1.388	0.071	0.285	0	0	0.356	0	1.994	0	0.036	0	1.495	0	0	0	0	0	0	0	0	0	1.21	0.036	0.071	0	0	0	0	0
2.895	0.341	0.647	0.375	0	0.068	0	0	0.102	0	1.635	0	0.102	0.136	1.294	0	0	0	0	0	0	0	0	0.307	0.17	0.034	0	0	0	0	0	0
3.713	0.73	0.061	0.487	0	0.122	0	0	0	0	1.156	0	0	0	0.487	0	0	0	0	0	0	0	0	0	0	0.061	0.122	0	0	0	0	0
4.025	0.682	0	0.341	0	0.171	0	0.068	0.171	0	1.228	0	0	0	0.921	0	0	0	0	0	0	0	0	0	0.034	0	0	0	0	0	0	0
3.155	0.51	0.096	2.263	0	0.223	0.319	0	0.096	0	0.064	0	0.127	0	1.466	0	0	0	0	0	0	0	0	0	0.223	0.096	0.096	0	0	0	0	0.191
3.646	1.057	0.656	1.057	0	0.401	0	0	0.182	0.073	0.766	0.036	0	0	0.656	0	0	0	0	0	0	0	0	0	0	0	0	0	0	0	0	0
1.905	0.894	0.505	1.477	0	0.778	0.078	0.039	0.078	0	1.516	0	0.233	0	1.011	0	0	0	0	0	0	0	0	0	0.117	0.039	0.039	0	0	0	0	0.078
5.946	0.264	0.168	0.623	0	0.48	0.024	0.12	0.216	1.391	0.983	0.216	0.24	0.048	0.887	0	0	0	0.048	0.144	0	0	0	0.048	0.072	0.312	0.192	0	0	0	0.048	0
2.843	1.2	0.126	1.516	0	0.884	0	0	0.505	0	1.327	0	0.063	0	0.632	0	0	0	0	0	0	0	0	0	0	0	0	0	0.126	0	0	0
5.646	0.431	0.048	0.813	0	0	0	0	0.144	0	1.435	0	0	0	0.957	0	0	0	0	0	0	0	0	0	0.048	0	0	0	0	0	0	0
3.925	0.695	0.409	1.145	0	0.695	0	0	0.204	0	0.695	0	0	0	0.164	0	0	0	0	0	0	0	0	0	0.204	0.041	0	0	0	0	0.041	0
1.529	1.668	0	1.854	0	0.232	0	0	0.602	0	0.185	0.046	0	0	0.88	0	0	0	0	0	0	0	0	0	0.046	0.046	0	0	0	0	0	0
3.008	0.038	0.038	0.8	0	0.914	0	0	0.343	0	0.724	0.038	0.076	0	0.267	0	0	0	0	0	0	0	0	0	0.152	0.114	0.038	0	0	0	0.076	0
0.933	0.336	0	1.269	0.112	1.045	0	0.037	0.224	0	0	0	0.037	0	0	0	0.037	0	0	0	0	0	0	0	0	0.112	0.224	0	0	0	0.075	0
2.444	0.859	0.264	1.585	0	0.297	0	0	0.165	0	0.826	0.132	0.066	0	0.925	0	0	0	0	0	0	0	0	0	0.066	0.165	0	0.198	0	0.033	0	0.264
1.34	0.883	0.425	0.196	0	0	0.033	0	0.163	0	0	0	0	0.065	0	0	0	0	0	0	0	0	0	0	0.49	0.098	0.033	0	0	0	0	0
2.347	0.782	0	1.979	0	0.506	0	0.046	0.138	0.046	0.138	0	0.046	0	0.276	0	0	0	0	0	0	0	0	0.138	0.23	0.046	0.046	0	0	0	0	0
1.573	0.786	0.018	3.217	0.125	0.518	0.018	0.036	0.179	0	0.322	0	0.357	0	0.304	0	0	0.536	0	0.036	0	0	0	0.268	0.071	0.089	0	0.018	0.161	0	0	0.071
1.358	0.42	0.388	1.1	0	0.55	0	0.065	0.097	0	0.291	0	0.032	0.097	0	0	0	0	0	0	0	0	0	0	0	0.55	0.065	0	0	0	0.032	0.032
8.515	0.301	0.023	0.046	0.046	0.255	2.175	5.252	0.023	0	0.231	0.069	0.255	0.416	0	0	0	0	0	2.499	0	0.231	0	0.139	0.139	0.301	0.023	0.023	0	0.093	8.931	0
6.207	20.662	0.745	7.117	0.662	2.372	0.083	0.497	1.683	0.441	0.083	0.855	0.8	0.221	0.966	0.883	8.276	0.166	5.683	0.552	0	0.083	0	0.966	0.8	0.91	0.11	0.662	0.91	0.028	7.448	3.89
9.181	23.27	1.544	11.525	3.612	7.554	0.248	1.296	2.619	2.785	0.579	13.648	0.607	0.91	3.171	0.689	4.053	0.221	8.795	2.233	0	0	0.028	0.028	0.303	0.662	0.414	0.276	0.524	0.028	8.023	1.654
12.227	30.742	0.508	5.469	0	4.219	0.156	1.797	1.875	2.734	0.156	7.656	0.703	0.156	0.898	0.977	11.094	0.078	8.672	4.922	0	0.195	0	0.781	0.781	0.508	0.234	1.367	1.328	0	15.625	1.719
7.767	35.003	1.513	13.753	2.522	10.525	0.168	2.186	3.329	2.051	0.101	8.709	0.269	0.773	1.984	1.345	11.096	0.034	9.953	4.438	0	0.067	0.034	0.067	0.403	0.672	0.269	0.538	0.807	0	13.753	1.58
11.438	24.76	0.992	4.264	0	2.711	0.066	0.661	0.165	0.496	0	0.132	0.661	0.165	0.165	1.124	15.702	0.033	2.711	3.636	0	0.066	0	1.025	1.091	0.033	0.066	5.091	1.95	0	9.256	1.091
2.986	0.028	0	0.028	0	0	0.114	0	0	0	0.114	0	0.228	0	0	0	0	0	0	0	0	0	0	0.114	0	0.028	0	0	0	0	0.171	0
3.12	2.698	0.337	0.393	0.028	0.759	0	0.084	0.084	0.084	0.084	0	0.112	0.225	0	0.169	0.956	0	0.871	0.562	0	0	0	0.056	0	0.422	0	0.281	0.056	0	3.288	0.478
6.96	1.719	0.028	0.141	0	0.873	0.169	0.704	0.028	0	0.676	0.169	0.056	0.056	0.169	0	0	0	0	0.282	0	0	0	0	0	0.056	0	0	0.028	0	1.55	0.254
2.13	0.742	0.194	0.291	0	0	0	0.032	0.065	0	0.742	0.065	0	0.484	0.129	0	0	0	0.129	0.032	0	0	0	0	0	0.065	0	0	0	0	0.194	0.065
3.61	0.936	0	1.17	0	1.036	0.033	0.368	0.134	0.301	0.167	0.167	0.401	0.067	0.301	0.033	1.036	0	0.769	0	0	0	0	1.07	0.334	0.234	0.201	0.1	0.434	0	5.849	0.836
2.639	0.034	0	0.343	0	0.034	0.103	0.069	0.034	0	0	0	0.377	0.24	0	0	0.034	0	0	0	0	0	0	0.24	0.034	0.72	0.069	0.034	0	0	0.274	0.034
3.235	1.471	0.088	0.412	0	0.382	0	0.176	0.029	0.176	0.088	0	0	0.294	0	0	0	0	0	0	0	0	0	0.029	0	0.176	0.059	0.265	0	0	0.265	0.029
1.523	0	0	0.169	0	0.034	0.068	0.034	0.203	0	0	0.034	0.575	0.203	0	0.034	0	0	0.338	0	0	0	0	0.203	0	0.338	0	0	0	0	0.271	0.508
3.425	2.275	0.416	0.734	0	0.563	0.024	0.22	0.318	0.049	0.098	0	0.245	0.22	0.024	0.098	1.027	0.098	1.003	0.147	0	0	0	0.514	0.098	0.66	0	1.125	0.22	0	2.789	0.612
2.764	1.008	0.202	0.432	0	0	0.029	0.173	0.202	0.173	0.547	0.144	0.086	0.029	0.058	0	0	0	0.749	0.317	0	0	0	0	0	0	0	0	0	0	2.908	0.144
5.39	1.33	0.503	0.467	0.144	0	0.108	0.216	0.036	0	0.323	0	0.036	0.97	0	0	0	0	0	0.036	0	0	0	0	0.144	0.755	0.036	0.395	0.072	0	1.042	0.539
2.812	0	0.504	0	0	0	0	0	0	0	0.21	0	0	0	0	0	0	0	0	0	0	0	0	0	0	0.042	0	0	0	0	0	0.042
2.119	13.503	0.394	2.361	0.303	6.751	0	0.727	0.363	0	0	0.727	0	0.061	0	0	0.999	0	0.666	0.091	0.061	0	0	0	0	0.757	0	0.061	0	0	0.454	0.03
1.99	0.489	0	0.035	0	0.14	0	0.14	0.035	0	0	0	0	0	0	0	0	0	0	0	0	0	0	0.07	0.14	0	0	0.07	0	0	0.175	0
3.933	0.373	0.201	0.057	0.029	0	0	0.057	0.029	0	0.431	0	0.172	0	0.086	0	0	0	0	0	0	0	0	0.029	0.086	0.057	0	0.057	0	0	0	0.287
2.747	0.669	0.035	0.247	0	0.211	0.493	0.106	0	0.176	0	0	0.035	0.035	0	0	0	0	0.07	0	0	0	0	0	0	0.035	0	0	0	0	0.282	0.07
3.079	0.742	0.192	0.027	0	0	0	0	0.027	0.082	0.247	0.137	0.027	0.082	0	0	0	0	0	0	0	0	0	0.082	0	0.44	0.055	0.027	0	0	0.33	0.22
1.968	0.513	0.114	0.086	0	0.057	0	0	0.029	0	0	0	0	0.371	0	0	0	0	0	0	0	0	0	0	0	0.599	0.029	0	0	0	0.114	0.114
2.72	0.703	0.214	0.795	0.092	0.458	0.031	0.092	0.122	0.092	0	1.192	0	0.52	0	0.092	0.306	0	0.672	0.153	0	0	0	0.031	0.092	0.122	0	0.061	0	0	1.1	0.122
2.278	0	0.207	0.207	0	0.03	0	0	0	0	0.059	0	0.059	0.059	0	0	0.207	0	0	0	0	0	0	0.059	0	0.473	0.03	0.178	0	0	0.355	0.237
2.852	0.032	0.096	0.128	0	0	0	0.032	0	0	0	0	0.096	0	0	0	0	0	0	0	0	0	0	0.16	0.192	0.096	0.032	0.096	0	0	0.256	0.064
1.88	0.634	0.068	0.362	0	0.453	0.023	0	0.023	0	0	0.249	0	0.068	0	0	0.77	0	0	0	0	0	0	0.068	0.068	0.068	0	0.204	0.023	0	0.43	0.204
6.656	15.772	1.078	11.53	1.266	10.523	0.211	1.828	1.711	3.445	0.609	6.914	1.289	0.492	4.195	3.539	28.709	0.469	8.695	3.023	0.023	0.094	0	1.64	2.906	0.141	0.633	5.109	2.765	0.047	15.843	7.031
3.867	1.012	0.045	1.394	0.09	0.899	0	0.764	0.562	0.225	0.742	0.09	0.045	0	0	0	0	0	0.607	0.495	0	0	0	0	0	0.045	0	0	0	0	1.416	0.989
2.461	0.184	0.22	0.11	0	0	0	0.073	0	0	0.037	0	0	0	0	0	0	0	0	0	0	0	0	0	0	0	0.073	0	0	0	0.404	0.257
2.849	0.616	0	0.347	0.039	0	0	0	0.154	0	0	0	0.116	0	0	0	0.116	0	0	0	0	0	0	0	0	0.154	0	0	0	0	0.655	0.077
1.564	0.363	0.056	0.195	0	0	0	0.056	0	0	0.112	0	0.056	0.112	0	0	0	0	0	0	0	0	0	0.028	0.028	0.419	0.056	0	0	0	0.056	0
1.733	0.882	0	0.662	0	0.347	0.032	0.095	0	0	0.221	0.284	0.063	0.032	0	0.158	0.473	0	0.882	0.095	0	0	0	0.063	0.032	0.158	0	0.158	0	0	1.828	0.252
2.517	1.013	0.458	1.242	0	0.392	0	0.131	0	0	0	0	0.131	0.294	0.098	0.065	1.21	0	0.098	0.327	0	0	0	0.229	0	0.817	0	0.392	0.098	0	1.144	0.131
3.311	2.083	0.668	0.988	0	1.442	0.027	0.347	0.107	0	0.107	0.027	0.107	0.053	0.294	0.16	3.311	0	0.24	0.187	0	0.053	0	0.534	0.561	0.294	0	0.587	0.401	0.027	2.43	0.32
2.26	0.408	0.371	0.296	0	0.037	0	0	0	0	0.037	0	0.037	0	0.037	0	0.333	0	0.185	0	0	0	0	0.074	0	0	0	0.111	0	0	0.111	0.037
3.084	0	0.176	0.352	0	0	0	0	0	0	1.233	0	0.029	0.117	0.117	0	0	0	0	0	0	0	0	0.029	0	0.675	0.147	0.029	0.059	0.029	0.264	0
1.274	0	0	0.116	0	0.046	0.046	0	0	0	0.232	0	0	0.278	0.185	0	0	0	0	0	0	0	0	0.046	0.116	0	0	0	0.023	0.023	1.019	0.116
3.487	5.415	0.555	7.422	1.875	3.038	0.106	0.608	0.528	0.317	0.291	0.924	0.264	0.185	1.189	0.106	0.106	0.132	1.4	0.053	0	0	0	0.053	0.026	0	0.026	0	0.106	0	2.483	0.185
2.581	0.421	0.196	1.066	0.252	0.309	0.028	0.252	1.655	5.554	0.224	0.084	0.028	0	0	0.982	1.711	0	0.561	0.084	0	0	0	0	0.028	0.084	0.281	0.224	0.589	0.028	0.954	0.449
1.177	0.084	0.252	0.196	0	0.056	0	0.056	0	1.654	0.196	0	0.028	0	0	0.196	0	0	0	0	0	0	0	0.028	0	0.056	0.084	0.364	0.308	0	0.28	0
1.841	0	0	0.029	0.029	0	0.146	0	0	1.49	0.088	0.058	0.058	0.351	0	0.029	0	0	0	0	0	0	0	0.029	0.088	0.584	0.058	0	0.029	0	0.088	0
2.442	0.798	0.164	0.258	0.023	0.211	0	0.023	0.094	3.499	0	0.446	0	0.07	0	0.258	0.235	0	0.141	0	0	0	0	0.047	0.258	0.235	0	0	0	0	0.188	0.164
2.02	0.768	0.228	0.199	0.028	0.142	0.228	0	0	3.3	0.028	0	0	0	0	0.085	0	0	0	0	0	0	0	0	0	0.085	0	0.313	0.085	0.057	0.228	0.228
4.295	0	0.072	0	0	0	1.288	0	0.072	2.183	1.897	0	0.68	0.036	0.859	0.143	0	0.752	0.107	0.036	0	0	0	0.179	0.322	0.501	0.036	0.573	0.179	0.036	0.931	0
1.598	0.228	0.457	0.436	0.062	0.145	0	0	0.083	4.379	0.021	0.062	0.27	0.228	0	1.453	0.104	0	0.042	0.249	0	0.042	0	0.228	0.27	0.145	0	0	0	0.062	1.681	0.083
1.81	0.115	0.756	0.687	0.092	0.046	0	0.504	0.458	3.116	0.16	0.16	0	0.137	0	0.115	0.137	0	0.023	0.229	0	0	0	0	0	0.046	0	0.756	0.137	0.069	0.687	0
1.537	0.232	0.116	0.348	0	0.029	0	0.232	0.203	2.668	0.087	0	0	0.319	0.058	0	0	0	0	0	0	0	0	0	0.058	0.203	0.029	0.232	0.377	0	0.435	0
0.852	0.251	0.451	0.552	0.075	0.201	0	0.125	0.426	1.88	0.276	0.05	0	0.301	0	0.251	0.1	0	0	0.025	0	0	0	0	0	0.652	0	1.905	0.1	0.05	0.376	0
2.343	0.066	0.726	0.033	0	0	0	0	0.033	3.168	0.033	0	0.132	0	0	0	0	0	0	0	0	0	0	0	0.231	0.495	0	0.165	0	0	0.033	0
1.715	0.196	0.564	0	0	0	0	0	0	1.715	0.074	0	0.025	0.196	0.123	0	0	0	0.074	0	0	0	0	0	0	0.392	0	0	0	0	0.147	0.564
0.902	6.99	0.406	1.488	0.699	0.789	0	0.09	0.676	3.946	0.496	1.218	0	0.068	0.135	0.316	0.744	0	2.751	1.037	0	0	0	0	0.203	0	0	0	0	0.023	2.886	0.225
1.489	4.287	0.447	0.238	0.089	0.089	0	0	0.06	5.924	0.298	1.25	0	0.417	0.03	0.149	0.387	0	2.441	0.357	0	0	2.233	0	0.238	0.149	0	0	0	0.03	2.471	0.179
0.513	0.02	0.02	0.276	0.02	0	0	0.039	0.118	2.327	0.039	0.039	0	0.138	0	0.118	0	0	0.513	0.158	0	0	0	0	0	0.178	0	0	0	0	0.434	0.059
0.589	0.872	1.202	0.353	0.118	1.037	0	0	0	1.202	0.707	0.071	0	0	0	0	0	0	0.094	0.377	0	0	0	0	0.094	0.283	0	0	0	0	0.212	0.094
1.354	0.409	0.85	0	0	0	0.063	0.378	0.378	1.448	0.189	0.063	0.031	0.063	0	0	0	0	0.031	0.031	0	0	0	0.063	0.063	0.945	0.409	6.36	2.487	0	0.567	0.094
1.402	0.168	0.084	0.056	0.112	0	0	0	0.224	2.299	0.028	0.028	0.028	0.224	0	0.28	0	0	0	0	0	0	0	0	0	0.056	0	0.925	0.196	0.056	0.14	0
1.205	8.327	1.311	1.488	0.992	0.354	0	0.177	1.099	6.627	0.425	0.921	0.035	0.496	0	1.169	0.85	0	0.461	0.106	0	0	0	0	0.177	0.461	0	0	0	0	1.701	0
2.019	0.041	0.742	0.494	0.082	0.165	0	0.288	0.247	3.337	0.247	0	0	0.659	0	0	0	0	0	0	0	0	0	0	0.165	0.906	0.041	0	0	0	0.082	0
8.646	1.451	0.201	4.38	0	3.734	0.747	0.014	0.101	0	0.819	0.029	0.574	0.014	0.46	0.905	0	0.33	0.072	0	0	0	0	0.244	0.287	0.776	0.259	0.345	0.89	0.316	0.919	0.273
7.586	0.496	0	1.648	0.018	1.436	2.41	0	0.16	0	0.408	0	0.868	0.035	1.471	0.142	0	0.177	0	0	0	0	0	0.638	0.798	0.425	0.053	0.035	0.319	0.585	0.106	0.053
3.421	0.891	0.364	1.66	0.223	0.81	2.753	16.113	0.304	2.004	1.113	0.142	0.081	0.223	0	0	0	0	0.304	0.02	0	0.081	0	0	0.02	0.749	0.121	0.081	0.081	1.397	0.911	0.223
4.869	1.363	0.322	5.022	0.031	2.986	2.052	0.031	0.199	0.046	0.643	0	0.367	0.015	0.061	0.475	0	0.031	0	0	0	0	0	0.245	0.015	0.429	0.015	0.367	0.153	0.536	0.061	0
4.362	0.398	0.182	0.796	0	1.393	3.201	0.017	0.017	0	0.862	0	0.083	0.017	0.763	0.1	0	0.149	0	0	0	0	0	0.05	0.448	0.614	0.166	0	0.216	1.128	0.166	0
2.63	1.407	0.323	2.215	0	4.938	0	0	0.669	0	0	0.023	0.023	0.577	0	0.069	0	0.023	0	0	0	0	0	0	0	0.277	0.023	0.046	0.023	0.046	0.092	0.254
3.176	0.178	0.089	1.484	0	1.365	0	0.03	0.059	0	0.03	0.059	0.03	0	0	0.089	0	0	0	0	0	0	0	0	0	0.564	0	0	0	0	0	0.505
3.318	0.192	0.11	2.139	0	1.015	0	0.027	0.055	0	0.356	0	0.219	0	0	0	0	0	0	0	0	0	0	0	0.055	0.384	0.247	0	0	0	0	0.11
3.929	0.298	0	2.064	0	1.567	0.224	0.025	0.199	0.025	0.249	0.124	0.025	0	0.05	0	0	0	0	0	0.05	0	0	0.025	0.025	0.075	0.05	0.025	0	0.025	0.025	0
1.626	1.295	0.229	0.787	0	1.626	0.051	0	0.051	0.076	0	0.076	0	0.254	0	0	0	0	0	0	0	0	0	0	0	0.152	0	0	0	0	0	0.33
3.416	0.986	0.402	3.361	0	6.175	0.055	0.146	0.676	0.091	0	0.274	0.073	0.201	0	0.274	0	0	0.091	0	0	0	0	0.037	0	0.694	0	0.347	0	0	0.018	0.621
2.17	0	0.328	0.303	0	0.832	0	0	0.177	0	0	0	0	0	0	0	0	0	0	0	0	0	0	0	0	0.126	0.227	0	0	0	0	0
3.18	0.45	0.225	2.666	0	1.927	0.096	0.225	0.096	0.128	0.45	0.225	0.032	0.45	0	0.45	0	0	0	0	0.225	0	0	0.321	0.064	0.835	0.514	0.096	0	0	0.642	0.289
1.639	2.868	0.435	5.173	0	1.921	0	0.102	0.41	0	0.333	0.102	0	0.128	0	0	0	0	0	0	0	0	0	0	0	0	0	0	0	0	0	0.435
1.964	2.516	0.307	4.909	0	5.37	0.092	0.153	0.399	0	0.245	0.368	0.031	0.245	0	0.031	0	0	0	0	0	0	0	0	0	0.552	0.245	0.031	0	0	0.338	0.245
2.451	1.391	0.424	1.556	0	1.438	0.047	0.024	0.495	0.047	0.519	0	0	0.613	0	1.226	0	0	0	0	0	0	0	0	0.118	0.424	0.236	0.212	0.024	0.566	0.236	0.118
4.701	5.306	0.918	9.94	0.112	10.678	0.045	0.448	2.239	0.358	0.067	0.649	0.224	0	0	1.298	0	0	0.784	0	0.09	0	0	0.045	0	0.269	0.067	0	0.045	0	0.515	0.784
2.077	0.234	0.117	1.112	0	1.755	0	0	0.029	0	0.146	0.029	0	0.351	0	0.029	0	0	0	0	0	0	0	0.029	0	0.234	0	0	0	0	0	0.644
2.098	1.099	1.024	4.446	0.025	4.221	0.075	0.15	0.5	0.025	0.15	0.025	0	0.1	0	0	0	0	0.025	0	0	0	0	0	0.15	0.15	0.125	0	0	0.1	0.1	0.025
1.762	0.358	0.051	2.886	0	4.367	0	0.128	0.255	0	0	0	0	0.817	0	0.204	0	0	0	0	0	0	0	0	0	0.613	0	0	0	0	0.281	0.511
2.97	4.811	0.736	10.309	0.098	12.764	0.049	0.638	1.35	0.123	0.098	0.295	0.123	0.27	0	6.038	0	0.049	1.154	0	0.025	0	0.025	0	0	0.27	0.172	0.049	0.049	0	1.767	0.074
1.713	0.307	0.026	1.304	0.051	1.611	0	0	0.23	0	0.026	0	0.026	0.051	0	0	0	0	0	0	0	0	0	0	0.102	0.026	0.256	0	0	0.128	0	0.128
2.725	0.674	0.214	1.99	0	2.358	0	0.031	0.429	0.153	0.122	0	0	0.031	0	0.061	0	0	0	0	0	0	0	0.031	0	0.429	0	0	0	0	0.214	0.214
1.551	0.981	0	1.235	0	1.076	0	0.063	0.063	0	0.095	0.063	0	0.032	0	0	0	0	0	0	0	0	0	0.032	0	0.032	0.032	0	0.032	0.032	0	0
3.608	1.474	0.61	4.599	0.025	3.887	0.356	0.152	0.305	0.025	0.076	0	0.432	0	0	0.025	0	0.025	0	0	0.025	0	0	0.025	0.152	0.737	0	0.203	0	0.051	0	0.051
8.438	0.317	0.079	9.897	0.73	4.79	0.428	1.681	0.063	0.476	1.459	1.729	0.888	0.016	0.777	1.079	9.31	1.11	0.174	6.598	0.063	0.095	0	0.523	0.714	0.174	0.048	0.856	2.902	0.492	5.678	0.032
3.701	1.601	0.131	1.181	0.131	0.63	0.052	2.441	0	0.184	0.21	0	0	0.026	0	0	0	0	0	0	0.026	0	0	0.131	0.052	0.577	0.236	0	0.105	0	0	0
8.458	3.942	0.23	16.762	0.459	29.659	0.191	5.473	0.727	1.339	0	2.028	0.344	0.344	0	0	14.466	1.607	0.077	3.904	0.077	0	0.038	0	0.038	0.421	0	0.689	0.842	0.23	1.914	0.038
5.884	0.593	0.187	7.258	0.297	4.042	1.561	1.53	0.094	0.546	0.905	1.264	0.359	0.062	0.281	0.078	5.822	0.297	0.312	3.09	0.031	0.078	0.219	0.187	0.437	0.39	0.125	0.499	1.717	0.843	3.652	0.297
3.071	0.067	0	3.071	0	1.89	0.135	0.641	0.034	0.169	0.067	0.067	0	0	0.472	0	0.101	0	0	0	0	0	0	0	0.304	0.236	0	0	0.034	0	0.067	0
3.44	0.13	0.016	1.087	0.016	0.373	0.146	0.065	0	0.114	0.438	0	0.032	0.114	0.6	0	0.195	0	0	0	0	0	0	0.081	0.276	0.243	0	0.049	0.471	0.211	0.308	0
5.633	1.333	0.151	4.452	0.242	5.482	0	1.454	0	0.151	0.151	0.787	0.03	0.121	0	0	1.272	0.061	0	1.393	0	0	0	0	0	0.424	0.03	0.091	0.303	0.151	1.302	0.091
3.202	0.721	0.115	1.615	0	0.087	0.202	0.433	0.144	0.058	0.26	0.433	0.433	0	0.173	0	0	0	0	0.115	0	0	0	0.231	0.115	0.087	0	0.173	0.058	0.404	0.635	0
6.218	0.022	0	0.238	0	0.455	0.238	0.477	0	0	0	0.022	0	0	0.715	0	0	0	0	0	0	0	0	0	0.087	0	0	0	0	0.022	0	0
4.706	0.308	0.416	0.308	0.145	0.271	0.054	1.339	0	0.036	0.036	0	0	0.072	0.199	0	0	0	0	0.054	0	0	0	0	0.09	0.036	0	0	0	0	0.054	0
1.663	0.313	0	0.362	0	0.458	0	0	0	0.048	0.121	0	0	0	0	0	0.289	0	0	0	0.048	0	0	0	0	0.121	0	0	0	0.024	0	0
4.296	1.203	0.401	7.818	0.63	8.104	0.057	2.606	0.2	0.544	0.057	2.291	0	0.2	0	0.115	8.219	0.716	0.372	4.381	0	0	0	0.029	0	0.515	0	0.2	0.172	0.143	3.666	0.372
2.796	0.385	0	0.154	0	0.051	0.026	0	0	0	0.103	0	0	0	0.026	0	0	0	0	0	0	0	0	0	0	0	0	0.257	0	0	0	0.154
4.899	1.002	1.698	9.514	0.697	6.379	1.481	3.113	0.305	0.827	0.065	1.916	0	0.131	0.131	0.631	4.354	0.914	0.98	5.182	0	0.022	0	0	0.065	0.218	0.044	0.392	0.327	1.764	5.247	0.131
1.537	0.898	0	1.229	0	0.355	0.024	0.118	0	0	0.213	0	0.024	0.047	0	0	0.047	0	0	0	0	0	0	0.071	0	0.213	0.047	0	0	0	0	0.095
1.936	0.683	0	1.86	0	3.075	0.038	0.456	0	0.152	0	0.076	0	0	0.038	0	0.114	0	0	0.038	0	0	0	0	0	0	0	0	0	0.038	0.076	0
2.804	0.892	0.127	1.02	0	1.657	0.064	0.574	0	0	0.319	0	0	0.765	0	0	0	0	0	0	0	0	0	0	0.191	0.127	0	0	0	0	0.382	0.064
3.588	0.557	0	4.215	0.139	2.856	0.139	0.697	0	0.174	0	0.418	0	0.07	0	0.383	8.15	0.139	0	0.766	0.035	0	0	0.035	0	0.313	0.139	0.174	0.348	0.766	2.16	0.174
2.729	1.137	0.065	2.664	0	2.989	0.13	0.845	0.065	0.032	0.097	0.487	0	0.065	0	0	0.227	0	0	0.162	0	0	0	0	0.13	0.455	0.097	0.032	0	0	0.357	0
2.794	0.426	0.537	3.59	0.074	6.033	0	0.389	0.037	0.481	0.185	2.572	0.019	0.074	0.019	0.13	8.457	0.722	0.074	0.592	0.019	0	0	0	0.074	0.148	0.056	0.222	0.093	0.241	0.833	0.056
4.072	0.599	0	11.178	0.519	23.074	0.04	3.154	0.958	1.198	0	2.715	0.04	0.04	0.2	0.24	23.713	1.517	1.557	1.357	0	0	0	0	0.04	0.319	0.16	0.838	0.639	0.519	5.868	0.2
1.807	0.38	0	1.204	0	1.141	0	0.063	0	0	0	0.032	0	0.063	0	0.095	3.296	0	0	0.222	0	0	0	0	0	0.095	0	0	0.222	0.19	1.014	0.254
4.034	0.157	0	0	0	0.039	0.235	0.039	0	0	0	0	0	0	0.313	0	0	0	0	0	0	0	0	0.196	0	0	0	0	0	0	0.039	0
3.258	0.815	0.272	3.22	0.233	0.582	0	0.582	0.039	0.465	0	0.233	0	0.349	0	0.039	0.233	0	0.892	0.155	0	0.039	0	0	0	0.698	0.078	0.31	0.272	0.155	0	0.078
1.565	0.506	0.138	1.289	0	4.465	0	0.299	0.138	0.023	0	0.023	0	0.046	0	0.023	3.82	0.414	0.046	0.299	0	0	0	0	0	0.115	0.092	0.184	0.069	0	0.69	0.253
0.774	0.432	0.018	2.304	0	0.9	2.322	0.054	0.036	0.108	0.63	0.234	0.36	0.036	0.756	0.864	0.054	0.378	0.666	0.342	0	0.306	0	0.612	0.54	0.18	0.144	0.558	0.432	0.828	4.446	0.576
0.813	0.13	0.033	0.195	0	0.228	0.26	0	0	0	0.553	0	0	0.033	0.293	0	0	0	0.065	0.13	0	0	0	0.065	0.13	0.228	0	0	0	0	0	0
1.596	0	0	0.836	0	0.418	0.266	0	0.152	0.038	0.57	0	0	0	0.228	0.494	0	0	1.52	3.191	0	0	0	0	0	0.152	0	0.038	0	0	0.494	0.228
1.413	9.173	0.143	9.746	1.208	8.354	0.143	0.102	1.454	0.635	0.819	6.9	0	0	0	0	0	0	0.307	0.532	0	0	9.971	0	0.164	0.389	0.041	0.287	0	0	0.184	0
2.914	0.194	0	0.311	0	0.505	0	0	0	0	1.787	0	0.078	0	0.117	0	0	0	0	0	0	0	0	0.039	0	0	0	0.505	0.039	0	0.155	0
1.425	0.629	0	0.922	0	0.671	0	0	0	0	0.545	0	0.168	0	0.293	0	0	0	0.461	0.126	0	0	0	0	0	0.251	0.042	0	0.042	0	0.251	0
1.713	20.955	0.036	15.671	3.025	21.72	0	0.182	2.66	0.51	1.239	1.931	0	0	0.255	0	0	0	0.765	0.146	0	0	0	0	0.073	0.401	0	0.182	0	0	0	0
0.281	0	0.028	0.14	0	0.281	0.701	0	0	0.028	0.449	0	0.112	0.084	0.14	0.028	0	0	0	0	0	0.252	0	0	0.084	0.477	0.252	0.196	0.168	0	0.617	0.084
1.681	17.908	0.551	8.867	0.232	11.591	0.319	1.333	0.985	0.087	0.695	0.464	0	0	0.377	0	0.087	0	0.377	1.739	0	0	0	0.087	0.087	0.058	0	0.058	0	0	0.29	0
1.252	0.094	0	0.688	0.031	0.188	0.375	0	0.063	0	0.25	0	0	0.469	0.469	0	0	0	0	0	0	0	0	0	0.438	0.657	0	0.469	0	0.031	0.782	0.063
1.532	0.025	0	0.914	0.321	0.346	0	0.272	0.173	1.038	0.939	0	0.222	0	0.025	0	0	0	0	0	0	0	28.557	0	0	0.247	0	0	0	0	0.321	0.247
0.401	0	0	0.434	0	0.134	0.1	0	0	0	0	0	0	0	0	0	0	0	0	0	0	0	0	0	0	0	0.067	0	0	0	0	0
0.655	0.456	0.119	4.148	0.119	1.746	0.02	3.215	0.06	0.496	0.238	0.278	0.159	0.139	0	0.496	0.04	0.119	0.02	5.299	0	0.159	0.079	0.06	0.02	0.377	0.099	0.496	0	0.06	10.22	0.298
0.567	0.613	0.34	4.561	0.113	4.039	0.59	0.794	0.25	0.794	0.386	0.545	0.136	0.408	0	0.386	0	0.227	0.113	2.746	0	0	15.612	0.023	0.204	1.611	0	0.182	0.045	0.113	4.152	0.386
0.43	0.406	0	0.955	0	0.74	3.079	0.024	0	0.024	0.072	0	0.239	0.143	0.477	0.024	0	1.313	0.143	0.072	0	0.048	0	0.024	0.286	0.382	0.024	0.119	0.668	0.74	1.026	0.072
0.634	0	0.091	0.906	0	0.423	0.362	0.121	0	0.211	0.121	0.121	0	0.453	0	0	0	0	0.091	0.091	0	0	0	0	0.544	1.117	0.121	0	0	0.181	1.027	0.03
1.516	0.12	0.14	3.911	0.259	1.716	0.16	8.759	0.1	0.14	0.259	0.06	0.04	0.02	0	0	0	0	0.12	12.53	0	0	0	0	0	0.499	0.08	0.04	0	0.04	17.937	0.219
0.572	0.184	0.184	5.716	0.609	2.194	1.125	0.313	0.184	0.59	0.553	0.387	0.24	0.129	0.221	0.055	0	0.055	0.055	0.055	0	0	2.231	0.148	0.129	0.756	0.221	0.148	0.203	0.295	4.499	0.018
0.493	0	0.026	0.311	0	0.83	0.052	0	0	0.052	0.363	0	0.052	0.078	0.026	0	0	0	0	0	0	0	0.207	0	0	0.181	0	0	0	0	0	0.104
1.072	0	0.107	0.214	0	0.036	0.214	0.036	0	0	0.214	0	0	0	0.322	0	0	0	0	0	0	0	0	0	0.107	0.357	0	0	0	0	0	0
1.951	0	0.264	0.053	0	0.211	0	0.053	0	0	0	0	0.132	0	0.58	0	0	0	0	0	0	0	0	0.079	0	0.132	0	0.053	0	0	0.053	0
0.869	0.148	0.055	0.481	0	2.181	0	0.037	0.111	0	0.943	0.055	0	0	0.277	0	0.351	0	0	0	0	0	0	0	0.037	0.222	0.018	0.665	0	0	0	0
0.347	0.058	0.203	3.01	0.029	1.823	0	0.058	0.608	0.318	0.145	0.637	0	0.289	0.029	0	0	0	0	0	0	0	0	0.029	0.174	0.781	0	1.1	0	0	0.029	0.087
1.033	0	0.258	0.094	0.023	0.047	0.047	0.117	0	0.07	0.61	0	0	0.047	0.141	0	0	0	0	0	0	0	0	0	0	0.047	0	0	0	0	0	0
0.376	0.699	0	1.155	0.027	2.149	0	0.054	0.269	0	0.376	0.215	0.027	0	0	0	0	0	0	0	0	0	0	0	0	0	0	0	0	0	0.081	0.161
0.858	0	0.221	0.025	0.049	0.025	0.294	0.196	0.025	0	0.098	0	0	0	0.319	0	0	0	0	0	0	0	0	0	0	0.147	0	0	0	0	0	0.368
0.292	0.408	0.146	2.567	0	3.092	0	0.029	0.204	0	0.146	0.204	0	0	0	0	0	0	0.146	0.554	0	0	0	0.029	0.117	0.583	0.175	0	0	0	0.35	0
0	1.53	0	1.56	0.031	2.906	0	0	0.612	0.031	0.031	0.489	0	0	0	0	0	0.031	0	0	0	0	0	0	0	0	0	0	0	0	0.031	0
1.665	0	0	0.198	0	0.429	0.725	0	0.016	0.033	0.412	0	0.363	0	0.165	0	0	0.033	0.066	0.132	0	0	0	0.544	1.006	0.676	0.066	0.082	0.066	0.181	0.28	0.148
0	0	0	0.153	0	0.687	0.153	0	0	0	0.038	0	0	0.115	0	0	0	0	0	0	0	0	0	0.115	0	1.145	0	0.267	0	0	0.229	0.229
0.574	0.03	0.091	1.239	0.03	2.448	0.091	0	0.091	0	0	0	0	0	0	0	0	0	0	0	0	0	0	0	0	0.242	0	0.181	0	0	0	0.121
0.313	0	0.12	1.155	0	1.035	0.698	0	0.168	0.024	0.385	0	0.193	0.193	0	0	0	0	0	0.072	0	0	0	0.193	0	0.457	0.024	0.217	0	0.048	0.193	0
2.75	0	0.093	0.062	0	0.185	0	0	0.062	0	0.062	0	0	0.031	0.309	0	0	0	0	0	0	0	0	0	0	0.062	0	0	0	0	0.093	0.031
0.713	0	0	0.238	0	0.832	0	0.089	0.119	0.059	0.594	0.03	0.089	0	0.03	0	0	0	0.149	0.03	0	0	0	0	0.119	0.03	0	0.03	0	0	0.03	0
0.334	0	0	0.084	0	0.446	0	0.028	0	0	0.028	0	0	0	0	0	0	0	0	0	0	0	0	0.139	0.251	0.028	0.028	0.362	0	0	0	0.446
2.416	0	0.128	1.153	0.165	3.771	0.165	2.508	0	0.018	0.494	0	0.256	0.183	0.018	0	0.018	0	0	1.428	0	0	0	0.201	0.018	1.355	1.172	0.494	0	0.128	2.343	0.165
0.77	0	0	0.355	0	0.148	0.118	0	0.059	0.03	0.03	0	0.296	0	0.237	0	0	0	0	0	37	0	0	0.444	0.03	0.059	0.059	0.03	0.148	0.059	1.066	0
3.777	0	0.258	0.715	0.143	0.315	0.029	0.687	0.057	0	0.315	0	0.172	0.057	0	0.057	0	0	0	0	0	0	0	0.372	0	0.2	0.086	0	0.057	0	0.029	0
2.575	0.284	0.089	1.385	0.036	0.266	8.169	0.053	0	0.071	0.124	0	0.32	0.071	0.018	0.089	0	0.142	0	0	0	0	0	0.249	0.213	0.479	0.053	0.018	0.497	2.238	0.728	0.071
2.246	0.126	0	1.3	0.076	0.038	2.851	0.151	0	0.126	0.883	0	0.278	0.063	0.744	0.114	0	0.202	0	0.025	0	0	9.816	0.265	0.379	0.391	0.063	0.038	0.315	1.009	0.164	0.088
1.915	0.686	0.024	1.537	0.024	0.213	0.047	6.052	0.047	1.253	0.757	0.827	0.165	0.024	0	0.236	0.095	0	0	3.617	0.118	0	0	0.047	0.095	0.071	0.071	0.047	0.071	1.3	2.057	0.024
0.952	0.249	0	1.473	0.045	0.023	0.136	0.091	0	0.113	0.385	0.023	0	0	0.272	0	0	0	0.136	0	0	0	0	0.068	0.091	0.045	0	0	0.023	0.045	0	0
1.095	0	0	0.569	0	0.084	0.063	0	0	0.021	0.611	0	0.253	0	0.758	0	0	0	0	0	0	0.147	0	0.021	0.253	0.211	0	0	0.084	0	0	0
3.267	0.042	1.138	1.328	0.653	0.358	0.337	2.234	0	0	0.379	0.042	0.211	0.105	0	0	0	0	0	0.316	0.105	0	0	0.084	0.021	0.379	0	0	0.063	0	1.096	0.084
2.909	2.475	1.812	8.446	1.046	3.879	0.23	1.25	0.051	0.306	0.434	0.102	0.026	0.255	0	0.357	0	0	0	1.378	0	0.051	0	0.128	0	1.454	0	0.051	0.23	0.026	1.761	0.051
1.494	0.656	0.437	2.951	0.182	0.947	0	0.437	0	0.073	0.583	0.146	0.109	0.146	0	0	0	0	0	0	0.073	0	0	0	0	0.729	0.036	0	0.073	0	0.146	0
0.671	2.213	0	0.647	0.124	5.819	0.323	0.323	0	0.075	0.174	0	0.025	0.497	0	0	0	0	0.373	3.208	0.025	0	0	0	0	0.199	0.373	0	0	0.025	2.164	0.149
2.747	0.624	0.849	2.397	0.2	0.375	0	0.824	0.05	0.025	0.449	0	0	0.075	0	0.05	0	0	0	0	0.175	0	0	0.05	0.05	0.4	0	0	0.05	0	0.1	0
2.163	1.24	1.41	1.872	0.194	0.681	0	4.157	0	0	0.146	0.049	0.122	0.316	0	2.795	0	0.049	0	1.58	0.122	0.024	0	0.097	0.243	0.778	0.073	0.024	0.17	0	5.542	0.097
2.398	0.1	0.699	0.924	0.1	0.1	0.15	2.123	0	0	0.1	0	0.225	0.724	0	0.225	0	0	0	0.949	0.025	0.15	0	0.35	0	0.699	0	0.05	0.125	0.05	8.119	0
5.303	0.536	2.622	1.37	0.218	0.636	0	0.973	0	0	0.417	0	0.338	0.675	0	0.536	0	0	0	1.549	0.02	0	0.02	0.497	0.079	0.497	0	0	0	0	3.873	0.596
5.251	0.637	2.201	2.049	0.167	1.897	1.852	1.153	0	0.061	0.774	0	0.121	0.167	0	0.288	0.046	0	0.015	1.138	0	0	0.03	0.121	0.167	0.425	0	0.015	0.046	0.091	4.538	0.228
4.204	0.25	1.219	0.86	0.281	0.266	0.109	0.359	0	0	0.234	0.016	0.203	0.109	0	0.078	0	0	0	0.016	0	0	0	0.094	0.047	0.156	0	0	0	0	0.922	0.063
6	0.244	0.841	1.86	0.266	0.509	0.089	0.974	0	0	0.111	0.022	0.531	0.133	0	0.62	0	0	0	2.059	0	0	0	0.465	0.044	0.332	0.022	0.089	0.066	0	3.542	0.022
2.075	0.066	0.109	1.223	0.044	0.983	0.175	0.262	0	0.087	0	0	0.109	0.197	0	0.371	0	0.044	0	0.087	0.022	0.153	0.022	0.066	0.022	0.175	0.087	0.349	0.087	0.066	1.922	0.393
2.186	0.393	1.032	0.712	0.344	0.049	0	0.639	0	0	0.319	0	0.319	0.172	0	0.098	0	0	0	1.155	0	0	0.025	0.442	0.025	0.59	0.123	0	0.049	0.172	2.407	0.025
1.853	0.436	0.894	0.523	0.109	0.174	0.044	1.199	0	0	0.044	0.022	0.262	0.589	0	0.371	0	0	0	1.526	0.022	0	0	0.458	0	0.283	0.044	0.022	0	0	3.575	0.022
1.126	0.407	0.063	1.095	0.219	0.563	0.188	0.031	0	0	0	0	0.156	0.094	0	0.094	0	0	0	0.156	0.063	0	0	0.125	0.063	0.438	0	0	0	0	0.97	0.219
1.573	0.3	0.035	1.025	0.053	0.247	0	0.018	0.018	0.389	0.194	0	0.3	0	0	0.336	0	0	0	0	0	0	77.413	0.283	0	0.124	0.053	0	0.053	0	0.495	0
1.327	1.857	0.017	1.393	0.116	1.874	0.332	0.017	0	0.066	0.199	0	0.149	0	0	1.476	0.017	0	0	0.597	0	0	0	0.166	0	0	0	0.033	0	0.017	3.101	0.116
1.957	0.641	0.337	1.923	0	0.945	0.202	0.135	0	0	0.304	0.067	0	0.034	0	2.497	0.034	0	0	2.159	0	0	0	0.034	0.067	0.371	0.034	0.034	0	0.101	1.518	0.101
5.745	6.402	2.556	5.209	0.803	2.142	1.168	1.68	0	0.17	0.292	0.219	0.243	0.243	0	1.022	0.024	0	0	1.12	0.049	0	0.049	0.292	0.146	0.219	0.097	0	0	0.049	3.165	0
3.023	0.628	1.152	4.04	0.464	1.781	0.165	1.616	0	0.06	0.269	0.359	0.045	0.165	0	0.195	0	0	0	2.02	0.045	0	0	0.12	0.075	0.284	0	0.195	0	0	2.798	0.209
3.476	0.438	2.206	0.68	0.106	0.196	0.181	0.786	0	0	0.544	0	0.091	0.468	0	0.378	0	0	0	0.756	0	0	0.015	0.121	0.045	0.363	0.03	0	0.045	0.03	2.72	0.06
3.355	0.172	0.43	0.344	0.401	0.287	0.201	0.889	0	0	0.201	0	0.143	0.143	0	0.115	0	0	0	0.545	0	0	0.172	0.172	0.115	1.09	0.029	0	0.029	0.057	1.52	0
1.565	0.316	0.1	0.416	0.017	0.067	0	0.416	0	0	0.133	0	0.017	0	0	0	0	0	0	0	0	0	0	0.017	0.1	0.117	0.033	0	0	0	0.633	0.233
3.436	0.102	2.316	0.993	0.382	0.127	0	3.207	0	0.025	0.178	0	0.611	0.891	0	0.509	0	0	0	2.952	0.102	0	0	0.509	0	0.305	0	0	0.102	0.025	5.625	0.127
3.183	0	1.591	1.108	0.171	0.057	0.085	3.296	0	0	0.512	0	0.568	0.796	0	0.341	0	0	0	1.535	0	0	0	0.824	0.171	0.654	0.085	0.171	0.085	0.142	9.548	0.313
1.693	1.07	0.646	2.34	0.223	0.936	0.468	1.025	0	0	0.156	0	0.089	0.29	0	2.139	0	0	0	0.379	0	0	0	0.156	0.111	0.49	0	0	0	0	3.632	0.178
4.453	0.366	2.562	1.484	0.447	0.447	0.163	1.647	0	0.041	0.651	0	0.061	0.447	0	0.468	0	0	0	7.035	0.061	0	0	0.122	0.02	1.139	0	0	0	0	7.483	0.325
3.727	5.788	1	5.061	0.515	1.364	0.121	0.727	0.03	0.303	0.303	0.758	0.03	0.273	0	2.515	0.091	0.091	0	1.333	0	0	0	0.212	0.121	0.152	0.03	0	0	0.061	2.606	0.091
2.061	0	0.27	0.638	0.221	0.245	0.074	0.711	0	0.049	0.123	0	0.221	0.245	0	0.196	0	0	0	0.196	0	0	0	0.466	0.098	0.368	0	0.074	0	0	3.435	0.172
1.644	0.022	0.373	0.504	0.263	0.153	0.066	1.008	0	0	0.131	0	0.11	0.219	0	0.833	0	0	0	0.833	0	0	0	0.197	0	0.482	0.044	0	0.131	0.022	4.602	0.066
7.478	0.114	1.908	2.022	0.343	1.679	0.763	1.526	0.076	0	0.153	0.038	0.458	0.267	0	0.725	0	0	0	1.602	0	0	0	0.076	0	0.725	0	0	0	0.076	4.998	0
0.883	1.132	0.045	4.957	0.136	1.29	0	0.113	0	0.091	0.091	0	0.023	0.158	0	0.792	0.023	0.045	0	0	0	0.045	0.023	0.023	0.045	0.068	0.023	0.023	0.136	0	1.698	0.023
1.595	0.586	0	1.758	0.293	0.781	0	0.033	0	0.033	0.163	0.163	0	0.033	0	0	0	0	0	0	0	0	0	0.065	0.13	1.139	0.098	0	0.033	0	0.033	0.293
0.708	0.017	0	0.59	0.051	0.051	1.062	0	0	0	0.253	0	0.185	0.084	0.27	0	0	0.337	0	0	0	0.017	0	0.118	0.118	0.455	0	0	0.337	0.27	0.067	0.32
0.377	4.577	0	11.53	2.173	5.012	0.087	1.593	0.869	0.637	0.145	1.854	0.029	0	0	0.087	0	0	0.869	2.057	0	0	0	0.029	0	0	0.058	0	0.029	0	1.101	0
1.123	0.207	0.173	3.748	0.121	1.019	0.207	0.777	0	0.121	0.19	0.086	0.052	0.19	0	1.883	0	0.104	0	0.207	0.069	0	0	0.069	0.052	0.138	0.052	0.086	0.225	0.035	3.938	0.138
0.622	1.151	0	2.768	0.031	1.431	0	0.031	0	0.156	0.187	0	0	0	0	0.498	0.124	0	0	0	0	0	0	0.062	0.093	0.093	0	0	0	0	0.093	0
0.262	9.744	0	17.126	1.083	12.205	0.131	0.262	0.098	0.886	0.066	2.493	0	0.066	0	6.955	0.262	0.131	0.131	0.033	0	0.098	0	0.295	0.164	0	0	0.098	0.098	0.197	1.903	0.23
3.004	0.767	2.141	1.31	0.272	0.431	0.064	0.975	0.016	0.032	0.623	0.08	0.32	0.144	0.144	0.048	0	0	0	0.016	0	0	0	0.016	0.016	0.655	0.16	0	0	0	0.08	0.24
5.777	0.994	3.364	0.698	0.402	0.085	0.148	1.862	0	0.021	0.275	0.127	0.212	0.36	0	0	0	0	0	0.042	0	0	0	0.127	0	0.783	0.106	0	0	0.042	0.085	0.042
2.25	1.366	0.201	0.362	0	0.241	0.362	0	0	0	0.08	0	0.281	0	0	0	0	0	0	0	0	0	0	0.04	0.121	1.085	0.723	0.201	0	0.04	0	0.121
6.431	1.345	0	0.21	0	3.405	0.042	0.252	0	0	1.303	0	1.009	0.925	1.261	0	0.126	0	0	0	0	0	0	0.252	0.042	2.06	0.378	0	0.336	0.168	0	0.504
3.495	1.185	4.2	3.075	0.3	0.54	1.23	1.23	0.03	0.135	0.27	0.09	0.255	0.675	0.015	3.96	0.015	0	0.045	0.975	0	0	0	0.12	0.135	0.975	0.045	0.015	0.09	2.61	1.785	0.675
1.596	2.944	0.472	3.237	0.067	0.922	0.517	0.36	0	0.09	0.607	0.067	0.315	0.067	0.584	1.214	0	0.157	0	0.09	0	0.022	0	0.225	0.157	0.629	0.067	0	0.045	0.225	0.539	0.27
2.644	0.15	1.849	0.322	0.215	0.043	0.623	1.268	0	0.021	0.258	0	0.064	0.15	0	0	0	0	0	0	0	0	0	0	0	0.645	0.258	0.043	0	0	0.021	0.301
4.269	0.887	6.187	0.576	0.312	0.072	0.767	4.245	0.024	0.288	0.839	0.096	0.264	0.6	0	0.12	0	0	0	0.12	0	0	0	0	0.336	1.463	0.144	0.144	0	0.168	0.12	0.384
3.296	0.434	0	0.165	0	0	1.079	0	0	0	0.644	0	0.809	0.12	0.584	1.483	0.03	0.494	0.015	0	0	0.03	0	0.33	0.509	0.39	0.06	0	0.524	3.041	0.434	0.33
2.953	0.505	3.812	0.224	0.187	0.187	0.243	2.112	0	0	0.841	0	0.243	0.318	0	0	0	0	0	0.056	0	0	0	0.093	0.112	1.458	0.299	0.037	0.037	0.093	0.449	0.43
1.706	0.044	2.149	0.377	0	0	0	3.279	0	0.066	0.133	0	0.066	0.288	0	0.155	0	0	0	3.234	0	0	0	0.022	0	0.377	0.044	0	0.022	0.066	7.909	0.266
1.477	1.724	0.035	0	0.106	0	0.211	0	0	0.211	0.246	0	0.106	0.07	0.633	0	0	0	0	0	0	0	0	0	0.246	0.07	0.141	0.035	0	0	0	0
1.675	0.88	0	1.079	0.057	0.057	1.59	0	0	0	0.142	0	0.028	0.227	0.028	0.085	0	0	0	0	0	0	0	0	0.028	0.511	0.256	0.17	0.114	0.057	0	0.142
1.484	0	0	0.04	0	0	0.02	0	0	0	0.791	0	0	0	0.198	0	0	0	0	0	0	0	0	0.02	0.02	0.02	0.119	0	0	0	0	0.02
4.254	0.471	0.301	0.809	0	0.094	0	9.43	0	0.151	0.282	0.019	0.32	0.038	0	0.151	0	0	0	6.042	0	0.019	0	0.019	0.038	0.903	1.054	0.414	0.282	0.094	8.282	0.489
1.713	3.929	0	2.33	0.046	0.845	0.046	1.85	0.046	0	0.525	0.069	0.411	0	0	1.622	0	0	0	2.49	0	0.046	0	0.069	0	0.297	0.091	0.183	0.023	0.206	2.284	0.48
2.706	0.459	0.344	0.39	0	0	0	0.825	0	0.023	0.183	0	0.252	0	0	0	0.092	0	0	0	0	1.284	0	0.069	0.046	0.619	0.619	0	0.069	0	0.527	0.642
2.884	0.271	0	1.528	0	0.246	0.37	0.049	0	0	0.592	0	0.567	0	0.838	0	0	0.246	0	0	0	0	0	0.493	0.444	0.222	0	0.049	0.148	0.099	0.074	0.567
1.327	0.273	0.371	0.878	0	0	0.156	0	0	0	0.663	0	0	0	0.371	0.039	0	0	0	0	0	0	0	0	0.254	0	0	0.137	0	0.644	0.059	0.059
4.356	1.782	0.05	4.406	0	0.025	7.995	0.074	0	0	2.203	0	0.347	0.099	0.866	1.312	0	0.866	0	0	0	0	0	0.297	0.322	3.119	0.099	0	1.312	5.371	0.05	0.668
1.437	1.166	0	0.91	0	0.176	0.335	0.032	0	0.192	0.783	0.128	0.048	0.112	0.399	0.08	0	0.431	0	0	0	0.016	0	0.016	0.224	0.974	0.048	0	0.24	0.192	0.032	0.016
1.358	0.179	0.026	0.179	0	0.282	0.103	0	0	0.077	0.333	0	0.077	0.128	0.154	0.026	0	0	0	0	0	0	0	0.205	0.128	0.128	0.077	0.026	0	0.154	0	0.077
1.402	1.646	0.386	1.687	0.041	0.772	0.041	0.853	0	0.061	0.183	0.569	0	0.081	0.02	0.528	0	0	0	0.122	0	0	0	0.102	0.041	0.122	0.041	0	0.102	0.061	1.057	0.264
1.686	0.428	0.101	1.41	0.101	0.252	0	0.478	0	1.107	0.252	0.151	0.101	0.05	0	0.025	0	0	0	0	0	1.082	0	0.101	0	0.503	0.05	0	0.126	0.151	0.604	0.151
1.709	1.13	0.261	1.419	0.029	1.767	0	0.058	0	0.319	0.435	0.174	0	0.174	0	0.116	0	0	0	0.029	0	0.087	0	0.058	0	0	0	1.159	0	0.695	0.029	0.463
1.948	0.3	0.514	0.557	0	0.171	0.064	2.355	0	0.235	0	0.021	0.214	0.021	0	0.557	0	0	0	1.97	0	0.107	0	0.128	0	0.407	0.214	0.107	0.043	0.021	1.905	0.792
2.122	1.88	0	0.988	0	1.133	0.121	0	0	0.072	0.82	0.072	0	0	0.386	0.121	0	0	0.048	0	0	0	0	0	0.072	0.024	0.169	0	0.217	0.241	0	0
3.016	5.104	0.325	2.088	0.093	0.603	0	0.093	0.139	0.186	1.206	0.278	0.232	0	0	0.278	0.232	0	0	0	0	0.186	0	0	0	0	0.278	0	0	0.093	0.418	0
5.409	0.094	0	0.112	0	0.075	0	0.019	0	0	1.759	0.019	0	0	0.505	0	0	0	0	0	0	0	0	0	0.075	0.094	0	0	0	0	0	0.131
1.413	2.148	0.206	2.972	0.059	0.589	0.177	0.677	0	0.353	0.147	1.619	0.029	0.412	0	0.971	0.059	0	0	0.324	0	0	0	0.294	0	1.354	0.029	0.088	0.059	0.206	1.089	1.001
2.413	0	0	0.032	0	0	0	0	0	0	0.254	0	0.032	0	0	0	0	0	0	0	0	0	0	0.032	0	0	0.064	0	0	0.064	0	0
2.888	0.323	0	0.3	0	0	0.231	0	0	0	1.132	0	0.046	0	0.162	0	0	0	0	0	0	0	0	0.023	0	0	0	0	0.046	0.046	0	0.023
4.64	0.315	0.052	0.131	0	0.131	0.052	0.026	0	0	3.093	0.131	0.026	0	0.524	0.026	0	0	0	0	0	0	0	0	0	0	0.052	0	0	0.026	0	0.183
4.066	0.027	0	0.053	0	0.133	0.133	0	0	0	1.355	0	0.106	0	0.319	0	0	0	0	0	0	0	0	0.027	0	0	0.053	0	0	0.053	0	0
4.707	0.387	0	0.224	0	0.102	0	0.081	0	0.02	1.63	0	0.061	0	0.733	0	0	0	0	0	0	0	0	0	0	0	0	0	0	0.02	0	0.061
1.668	0.176	0.088	0.088	0	0.022	0.022	0	0	0	0.549	0	0.132	0	0.066	0	0	0	0	0	0	0	0	0	0.241	0.395	0.022	0	0	0.044	0	0.044
4.717	0	0.114	0.133	0	0.019	0.057	0.076	0	0	1.807	0	0.076	0	0.304	0	0	0	0	0	0	0	0	0.076	0.038	0	0	0.038	0	0	0	0.152
8.067	3.35	0	0.375	0	0.948	0	0.132	0	0	2.138	0.022	0.066	0.044	0.727	0	0	0	0	0	0	0	0	0.044	0	0.022	0	0.044	0	0.022	0.022	0
4.612	0.814	0.086	0.043	0.029	0.129	0.1	0.1	0.043	0.214	0.486	0.1	0	0	0.1	0	0	0	0	0	0	0	0	0.014	0	0.071	0	0	0	0.043	0.014	0.171
1.506	0.458	0	0.381	0	0.076	0.019	0	0	0	0.877	0.019	0.076	0.019	0.114	0	0	0	0	0	0	0	0	0	0.095	0	0	0.057	0	0.076	0.019	0.172
3.011	0.232	0.051	0.232	0.103	0.283	0.103	0.154	0	0.437	2.136	0.206	0.232	0	0.669	0	0	0.026	0.309	0	0	0	0	0.18	0.18	0.026	0.026	0	0	0	0	0.232
4.622	0.707	0.054	0.127	0	0.58	0.018	0.073	0.036	0.018	1.323	0.036	0	0	0.399	0	0	0	0	0	0	0	0	0.109	0.054	0.036	0	0.127	0	0	0	0
6.699	1.047	0.05	0.133	0.017	0.615	0.083	0.166	0.017	0	1.263	0	0.017	0	0.499	0	0	0	0	0	0	0.266	0	0.017	0.1	0.249	0.05	0	0	0	0	0.266
3.166	0.556	0	0.652	0	2.392	0.048	0.024	0	0.121	1.305	0	0.145	0.121	0.242	0	0.918	0	0	0	0	0	0	0	0	0	0	1.692	0	0.193	0	0.145
3.139	1.89	0.064	0.192	0.32	2.53	0.096	0.384	0	0.032	0.48	0	0.256	0.352	0.609	0.16	0	0	0	0	0	0	0	0.128	0.096	0.512	0.448	0	0	0.096	0.032	0.256
3.363	0.641	0	0.069	0	0.275	0.023	0.023	0	0	1.075	0	0	0.023	0.412	0	0	0	0	0	0	0	0	0	0.023	0.137	0	0	0	0	0	0
1.748	0.954	0.477	0.826	0	0.668	0	0	0	0.254	0.668	0.064	0.159	0.699	0.509	0	0	0	0	0	0	0	0	0.095	0.127	0.318	0.032	0.509	0	0.032	0	0.89
5.704	3.598	0.044	0.219	0.022	0.066	0	0.088	0	0.066	1.075	0.022	0.241	0	0.373	0	0	0	0	0	0	0	0	0.044	0	0	0	0.022	0	0.022	0	0.066
7.628	0.557	0	0.501	0	2.079	0.111	0.019	0	0.093	2.803	0	0.111	0	0.668	0	1.93	0	0	0	0	0	0	0.019	0	0.019	0	0.742	0	0.111	0	0.13
1.536	0	0	0.158	0	0.039	0	0.158	0	0.197	0.276	0.315	0	0.079	0.63	0	0	0	0.039	0	0	0	0	0	0.276	0.315	0	0	0	0.079	0.197	0.197
1.402	0.163	0.02	0.772	0.02	0.203	0.041	1.768	0	0.041	0	0.183	0.081	0	0	0.081	0	0	0	0.305	0	0.041	0	0.041	0	0	0	0.142	0	0.081	3.596	0.163
0.419	0.063	0	0.294	0	0	0	0.482	0	0.084	0.105	0	0.042	0	0	0	0	0	0	0	0	0	0	0	0	0.042	0.126	0	0	0.042	0.252	0
1.871	0.064	0.192	0.032	0.064	0.144	0	0.112	0	0	0.352	0	0.064	0.128	0.48	0	0	0	0	0	0	0	0	0	0.08	1.679	0.176	0.032	0	0	0.08	0.32
3.287	0.365	0.078	0.104	0.052	0.652	0.052	0.47	0	0.365	3.157	0	0	0.104	0.73	0	0	0	0	0.052	0	0	0	0	0.078	0.313	0.104	0.052	0	0.078	0	0.026
2.644	0.574	0	0.087	0	0.087	0.07	0.07	0.052	0	1.548	0.017	0.017	0	0.47	0	0	0	0	0	0	0	0	0	0	0	0	0	0	0.017	0	0
4.007	3.08	0.055	0.109	0	0.055	0	0.027	0	0	1.499	0	0	0.055	0.382	0	0.109	0	0	0	0	0	0	0.136	0.082	0	0.136	0.027	0	0	0.027	0
3.037	1.953	0.049	3.71	0.033	0.821	27.068	0.098	0.443	0.033	0.657	0.098	0.443	0	0.361	0.295	0	0.755	0	0.033	0	0	0	0.164	0.016	0.64	0.016	0.033	0.164	26.133	0.41	0.427
1.8	0.206	0.154	1.055	0.116	0.322	0	2.765	0.244	1.08	0.669	0.077	0.219	0.051	0	0	0	0	0.039	9.259	0	0.013	68.879	0.193	0	0.694	0.09	0	0.013	0	9.889	0.013
2.936	0.494	0.026	0.468	0	0.208	0.208	2.312	0.026	0.961	0.234	0	0.598	0.078	0.286	1.611	0	0	0	4.495	0	0.156	0	0.364	0.13	0.468	0.078	0	0	0	2.156	0.468
0.849	1.066	0.167	2.547	0	1.465	0	0.017	0.266	0.1	0.383	0.433	0.117	0.033	0.932	0	0	0.2	0	0	0	0	0	0.033	0.3	0.833	0.067	0.033	0.2	0	0.216	0.416
3.074	0.05	0	0.65	0	0.2	1.075	0	0.05	0	0.625	0.05	0.775	0.05	0.375	0	0	0.575	0	0	0	0	0	0.575	0.025	0.525	0.1	0	0.25	0.225	0.1	0.25
1.835	11.621	0.481	0.437	0.087	3.713	5.941	0.83	0.087	0	0.437	0	0	2.01	0	0	0	0	0.044	58.847	0	0	0	0.218	0.262	0.83	0.131	0	0	0.262	26.737	0.044
0.859	0.654	0	0.859	0	0.131	0	0.019	0.075	0	0.373	0	0.28	0	0.915	0	0	0.448	0	0	0	0	0	0.392	0.542	0.243	0	0.075	0.728	0	0.112	0.392
0.74	0.204	0.074	0.722	0	0.037	0.666	0	0.111	0	0.037	0	0.019	0.296	0.796	0	0	0	0	0.056	0	0	0.148	0.037	0.555	0.481	0	0.148	0.037	0.185	0.722	0.074
1.314	0.666	0.111	0.222	0	0.5	0.37	0.037	0.185	0	0.37	0.019	0.278	0	0.555	0	0	0.648	0	0	0	0	0	0.259	0.296	0.315	0.019	0.111	0.278	0.019	0.296	0.204
1.353	0.056	0.169	0.141	0	0.113	0	0	0	0	0.056	0	0	0	0.141	0	0	0	0	0	0	0	0	0	0.056	0.225	0.056	0	0.113	0.028	0.028	0.113
1.614	0.323	0.025	0.447	0	0.074	0.248	0	0.074	0	0.571	0	0.497	0	0.099	0.05	0	0.621	0	0	0	0	0	0.323	0.223	0.05	0.025	0.05	0.447	0.422	1.887	0.372
1.18	0.058	0.115	0.547	0	0.058	0.345	0.029	0.029	0	0.69	0	0.288	0	0.029	0.058	0	0	0	0	0	0.029	0	0.201	0.115	1.064	0.115	0.144	0.23	0.633	1.554	0.575
1.518	0.1	0	1.103	0	0.2	0.158	0.029	0.029	0.029	0.401	0	0.43	0	0.53	0	0	0.301	0	0.086	0	0	0	0.272	0.344	0.315	0.029	0	0.014	0.057	0.186	0
1.483	0.257	0	0.656	0	0.143	0.2	0	0	0	0.257	0	0.171	0	0	0	0	0	0	0	0	0	0	0.171	0.057	0.143	0.029	0	0	0.029	0	0.057
0.659	0.622	0.293	1.171	0	0.256	4.429	0.11	0.146	0.037	0	0	0	0.915	0	0.073	0	0	0	0	0	0	0	0	0	0.293	0	0.037	0	1.061	0.073	0.586
2.341	0.455	0.136	0.75	0	0.136	0.341	0	0.114	0	0.568	0	0.568	0.432	0.296	0.023	0	0.386	0	0.045	0	0	0	0.341	0.023	0.682	0.25	0.182	0.341	0.068	0.386	0.546
0.408	0.668	0.074	1.411	0.074	0.445	0	0.148	0.074	0	0.223	0.074	0	0.037	0	0	0	0	0	0.037	0	0	0	0	0.037	0.037	0.26	0	0	0	0.037	0
2.098	0.123	0.159	0.652	0	0.035	0.917	0	0.123	0.071	0.529	0	0.67	0.018	0.476	0.265	0.018	0.952	0	0.018	0	0	0.018	0.811	0.353	0.776	0.159	0	0.97	1.393	0.794	0.071
1.647	0.364	0.15	1.69	0	0.235	0.663	0.107	0.107	0.193	0.77	0	0.364	0.043	0.15	0.235	0	0.599	0	0.086	0	0	0	0.257	0.021	0.257	0.043	0	0.257	0.15	0.171	0.3
2.988	0.734	0.154	1.059	0	0.239	6.129	0.102	0.154	0.017	1.024	0	0.461	0.068	0.615	0.273	0.427	1.11	0	0.068	0	0	0	0.461	0.444	0.598	0.802	0.102	1.281	4.627	0.546	0.034
1.714	0.18	0.132	1.463	0	0.012	1.067	0.036	0.216	0.096	0.324	0.036	0.06	0.012	0.42	0.324	0	0	0	0.012	0	0	0	0.156	0.42	0.851	0.06	0	0.096	0.168	0.264	0.24
1.6	0.594	0.091	0.823	0.023	0.023	9.349	0.046	0.343	0.023	0.663	0	0.137	0.114	0.137	0	0	0	0	0	0	0	0	0.16	0	0.457	0.046	0	0	14.309	0.046	0.069
2.187	0.055	0	0.498	0	0	1.218	0.055	0.028	0	0.277	0	0.692	0.194	0.941	0.305	0	0.498	0	0	0	0	0	0.581	0.831	0.249	0.249	0	0.415	3.433	1.772	0.305
0.891	1.904	0.584	5.835	0.092	1.413	0.061	0.092	0.645	0.092	0.031	0.154	0	0	0	0	0	0	0	0	0	0	0	0	0	0.092	0.061	0.031	0	0.031	0.061	0.522
0.904	0.06	0	0.211	0	0.06	0	0	0.09	0	0.03	0.03	0	0	0.03	0	0	0	0	0	0	0	0	0	0	0	0	0	0	0	0	0
0.991	0.27	0.068	1.599	0.068	0.225	0.113	0.023	0.068	0.023	0	0.023	0	0.113	0	0.09	0	0	0	0.068	0	0.045	0	0	0.09	0.135	0.54	0	0	0	0.27	0
0.396	0.951	0.264	1.189	0.159	0.687	0.026	0	0.211	0.026	0	0.132	0	0	0	0	0	0	0	0	0	0	0	0	0	0.449	0	0	0	0	0	0
1.352	0.082	0.369	0.43	0.102	0.205	0.082	0.02	0.184	0	0.225	0.041	0.061	0	0	0.02	0	0	0	0	0	0	0.02	0.02	0.143	0.635	0.246	0.164	0	0	0.041	0.389
0.528	0.411	0	0.91	0	0.411	0	0	0.264	0	0	0	0	0	0	0	0	0	0	0	0	0	0	0	0	0	0	0	0	0	0	0
0.657	0.076	0.632	0.379	0	0.202	0.076	0	0.025	0	0.253	0.025	0	0.202	0	0	0	0	0	0	0	0	0	0	0.379	0.556	0	0.126	0	0	0.025	0.657
2.419	0.098	0.122	0.318	0	0.196	0.269	0.049	0.049	0.073	0.391	0	0.709	0	0.342	0.196	0.024	0.244	0	0	0	0	0	0	0.147	0.122	0	0.024	0.22	0	0.073	0.049
0.971	1.079	0.342	1.492	0.018	0.449	0.306	0.054	0.108	0.126	0.845	0.018	0.27	0.108	0	0.378	0	0	0	0.018	0	0	0	0.324	0.108	0.521	0.018	0.198	0.288	0.216	0.449	0.306
0.286	0.159	0.827	1.178	0	0	0	0.032	0.255	0.223	0.891	0	0	0	0	0	0	0	0	0	0	0	0	0.032	0.095	0	0.159	0	0	0.605	0	0
1.443	1.176	0.053	0.855	0	0.321	0.481	0.321	0.534	0.053	0.641	0	0	0	2.245	0	0	0.428	0	0	0.214	0	0	0.16	0.909	0.053	0	0	0	0.107	0.214	0
0.28	0.342	1.027	2.024	0.031	0.311	0	0.093	0.436	0.031	0.093	0.031	0	0.187	0	0	0	0	0	0	0	0	0	0	0	0.125	0.093	0	0	0.093	0.062	0.031
1.024	0.439	0	1.353	0	0.037	0.037	0	0.293	0.037	0.219	0	0.037	0	0.073	0	0	0	0	0	0	0	0	0	0.037	0.878	0.219	0.256	0	0.037	0	0.658
0.204	0.884	0.521	2.629	0.045	0.567	0.113	0.113	0.295	0.068	0.091	0	0.045	0.974	0	0.159	0	0	0	0	0	0	0	0	0	1.677	0.159	0.793	0.023	0	0.204	0.317
0.431	0.033	0	0.531	0	0.166	0	0	0.033	0	0	0	0	0.266	0	0	0	0	0	0	0	0	0	0	0	0.266	0	0.498	0	0	0.066	0.232
0.745	0.994	0.571	0.546	0	0.174	1.192	0.025	0.348	0	0	0.124	0	0.298	0	0.025	0	0	0	0	0	0	0	0.025	0.075	0.124	0.224	0	0	0.149	0	0.298
0.473	0.799	0.148	0.976	0	0.325	0.118	0.059	0.296	0.03	0.414	0	0	0	0	0	0	0	0	0	0	0	0	0	0.207	0.799	0.473	0	0	0	0	0.266
0.065	0.969	0.388	0.937	0	0.711	0.065	0.097	0.42	0	0	0.226	0	0.323	0	0	0.097	0	0	0	0	0	0	0	0	0.258	0	0	0	0	0.323	0.162
0	0.789	0.146	3.008	0.029	0.613	0	0	0.438	0.058	0	0.058	0	0	0	0.292	0	0	0	0	0	0	0	0.058	0.117	0.058	0	0	0	0	0.234	0.263
0.842	0.407	0.136	0.679	0	0.706	0	0.027	0.19	0.054	0.054	0.326	0	0.217	0.109	0	0	0	0	0	0	0	0	0.054	0.027	0.19	0.027	0.163	0	0	0.081	0.462
0.68	0.702	0.285	2.237	0	0.965	0	0	0.417	0.022	0.066	0.088	0	0.175	0	0	0	0	0	0	0	0	0	0.022	0.022	0.088	0.132	0	0	0	0.044	0.154
0.325	0.552	0.227	0.941	0	45	0	0	0.162	0	0	0	0	0	0	0	0	0	0	0	0	0	0	0	0	0.097	0.487	0	0	0	0	0.032
3.879	0.478	0	0.222	0	0.29	0.034	0.051	0	0	0.393	0	0.923	0	0.718	4.221	0	0.632	0	0	0	0	0	0.666	0.359	0.034	0.017	0.103	0.29	0.017	0.393	0.649
4.351	7.764	0	2.307	0.019	3.076	0.056	0.244	0	0	1.819	0.3	1.275	0.038	0.469	6.077	0	0.525	0	0	0	0.056	0	0.769	0	0.413	0.113	0.131	0.113	0	0.131	0.431
2.444	2.937	0	0.966	0.059	1.518	0	0.118	0	0	2.207	0.158	0.473	0.02	0.315	1.045	0.374	0.315	0	0	0	0.552	0.02	0.335	0	0.217	0.039	0.138	0.039	0	0.039	0.197
1.456	3.111	0	0.496	0	0.86	0	0.066	0	0	0	0.099	0.033	0	0	0.132	0	0	0	0	0	0	0	0	0.165	1.125	1.357	0.066	0	0	0.033	0
3.086	1.701	0.024	0.79	0	0.765	0.219	0.024	0	0.012	0.887	0.024	0.279	0	0.705	4.252	0	0.146	0	0	0	0.061	0	0.207	0.304	0.328	0.109	0.061	0.364	0	0.34	0.474
1.691	1.306	0.082	1.787	0	0.289	1.925	0.041	0	0.165	1.224	0.11	0.371	0.027	0.33	2.117	0	0.481	0	0	0	0.041	0.069	0.096	0.082	0.069	0.014	0.124	0.344	0.33	0.124	0.069
2.186	0.533	0.028	0.364	0	0.448	0.617	0.168	0	0	0.813	0.028	0.196	0.084	0	1.766	0	0.056	0	0	0	0	0	0.14	0	0.701	0	0.224	0.42	0	0.112	0.533
1.084	5.149	0.068	2.727	0.017	3.015	0.728	1.152	0	0.288	1.016	0.474	0.034	0.102	0.322	4.065	0	0.136	0	0.813	0	0.034	14.295	0.034	0.169	0.474	0.068	0.017	0.034	0.034	1.728	0.119
1.676	5.01	0	2.523	0.054	2.271	0.036	0.414	0.018	0.018	0.883	0.541	0.541	0.054	1.316	19.012	0.072	0.162	0	0.144	0	0.469	0.09	0.577	1.37	0.811	0.072	0.324	0.27	0.036	1.784	0.613
0.606	7.683	0	3.084	0.303	3.102	0.16	0.232	0.018	0	0.446	0.57	0.018	0	0	3.012	0	0	0	0.018	0	0	0	0	0.018	0.018	0.018	0	0.036	0	0.321	0.071
1.46	1.766	0.042	0.375	0.014	0.96	0	0.083	0	0	0.417	0	0.042	0	0.556	4.13	0	0.528	0	0	0	0.014	0.07	0.056	0.334	0.125	0	0	0.501	0	0.139	0.765
2.168	0.394	0	0.079	0	0.512	0.315	0	0	0	0.197	0	0.079	0	0.591	0.079	0	0	0	0	0	0	0	0	0.394	0.039	0	0	0.355	0	0.039	0.473
1.037	3.156	0.022	0.401	0	0.769	4.516	0.056	0.123	0	0.513	0.19	0.234	0.056	0.279	0.301	0	0.223	0.056	0	0	0.022	0.033	0.19	0.245	0.546	0.011	0.067	0.112	0.401	0	0.223
1.685	4.475	0	0.516	0	1.015	1.622	1.304	0.009	0.082	0.915	0.063	0.299	0.045	0.688	6.939	0.009	0.217	0.009	2.093	0	0.127	0.009	0.263	0.734	0.553	0.018	0.1	0.245	1.54	3.723	0.154
6.437	1.016	0.062	0.801	0.277	0.616	0	48.937	0	3.049	2.402	0.123	0.216	0.031	0.339	6.098	0	0	1.509	49.399	0	0	0.123	0.092	0.277	2.125	0.246	0	0.031	1.447	40.006	0.77
1.415	0.227	0	0.087	0.017	0.122	0.122	0.07	0	0	0.297	0	0.105	0	0.856	1.572	0	0.419	0	0	0	0	0	0.035	0.245	0.297	0	0.087	0.052	0	0.14	0.349
2.085	2.215	0	0.174	0	0.869	0.087	0.043	0	0	0.348	0.087	0.13	0	0.087	0.043	0	0	0	0	0	0	0	0	0	0	0.174	0	0	0	0	0
1.336	1.537	0	0.134	0	0.368	0.134	0.301	0	0.368	0	0	0	0	0	0	0	0	0	0	0	0	0	0	0	0.134	0	0	0.033	0.033	0.033	0
1.458	2.552	0	0.729	0	0.813	0.14	0.14	0.028	0	0.112	0.112	0.056	0	0.14	0	0	0	0	0	0	0	0	0.084	0	0	0.084	0	0	0	0	0.056
1.69	0.724	0	0.06	0	0.151	0	0	0	0	0.302	0.03	0	0	0	0	0	0	0	0	0	0	0	0	0	0	0	0	0	0	0	0
1.496	2.51	0	0.395	0	0.739	0.223	0	0	0	0.241	0.017	0.069	0	0.447	10.641	0.052	0	0	0	0	0	0	0	0.516	0.189	0.069	0.206	0.052	0	0.997	0.774
1.381	0.661	0	0.374	0	0.173	0.029	0.144	0	0.403	1.352	0	0	0	0.546	1.409	0	0.316	0	0	0	0	0.029	0	0.115	0.086	0.058	0.345	0.115	0	0.058	0.288
1.429	0.421	0	0.11	0	0.293	0.495	0.018	0	0	0.183	0	0.366	0	0.128	0.568	0	0.128	0	0	0	0	0	0.257	0	0.147	0	0	0.018	0	0	0.275
0.49	1.734	0	0.438	0	0.298	0	0.035	0	0	0.228	0	0.123	0	0.105	4.133	0	0.175	0	0	0	0	0	0.035	0.053	0.053	0	0	0.018	0	0.018	0.333
3.03	5.673	0	0.423	0	1.55	0	0	0	0	0.916	0.388	0.669	0	0	0.951	0	0.846	0	0	0	0.035	0.035	0.564	0	0.035	0	0	0.634	0.035	0.317	0.211
0.531	1.526	0.086	0.206	0	0.634	0.034	0.446	0	0	0.017	0.034	0	0.034	0	0.189	0	0	0	0	0	0	0.069	0.086	0	0.154	0.257	0	0	0	0.257	0
1.597	0.721	0.052	0.18	0	0.773	0.412	0.026	0	0	0.67	0.026	0.747	0.335	0.696	2.962	0	0.721	0	0	0	0	0	0.721	0.567	0.206	0	0.206	0.464	0	0.18	0.67
0.593	0.963	0	0.389	0.185	0.611	0.074	3.871	0.056	0.704	0.482	0	0.093	0	0	4.705	0	0	0	2.889	0	0.148	81.052	0.037	0	0.148	0	0	0	0	8.39	0.148
0.572	0.943	0	0.505	0	0.202	0.067	0	0	0	1.65	0.101	0	0	0	0.034	0	0	0	0	0	0	0	0	0	0	0.202	0	0	0.067	0	0
4.109	5.614	0	1.79	0.244	1.261	0.081	5.899	0.081	1.953	2.889	0.203	0.407	0	0	3.458	0	0.041	0.61	1.505	0	0	91.334	0.203	0	1.505	0.122	0	0.122	0	3.987	0.529
0.587	5.208	0.171	1.394	0	3.081	0.073	0.244	0	0.073	0.024	0.098	0.049	0.22	0	2.861	0	0	0	0	0	0.171	0	0	0.024	2.103	0	0.562	0	0.098	0.073	0.905
0.445	2.41	0.074	0.89	0	1.928	0.185	0.111	0	0.037	0.074	0.185	0	0	0.148	0.148	0	0	0	0	0	0	0	0	0.297	0.408	0.927	0	0	0	0	0
0.752	2.209	0	0.774	0	1.184	0.251	0.023	0	0	0.319	0.046	0.137	0.023	0.911	1.389	0	0.114	0.023	0	0	0.046	0.023	0	0.296	0.342	0.023	0.046	0.114	0	0.296	0.296
3.868	0.332	0.332	0.514	0	0.272	0.06	10.215	0.181	0	0.212	0	0.181	0.06	0	0.06	0	0	0	22.817	0	0	0	0.332	0	0.181	0.06	0.302	0.03	0.091	26.987	0.514
4.611	0.391	0.848	0.674	0.022	0.152	0.022	7.068	0.13	0	0.109	0	0.152	0.022	0	0	0	0	0	0.674	0	0	0	0.152	0.022	0.609	0.043	0.087	0.087	0.065	1.327	0
2.574	0.336	0.09	0.157	0	0	0.112	2.596	0.067	0	0.47	0.112	0.112	0	0	0	0	0	0	0.09	0	0	0	0	0	0.067	0.022	0	0	0	0.694	0.022
6.042	0.588	3.494	0.784	0.229	0.098	0	1.894	0.033	0	0.784	0.131	0.523	0.065	0	0.065	0	0	0	0.098	0	0	0	0.163	0.033	0.523	0.131	0	0.033	0	0.49	0.098
3.788	0.034	0.241	0.241	0	0	0	0	0	0	0.964	0.069	0	0.138	0.31	0	0	0	0	0	0	0	0	0	0.034	0.723	0	0.482	0.207	0.034	0.31	0.62
4.421	0.071	0.071	0.282	0.447	0	0.047	0.259	0	5.621	1.693	0	0.306	0	0	0	0	0	0	0.047	0	0	98.801	0.212	0	0.917	0	0	0.212	0	0.564	0.282
6.795	0.107	7.649	0.391	0	0.036	0.285	0.961	0	0	0.178	0	0.071	1.067	0	0.142	0	0	0	0.32	0	0	0	0	0	1.672	0	0.462	0.107	0.178	1.53	0.783
3.474	1.541	1.903	0.393	0.03	0.03	0.151	0.181	0	0	0.211	0	0.121	0	0	0	0	0	0	0	0	0	0	0.121	0.121	0.03	0.151	0	0	0.06	0.121	0.272
5.444	0.412	3.561	0.383	0.412	0	0.147	1.001	0	0	0.235	0	0.147	0.412	0	0.118	0	0	0	0.147	0	0	0	0.088	0	0.795	0.059	0.206	0.147	0.029	1.089	0.589
2.468	0.747	0.065	0.292	0	0.065	0	0	0.032	0.032	0.357	0	0	0	0	0	0	0	0	0	0	0	0	0	0	0.584	0	0	0.065	0.032	0.065	0
7.917	1.418	0	0.158	0	0.236	0	0.039	0.158	0	0.158	0	0.236	0	0.591	0	0	0	0	0	0	0	0	0.039	0	0	0	0	0.118	0	0	0
5.637	0.669	0	0.223	0.032	0.064	0	0	0	0.096	0.605	0.287	0.287	0.096	0.287	0	0	0	0	0	0	0	0	0	0	0.191	0.032	0	0	0	0.064	0.032
3.237	0.17	0.136	0	0	0.068	0.034	0	0	0	0.477	0	0	0	0.341	0	0	0	0	0	0	0	0	0.068	0	0	0	0	0	0.102	0	0
4.967	0.033	0.3	0.133	0	0	0	0.033	0.033	0	0.567	0	0.067	0.033	0.2	0	0	0	0	0	0	0	0	0	0	0	0	0	0.033	0.067	0	0.133
2.144	0.157	0.288	0.758	0	0.235	0.235	0.105	0.105	0.078	0.445	0.026	0.235	0.026	0.654	0.418	0	0	0	0.026	0	0	0	0.131	0.235	0.105	0.026	0.366	0.078	0.052	0.366	0.418
1.007	0.03	0.119	0.03	0	0	0.119	0	0	0	1.007	0	0	0	0	0	0	0	0	0	0	0	0	0.059	0	0.089	0	0	0	0	0	0
2.516	0.136	0	0	0	0	0.102	0.034	0.034	0	0.714	0	0.17	0.034	2.074	0	0	0	0	0	0	0	0	0.102	0.408	1.156	0	0	0.204	0.034	0	0.102
2.46	0.857	0.663	0.857	0.028	0.028	0.055	0.111	0.055	0.083	0.719	0.249	0.332	0.166	0.332	0.276	0.083	0.083	0	0	0	0	0.111	0.028	0.193	0.442	0.249	0.028	0.415	0	0.636	0.58
2.34	0.708	0.277	0.585	0	0.062	0	0.031	0.031	0.031	0.031	0.062	0.154	0.462	0	0.092	0	0	0	0	0	0	0	0	0	0.985	0.062	0.246	0.092	0	0.462	0.893
3.07	0.126	0.075	0.403	0.075	0.025	0.377	0.05	0.05	0	0.151	0	0.101	0	0.126	0.352	0	0	0	0.151	0	0	0.151	0	0.226	0.931	0	0	0.403	0	1.661	0.83
0.768	0	0	0	0	0	0.137	0	0	0	1.207	0.055	0	0	0.192	0	0	0	0	0	0	0	0	0	0	0	0.027	0	0	0	0	0
2.415	0.144	0	0	0	0	0.072	0	0	0.036	0.288	0.613	0	0	0.469	0	0	0	0	0	0	0	0	0	0	0	0	0	0	0	0	0
1.082	0.12	0.301	0	0	0	0.12	0	0	0	0.391	0	0.06	0	0	0	0	0	0	0	0	0	0	0	0	0.451	0	0.03	0	0.03	0	0.06
