# Supplementary material for: An expanded subventricular zone supports postnatal cortical interneuron migration in gyrencephalic brains
Source: Nat Neurosci. 2025 Jul 14;28(8):1598–609. doi: 10.1038/s41593-025-01987-2 (PMC12321571; doi:10.1038/s41593-025-01987-2)
Supplement: Supplementary file 23 — Statistical source data. [file 41593_2025_1987_MOESM23_ESM.xlsx]

## Sheet: Fig5f
	Adult Human-VIP				Adult Human-CALB2				Adult Human-PV				Adult Human-SST
	Cingulate Cortex (CC)	Superior Temporal Gyrus (STG)	Occipital Cortex (OC)		Cingulate Cortex (CC)	Superior Temporal Gyrus (STG)	Occipital Cortex (OC)		Cingulate Cortex (CC)	Superior Temporal Gyrus (STG)	Occipital Cortex (OC)		Cingulate Cortex (CC)	Superior Temporal Gyrus (STG)	Occipital Cortex (OC)
	160.419	121.355	26.6389		62.1341	80.2095	66.5973		35.5859	106.556	38.4784		4.51885	0	41.4383
	129.917	35.5186	66.5973		89.2472	81.9041	79.9168		24.2888	14.7994	59.1976		7.90798	2.95988	62.1575
	123.139	79.9167	33.2987		86.9878	64.3936	46.6181		40.6696	23.679	62.1575		2.82428	2.95988	76.9569
	119.185	65.1174	53.2778		76.8204	44.6236	33.2987		37.8453	44.3982	50.318		3.95399	0	62.1575
	93.7661	127.275	79.9168		75.1258	56.4856	86.5765		41.7993	14.7994	76.9569		3.95399	2.95988	88.7964
	92.0715	79.9167	53.2778		68.9124	63.2638	133.195		53.0964	35.5186	23.679		2.25942	5.91976	44.3982
	159.854	269.349	46.6181		49.7073	53.6613	79.9168		54.2262	41.4383	26.6389		6.77827	5.91976	38.4784
	163.808	168.713	39.9584		75.1258	21.4645	59.9376		49.1425	71.0371	23.679		3.38914	0	38.4784
	144.038	32.5587	79.9168		52.5316	46.3182	133.195		33.3265	20.7192	66.5973		5.0837	11.8395	86.5765
	170.587	94.7161	153.174		33.8914	49.7073	79.9168		32.7616	20.7192	79.9168		1.69457	0	99.8959
	165.503	47.3581	86.5765		7.90798	5.0837	119.875		44.0588	56.2377	50.318		3.95399	0	121.355
	138.39	147.994	53.2778		5.64856	33.8914	66.5973		25.4185	23.679	56.2377		5.0837	0	76.9569
	139.519	73.997	46.6181		20.3348	20.3348	39.9584		28.2428	8.87964	32.5587		13.5565	0	53.2778
	137.825		33.2987		9.60255		59.9376		93.2012		88.7964		9.60255	5.0837	115.435
	129.917		39.9584		16.9457		33.2987		40.6696		88.7964		9.03769	5.0837	112.475
	150.816		73.257		13.5565		39.9584		37.2805		97.676		14.1214	3.95399	109.516
	62.699		66.5973		8.47284		26.6389		36.7156		29.5988		11.862	3.95399	44.3982
			66.5973				46.6181		39.5399		50.318		17.5105	8.47284	106.556
			46.6181				26.6389		58.1801		93.2362		12.4268	10.1674	153.174
			46.6181				13.3195		44.6236		113.215		6.21341	6.77827	119.875
			53.2778				26.6389		51.4019				6.21341	8.47284
			39.9584				26.6389		48.0127				9.60255	2.82428
			46.6181				19.9792						6.21341	3.95399
			33.2987				19.9792		Two-way unpaired t-test					3.95399
			19.9792				13.3195		CC vs OC: *p-value = 0.0128					5.64856
									STG vs OC: *p-value = 0.0226					9.03769
	Two-way unpaired t-test													3.95399
	CC vs OC: ****p-value < 0.0001													2.82428
	STG vs OC: **p-value = 0.0027													5.64856
													Two-way unpaired t-test
													CC vs STG: **p-value = 0.0050
													CC, STG vs OC: ***p-value < 0.0001

## Sheet: Fig5i
	Adult Pig-VIP				Adult Pig-CALB2				Adult Pig-PV				Adult Pig-SST
	Cingulate Cortex (CC)	Temporal Cortex (TC)	Occipital Cortex (OC)		Cingulate Cortex (CC)	Temporal Cortex (TC)	Occipital Cortex (OC)		Cingulate Cortex (CC)	Temporal Cortex (TC)	Occipital Cortex (OC)		Cingulate Cortex (CC)	Temporal Cortex (TC)	Occipital Cortex (OC)
	253.07	179.813	99.8959		33.2987	59.9376	26.6389		19.9792	0	26.6389		33.2987	13.3195	39.9584
	259.729	159.833	99.8959		19.9792	26.6389	33.2987		39.9584	13.3195	26.6389		26.6389	6.65973	46.6181
	279.709	206.452	86.5765		39.9584	26.6389	13.3195		6.65973	19.9792	19.9792		6.65973	6.65973	26.6389
	233.09	139.854	46.6181		33.2987	33.2987	59.9376		6.65973	13.3195	19.9792		39.9584	19.9792	53.2778
	246.41	86.5765	133.195		26.6389	19.9792	33.2987		0	26.6389	26.6389		13.3195	6.65973	53.2778
	226.431	73.257	79.9167		26.6389	33.2987	19.9792		33.2987	13.3195	33.2987		46.6181	0	26.6389
	306.348	46.6181	86.5765		26.6389	53.2778	33.2987		26.6389	33.2987	19.9792		19.9792	13.3195	19.9792
	239.75	46.6181	66.5973		0	59.9376	19.9792		6.65973	19.9792	39.9584		0	13.3195	13.3195
	106.556	59.9376	33.2987		6.65973	59.9376	26.6389		53.2778	19.9792	26.6389		93.2362	13.3195	39.9584
	79.9167	106.556	93.2362		6.65973	46.6181	66.5973		46.6181	13.3195	33.2987		39.9584	0	66.5973
	73.257	86.5765	86.5765		13.3195	53.2778	46.6181		53.2778	6.65973	59.9376		46.6181	13.3195	66.5973
	73.257	438.077	39.9584		26.6389	0	59.9376		39.9584	23.6798	39.9584		33.2987	46.6181	66.5973
	79.9167	272.318	53.2778		6.65973	6.65973	133.195		46.6181	11.8399	26.6389		19.9792	26.6389	46.6181
	79.9167	142.079	46.6181		26.6389	19.9792	93.2362		33.2987	0	46.6181		46.6181	13.3195	66.5973
			106.556			59.9376	46.6181				53.2778			6.65973	79.9167
			59.9376			59.9376	6.65973				26.6389			39.9584	19.9792
			19.9792			0	93.2362				53.2778			26.6389	46.6181
			59.9376			6.65973					33.2987			53.2778
						13.3195					13.3195			53.2778
	Two-way unpaired t-test					26.6389								26.6389
	CC vs OC: ****p-value < 0.0001								Two-way unpaired t-test
	CC vs TC: **p-value = 0.0084				Two-way unpaired t-test				TC vs OC: ***p-value = 0.0001				Two-way unpaired t-test
					CC vs OC: **p-value = 0.0082								TC vs OC: ***p-value = 0.0001
