# Supplementary material for: An expanded subventricular zone supports postnatal cortical interneuron migration in gyrencephalic brains
Source: Nat Neurosci. 2025 Jul 14;28(8):1598–609. doi: 10.1038/s41593-025-01987-2 (PMC12321571; doi:10.1038/s41593-025-01987-2)
Supplement: Supplementary file 24 — Statistical source data. [file 41593_2025_1987_MOESM24_ESM.xlsx]

## Sheet: Extended Data Fig1a
		birth	adult
	Human	1.91	2.8
	Chimpanzee	1.84	2.19
	Pig	1.86	2.16
	Macaque	1.75	1.79
	Marmoset	1.08	1.17
	Mouse	1.02	1.03

## Sheet: Extended Data Fig1c
	Human	Chimpanzee	Macaque	Pig	Sheep	Marmoset	Mouse
	5.606	2.35	2.507	1.64259	1.255	0.17	0.018
	4.948	2.961	2.598	1.735	1.796	0.115	0.016
	4.263	2.036	2.427	1.4515	1.681	0.05	0.0111
	4.217	2.147	2.988	1.168		0.065	0.0181
	4.26	2.923	2.317	1.118		0.091	0.0112
	4.193		2.641	1.4925		0.128	0.0217
	3.806		2.423	1.867		0.155	0.0109
	4.36		2.066	1.965		0.114
	4.206		1.498	2.06
	4.823		1.693	2.11
	4.648		0.951	1.393
	5.186		0.918	1.299
			0.717	1.246
				1.032
				1.155
				1.032
				1.024
				1.006
				1.225
				1.188
				1.054
				0.984
				1.128
				1.239
				1.22
				1.485
				1.614
