# Supplementary material for: An expanded subventricular zone supports postnatal cortical interneuron migration in gyrencephalic brains
Source: Nat Neurosci. 2025 Jul 14;28(8):1598–609. doi: 10.1038/s41593-025-01987-2 (PMC12321571; doi:10.1038/s41593-025-01987-2)
Supplement: Supplementary file 25 — Statistical source data. [file 41593_2025_1987_MOESM25_ESM.xlsx]

## Sheet: Extended Data Fig2c
	Human 30 GW							Human 39 GW						Human 7 months							Human 2 years												Human 15 years
	Distance from LV (um)	n=1	n=2	n=3	n=4	n=5		Distance from LV (um)	n=1	n=2	n=3	n=4		Distance from LV (um)	n=1	n=2	n=3	n=4	n=5		Distance from LV (um)	n=1	n=2	n=3	n=4	n=5	n=6	n=7	n=8	n=9	n=10		Distance from LV (um)	n=1	n=2	n=3	n=4	n=5	n=6	n=7	n=8	n=9	n=10	n=11	n=12
	0	92.969	162.031	92.969	71.979	49.792		0	37.4458	35.5708	63.329	0		0	0	0	0	1.142	0		0	25.9185	29.5556	1.4519	6.5259	37.5074	22.237	14.4926	39.0037	16.2889	27.1519		0	1.90903	0.10186	0.96824	1.60186	1.68466	2.01429	1.30762	0.26588	2.32418	3.11003	2.50953	2.23276
	10.755	156.719	130.156	90.312	137.01	127.344		21.165	29.1083	35.1958	37.454	63.062		30.303	53.125	19.275	147.125	132.175	79.796		10.147	20.7926	12.7889	2.663	15.6	48.4852	38.337	44.1037	43.6963	15.9704	25.9074		30.303	3.00817	0.11071	0.83326	1.85005	1.77813	2.19238	1.2407	0.36774	2.44034	3.152	2.50749	2.31828
	20.377	108.906	124.844	100.938	110.208	64.042		40.042	53.85	33.7625	66.471	49.533		60.606	51	32.933	29.471	89.267	54.263		20.293	24.6852	18.037	12.5481	18.9778	38.4074	27.8556	44.2963	40.937	23.9852	26.7444		60.606	2.66107	0.14043	0.62931	1.94805	1.76747	2.29242	1.16788	0.43671	2.83439	3.25454	2.52337	2.6427
	30.566	61.094	100.938	63.75	59.115	49.948		60.063	58.6542	69.3875	36.438	27.054		90.909	57.375	45.796	70.363	141.996	107.546		30.44	18.1889	14.6259	16.4852	20.0926	36.2963	27.7963	38.0556	31.0704	16.6185	23.5926		90.909	2.77677	0.30762	0.51497	2.17536	1.33734	2.39564	0.94555	0.44011	3.17831	3.69601	2.55036	3.03743
	40.189	132.812	95.625	50.469	46.99	106.312		80.084	65.0792	58.9958	35.6	41.508		120.455	70.125	66.1	84.017	107.954	75.279		40.023	17.3333	14.6333	15.2111	26.7185	29.1741	25.1852	29.1963	30.2111	18.8963	17.5815		120.455	3.12387	0.29015	0.54809	2.39451	0.98525	2.41606	0.79787	0.50136	3.21007	4.14292	2.61003	3.38181
	50.377	138.125	103.594	55.781	68.844	141.188		100.105	58.65	75.8125	70.958	86.158		150	95.625	107.892	108.154	44.708	91.442		50.169	19.6296	16.6741	10.9	26.0889	26.9185	23.6148	22.8407	22.5778	16.7222	18.1741		150	3.35526	0.41198	0.72459	2.54832	0.70622	2.36207	0.76543	0.49841	2.84868	4.42309	2.51611	3.66788
	60	122.188	79.688	90.312	91.021	47.792		120.126	59.7208	44.175	152.046	103.746		180.303	59.5	98.504	48.646	55.475	107.583		60.316	16.663	12.2704	12.4741	22.0222	27.7111	22.7889	19.237	20.6	14.9741	13.6667		180.303	3.76021	0.73979	1.27427	2.44555	0.52632	2.3201	0.88702	0.44465	2.31534	4.39678	2.31897	3.93852
	70.189	58.438	87.656	34.531	146.458	70.594		139.575	28.4042	41.1083	125.104	83.504		210.606	44.625	127.958	124.213	57.987	79.354		70.462	15.6778	15.2222	12.7	28.2889	26.1185	19.363	17.0963	18.7556	14.8778	14.9037		210.606	3.47096	0.9181	1.51112	2.34868	0.58258	2.23525	1.15086	0.35821	2.0211	4.09165	2.24456	4.04083
	80.377	79.688	74.375	50.469	68.135	101.802		140.147	22.9458	39.5	117.346	84.262		240.152	138.125	160.146	149.462	36.333	103.179		80.045	15.3778	15.5185	15.837	20.7037	22.7963	17.737	15.5667	19.9074	11.9074	13.0926		240.152	3.06602	0.76633	0.92423	2.03675	0.87795	1.97618	1.2838	0.47028	1.77382	3.58961	2.39814	3.94034
	90.566	69.062	50.469	66.406	88.99	88.969		159.596	34.1833	42.0958	95.037	75		270.455	73.312	144.567	86.554	30.221	63.796		90.192	11.8148	10.5148	11.837	19.2185	13.7556	16.5852	13.5	16.1889	12.2259	13.1889		270.455	2.48752	0.63884	0.60436	1.53721	1.09097	1.66833	1.35935	0.43013	1.72958	3.06034	2.36819	3.67809
	100.189	69.062	37.188	98.281	89.594	84.417		160.168	35.1375	38.8833	95.162	78.654		300	24.438	48.85	56.117	44.796	10.804		100.338	14.2556	9.4407	10.0926	17.7444	14.6407	11.8556	10.8778	16.4444	16.0556	10.7778		300	2.19828	0.59914	0.71801	1.33031	1.10504	1.53584	1.18013	0.46574	1.80082	2.71529	2.18875	3.43852
	110.377	85	61.094	39.844	63.188	117.281		160.74	35.3333	34.0208	105.175	78.021		330.303	77.562	37.242	10.208	9.346	9.233		120.068	11.4926	8.5185	9.3815	12.5667	12.4148	10.2037	7.1741	9.5926	11.7185	8.1593		330.303	2.42967	0.75023	1.10005	1.4181	1.12636	1.43807	0.88022	0.50771	1.84868	2.70077	1.94782	3.29288
	120	47.812	100.938	79.688	74.74	79.896		161.312	38.2	33.5542	121.479	75.062		360.606	28.688	80.296	12.558	37.596	7.875		130.214	10.6852	10.2667	9.4815	11.9556	10.2148	11.1852	7.6667	15.4667	11.1963	11.9926		360.606	2.54537	0.99365	1.2593	1.10685	1.15222	1.34687	0.89451	0.36275	1.92627	2.72051	1.77949	3.2382
	130.189	82.344	82.344	98.281	53.74	43.812		180.189	21.6833	28.0208	114.917	52.921		390.152	10.625	58.438	2.05	13.529	1.254		140.924	11.9	10.2037	9.9889	10.8185	7.1889	9.3481	9.7778	12.2444	6.5667	9.8556		390.152	2.42967	0.92922	1.19238	0.89995	1.16425	1.23707	0.9333	0.42196	2.07237	2.77019	1.71847	3.17627
	140.377	74.375	82.344	34.531	61.812	41.021		180.761	24.2333	30.9375	103.654	52.017		420.455	24.438	32.421	2.142	8.979	54.971		150.507	9.0963	7.8481	6.6111	10.1926	5.8519	10.1704	5.0778	9.7889	8.0778	8.1185		420.455	1.44623	0.69669	0.86774	0.94714	1.08167	1.13135	1.01338	0.69192	2.26429	2.9088	1.81034	3.10073
	150	82.344	103.594	66.406	26.385	68.646		200.21	28.3583	29.2	67.429	56.204		450	11.688	9.575	12.95	4.588	0		160.654	10.537	8.7259	9.1333	8.2444	4.6407	10.0296	6.637	10.7556	10.8481	7.3259		450	1.67763	0.77201	0.81556	0.89451	1.10277	1.03766	1.0127	1.15086	2.38475	3.25431	2.22278	2.81148
	160.189	42.5	77.031	71.719	28.604	52.208		219.659	35.8	32.6708	51.85	48.467		450.758	11.688	12.004	13.637	5.35	0.017		170.8	9.863	8.2407	6.8852	7.0704	9.2556	9.863	8.1	12.9111	9.4593	9.7556		450.758	1.09914	1.54741	0.7677	0.67196	1.14065	1.15381	1.06965	1.46461	2.35413	3.61751	2.46892	2.39519
	170.377	69.062	50.469	63.75	31.833	66.521		230.527	55.2417	44.2542	85.479	42.758		480.303	0	4.812	10.371	13.908	5.4		180.383	9.4222	7.7593	8.0741	6.0741	10.363	8.5556	6.5481	12.8148	10.8519	9.7148		480.303	0.80989	1.84029	0.79605	0.56216	1.17809	1.26679	1.00045	1.75045	2.64519	3.78085	2.17809	2.25318
	180	100.938	90.312	58.438	29.583	73.656		259.701	35.9333	34.975	44.471	34.583		510.606	17	0	0.2	29.362	21.046		190.53	5.5815	9.037	8.8259	7.4074	8.8333	8.963	8.7185	10.1519	5.1889	9.5296		510.606	0.92559	1.98752	0.78539	0.42423	1.19102	1.32713	1.18172	1.80127	3.39224	3.6892	1.78947	2.01202
	190.189	47.812	79.688	47.812	73.938	79.594		260.273	34.6125	35.4542	40.521	31.237		540.909	2.125	4.871	4.267	0.079	6.592		200.113	9.1741	8.0778	10.4741	9.9926	5.9593	4.5926	6.5074	12.8222	10.3037	10.9185		540.909	1.50408	1.85345	0.87931	0.42423	1.2863	1.37523	1.53698	1.56738	3.8902	3.84936	1.86706	1.57169
	200.377	79.688	138.125	66.406	47.531	96.823		260.845	32.1667	35.7167	46.162	30.263		570.455	3.188	4.787	20.129	1.758	0.213		210.259	7.2222	11.4778	5.9333	5.463	5.9593	6.2333	6.4815	10.9148	6.5185	6.4444		570.455	1.27269	1.55014	1.14338	0.61819	1.34505	1.26361	1.5211	1.49705	3.90495	4.14179	2.11479	1.21597
	210	61.094	79.688	50.469	48.927	30.042		290.018	22.05	39.0167	25.85	26.858		590.152	1.062	15.104	0	18.629	12.012		220.406	7.5037	6.1963	8.1259	7.1481	7.1296	7.9074	4.837	11.6111	5.3148	7.7074		590.152	1.61978	1.48412	1.19465	0.82191	1.33031	0.88907	1.15404	1.41062	3.68489	4.41924	1.92173	1.05354
	220.189	29.219	77.031	7.969	15.604	32.708		310.039	27.2792	31.8625	24.796	19.962		620.455	0	1.112	5.346	3.946	1.263		230.552	7.3556	10.2926	9.6667	4.7185	4.9037	8.5926	3.1852	9.3259	9.9741	4.6481		620.455	1.61978	1.58984	0.88589	0.92196	1.29446	0.47731	0.99365	1.21098	3.43308	4.48707	1.37772	1.08575
	230.377	42.5	130.156	23.906	36.417	29.115		330.06	32.6083	41.85	31.062	22.204		650	0	8.892	8.663	0.517	7.725		240.135	6.7037	8.2667	8.9222	9.863	6.1926	6.9852	5.4333	8.9889	7.1556	7.137		650	1.27269	1.67695	0.83507	1.11593	1.29038	0.27178	0.96733	1.13612	3.14065	4.6064	1.14428	1.14315
	240	100.938	79.688	31.875	79.156	78.885		360.378	22.4625	30.2375	24.854	23.379		681.061	1.062	28.279	0	6.542	0		250.282	3.6444	7.3407	8.9741	5.4889	4.4444	7.0407	5.8556	8.0704	10.9741	5.337		681.061	0.92559	1.62273	1.03607	1.174	1.28698	0.32123	1.10322	1.1064	2.99614	4.63589	1.30581	1.14905
	250.189	108.906	37.188	47.812	67.833	116.875		390.695	23.4083	19.1667	17.7	40.054		710.606	0	30.35	0	6.279	0.008		260.428	4.8037	6.0889	12.7926	7.4778	3.9148	3.9444	8.9296	9.8148	6.7741	5.1111		710.606	0.98344	1.75885	1.18353	1.2255	1.07849	0.4181	1.33916	1.17264	3.1622	4.64859	1.43716	1.04265
	260.377	31.875	71.719	58.438	68.552	67.344		420.441	21.8125	14.3625	12.067	27.487		740.909	0	42.171	0.108	0.417	0		270.575	5.6926	10.9296	8.837	5.7593	3.9815	5.5111	6.7519	6.5333	5.5481	7.7037		740.909	1.50408	1.65222	1.24161	1.38838	0.98026	0.34755	1.2196	1.18376	3.39406	4.74728	1.5127	1.02541
	270	53.125	55.781	108.906	40.771	34.354		421.013	20.8792	16.9792	21.6	27.562		770.455	0	21.654	1.208	9.692	3.138		280.722	0.7259	10.2148	5.5815	1.7926	8.3926	7.8148	5.2926	6.6333	1.4667	6.4222		770.455	1.56193	1.77564	1.26497	1.48321	1.02155	0.26951	0.96869	1.19124	3.60231	4.7686	1.6157	1.20349
	280.189	90.312	90.312	122.188	86.073	70.854		450.186	18.475	14.4708	28.829	21.612		800	0	10.029	0	5.542	1.892		290.304	4.6593	6.4222	4.4074	1.3889	8.8037	4.1852	8.3	7.3593	4.6481	6.0444		800	1.67763	1.84936	1.09778	1.44374	0.99456	0.22731	1.0338	1.19578	3.91765	4.69805	1.66788	1.29446
	290.377	116.875	103.594	50.469	52.562	62.646		450.758	21.225	16.15	28.217	21.721		830.303	1.062	6.887	0	0.717	0		300.451	5.3333	7.6037	4.6148	5.237	6.1074	4.363	3.1741	7.2074	3.6259	3.8037		830.303	1.50408	2.3328	0.88317	1.35549	0.83371	0.22731	1.1377	1.09868	3.97187	4.4181	1.62455	1.34097
	300	13.281	61.094	26.562	86.438	39.979		480.504	10.3667	13.1792	14.025	17.538		860.606	1.062	0	0	0	0		310.034	4.4815	7.1704	8.0963	6.6667	10.1074	2.2407	2.9481	9.8185	4.1963	2.4593		860.606	1.67763	2.10753	0.8843	1.24887	0.63249	0.34097	1.41266	0.67809	3.69737	3.77677	1.44986	1.50726
	310.189	34.531	39.844	87.656	64.5	101.698		510.249	9.4292	10.6	14.017	19.104		890.152	0	0	1.362	0	0		320.18	5.5	8.7519	5.1556	10.0963	7.7148	3.0074	0.6407	11.5037	6.7444	6.3111		890.152	1.56193	2.0093	1.19691	1.32033	0.53312	0.56579	1.52518	0.49183	3.31397	2.97641	1.24932	1.7382
	320.377	61.094	50.469	61.094	56.188	116.812		510.821	9.275	10.2208	11.217	22.142		920.455	5.312	12.604	0	0	0		330.891	5.6704	6.3852	4.8222	13.7556	6.5444	0.4519	7.5	4.3593	0.3333	6.363		920.455	1.38838	1.85368	1.22051	1.39859	0.49047	0.76815	1.38158	0.53834	2.98503	2.48707	1.18217	2.00794
	330	90.312	106.25	69.062	73.094	11.25		540.567	12.6958	17	20.229	20.862		950	7.438	0	0.821	5.808	0		340.474	5.2667	6.7481	6.0963	9.1852	5.2185	1.0259	2.1667	3.5481	1.9926	5.5815		950	1.44623	1.88997	1.13476	1.24115	0.56987	1.02722	1.38135	0.74796	2.75499	2.29583	1.22005	2.35572
	340.189	98.281	79.688	87.656	133.823	59.646		570.312	11.9667	15.4333	13.533	11.779		980.303	4.25	0	0.017	1.567	0.142		350.056	5.8926	5.8593	6.3037	11.8074	7.837	3.6741	0.8037	9.0926	5.5185	4		980.303	1.44623	1.75658	1.14383	1.15041	0.64814	1.34483	1.53834	0.68466	2.52541	2.03562	1.35345	2.67559
	350.377	66.406	53.125	74.375	22.427	102.052		600.63	12.3375	15.7917	22.962	14.804		1010.61	0	2.842	2.7	0	0		360.203	7.4259	6.3593	3.7111	14.5037	6.9111	3.1889	0.0741	4.7852	4.7926	3.9148		1010.61	1.67763	1.67491	1.14451	1.27495	0.56352	1.41969	1.64065	0.66697	2.52359	1.53743	1.55467	2.64837
	360	66.406	50.469	26.562	97.49	63.208		630.947	18.9542	13.35	26.608	10.925		1040.15	0	0	0	0	0		370.349	4.9778	7.6815	3.5407	12.2667	11.1333	2.6926	3.0667	1.0444	4.663	5.3		1040.15	1.85118	1.4873	1.06375	1.50658	0.3623	1.32577	1.44419	0.72709	2.6216	1.29968	1.84052	2.22142
	370.189	127.5	31.875	90.312	49.99	20.073		660.121	11.6	18.1875	4.283	1.5		1070.45	0	0	1.987	0	0		380.496	4.2704	6.7148	5.9852	11.3852	6.1926	4.5111	2.2815	2.6815	3.5185	4.6889		1070.45	2.14043	1.36638	1.07237	2.00613	0.26384	1.12046	1.23253	0.80694	2.66039	1.41606	2.027	1.8167
	380.377	85	53.125	90.312	96.729	55.365		690.438	13.5125	14.525	18.55	4.662		1100	0	1.237	0	0.071	0.067		390.079	3.5037	3.5	4.1333	7.9037	8.6704	4.463	0.6148	3.4704	3.0444	3.763		1100	1.85118	1.16583	0.91629	2.68489	0.40449	0.97845	1.33167	0.95485	2.29333	1.46098	2.13702	1.6436
	390	69.062	50.469	140.781	72.083	48.177		720.756	23.0958	20.5708	39.75	13.371		1130.3	13.812	0	0	0	0		400.225	2.8037	6.863	4.7963	12.9667	5.4333	5.3963	0.6889	4.7333	5.6333	4.2		1130.3	1.79333	1.04083	0.71665	3.32985	0.5912	0.91493	1.63702	1.28289	1.85594	1.49864	2.24796	1.64133
	400.189	103.594	66.406	90.312	46.354	111.75		750.501	12.3125	6.9917	21.767	5.842		1160.61	0	0	0	0.013	0.029		410.372	4.1593	6.5074	3.8148	6.2148	5.3444	4.5444	1.0444	3.0444	3.1037	2.3037		1160.61	1.61978	0.72845	0.83326	3.73503	0.63884	0.9181	1.64338	1.6647	1.79061	1.49909	2.38249	1.64474
	410.377	98.281	116.875	103.594	83.156	81.396		780.819	21.7625	32.1042	5.546	0.879		1190.15	7.438	3.683	0	0	2.875		420.519	4.3815	3.4556	3.8222	12.8444	4.2185	1.0926	2.9852	5.2889	2.7852	2.6741		1190.15	1.79333	0.79855	1.24977	4.50726	0.78289	0.94691	1.60662	2.16901	1.94669	1.49047	2.37477	1.63997
	420	98.281	63.75	108.906	67.271	102.406		810.564	11.0458	19.6875	13.967	6.525		1220.45	0	0	0	0.579	0		430.101	4.8889	4.7259	3.9	16.763	7.637	1.2556	5.0407	3.4111	2.8407	6.1667		1220.45	2.54537	0.5	1.24387	5.01565	0.95576	0.91266	1.84891	2.47913	2.08462	1.3564	2.2044	1.62818
	430.189	106.25	34.531	42.5	80.917	89.271		839.738	5.2542	22.0375	5.142	13.7		1250	0	0	0.279	4.567	1.504		440.248	4.7407	4.0741	2.2556	10.2296	8.5148	5.0074	5.3444	4.763	4.6852	2.6074		1250	2.66107	0.34574	1.11275	5.1225	1.07169	0.67945	2.30717	2.45123	2.20939	1.2382	1.92604	1.74909
	440.377	127.5	98.281	114.219	68.844	106.208		840.31	5.3417	21.4417	3.533	14.7		1280.3	0	0	0	1.508	0		450.395	4.2926	2.4407	1.5148	12.7	6.1519	5.8074	4.263	4.5704	2.7741	2.8704		1280.3	2.19828	0.24728	1.43557	4.98548	1.201	0.54265	2.7804	2.39995	2.39542	1.17514	1.69215	1.9578
	450	106.25	90.312	164.688	96.052	83.177		840.882	4.2875	21.1208	2.833	14.917		1310.61	12.75	6.887	0.396	0.412	0.812		460.541	2.5889	5.1889	5.6	10.3926	5.9556	4.3185	1.5222	7.7778	1.037	2.4259		1310.61	2.25613	0.41583	2.26679	4.56239	1.50136	0.33326	3.05286	2.19374	2.81534	1.20667	1.70508	2.07214
	460.189	172.656	31.875	103.594	90.458	130.167		870.627	14.0708	16.2667	12.262	41.429		1340.15	10.625	7.967	0	0	0		470.688	2.3074	2.0926	1.8444	6.8741	6.3963	5.1852	2.2111	3.6481	2.563	0.5741		1340.15	2.08258	0.40858	2.33485	4.39088	1.71189	0.11774	3.05422	1.92809	3.43013	1.2289	1.9113	2.09256
	470.943	87.656	61.094	66.406	27.521	98.25		900.945	6.8625	21.9792	6.017	54.383		1370.45	0	4.517	0	0	2.704		480.271	1.9519	4.1296	4.1519	7.4556	6.8593	4.2481	2.363	5.1889	0.8185	2.563		1370.45	1.56193	0.25318	2.22323	4.76565	1.8716	0.08575	3.08031	1.88271	4.07713	1.26134	2.11071	1.97414
	480	77.031	100.938	34.531	80.865	91.948		930.69	19.2417	16.5792	27.867	35.633		1400	0	10.679	0	0	0.025		490.417	2.8778	4.0074	6.4704	7.3481	5.6741	3.8556	6.2481	4.8148	2.2778	2.6185		1400	1.50408	0.20871	2.04015	5.15948	2.10436	0.09823	2.84642	1.9544	4.25159	0.98684	2.23004	1.72868
	490.189	130.156	87.656	79.688	50.417	101.406		960.436	42.725	18.2292	1.633	8.092		1430.3	2.125	0.633	20.612	3.883	0.312		500	0.6185	2.2444	3.3667	13.5593	7.8333	5.6222	5.4333	3.1889	0.563	2.7889		1430.3	1.67763	0.22255	2.17536	5.41901	2.27541	0.13702	2.45213	1.78857	4.10844	0.61751	2.35481	1.44442
	500.377	66.406	82.344	85	116.76	85.281		990.181	18.5875	6.7708	7.833	3.671		1460.61	0	0	0	0	19.737		510.147	0.8481	4.4889	1.3889	12.1926	3.4333	3.6704	3.063	3.9852	0.0926	0.8444		1460.61	1.15699	0.1672	2.61887	5.61797	2.52654	0.45372	2.05944	1.67151	3.88453	0.38725	2.60526	1.24887
	510	95.625	122.188	39.844	39.135	102.167		1020.5	24.2958	9.225	1.554	7.025		1490.91	11.688	0	2.133	0	3.117		520.293	2.2704	2.9074	0	8.0704	6.9333	2.9704	3.5815	2.9815	1.8185	0.7111		1490.91	0.75204	0.06692	2.80467	5.93807	2.68671	1.04741	2.07736	1.52223	3.68852	0.27427	2.8201	1.23639
	520.189	98.281	79.688	55.781	183.26	113.427		1050.82	16.9375	7.3792	44.558	4.925		1520.45	3.188	0	2.388	0.067	10.117		530.44	1.4963	0.7963	0.5185	7.863	3.3704	2.8185	4.6	4.2148	1.0667	3.8185		1520.45	0.86774	0.14587	2.826	5.9603	2.61615	1.40086	2.11456	1.18603	3.44941	0.42173	2.85662	1.3927
	530.377	92.969	95.625	69.062	77.958	116.948		1080.56	10.9833	19.3458	10.396	11.958		1550.76	0	0	0.704	0.6	5.208		540.023	2.9222	2.4444	0.7667	9.1185	4.0185	2.1593	4.9889	3.8926	1.3778	2.2074		1550.76	0.80989	0.04832	2.73412	5.60299	2.3877	1.57373	2.10141	0.71416	3.38838	0.61887	2.76951	1.67377
	540	124.844	71.719	69.062	51.792	86.115		1118.89	8.625	4.8958	22.421	6.921		1580.3	2.125	5.133	1.217	0	0.117		550.733	2.8926	2.3222	1.5593	7.5519	6.6074	3.0148	5.3667	4.4852	3.1778	1.4704		1580.3	1.38838	0.52223	2.76475	5.17945	2.22187	1.58303	2.13022	0.41062	3.45939	0.73775	2.5828	1.92332
	550.189	127.5	111.562	71.719	91.542	72.75		1160.07	11.2792	10.2958	28.842	9.887		1610.61	0	2.533	0.425	0.679	0		560.879	2	1.0111	0.4407	7.6593	2.8037	3.7852	2.8667	4.8407	-0.1074	1.463		1610.61	1.61978	1.17264	2.9696	4.93534	1.83303	1.55422	2.13067	0.28584	3.3167	0.87931	2.36456	2.11388
	560.943	122.188	31.875	119.531	58.031	120.323		1190.96	12.0208	4.9958	1.208	10.012		1640.91	2.125	3.896	1.875	2.8	1.587		570.462	3.4519	1.7407	1.0778	7.0889	5.2	0.3519	1.6519	3.8259	3.7519	4.5593		1640.91	1.73548	2.1436	2.66198	4.34233	1.50454	1.68739	2.08439	0.28743	2.99569	1.06942	2.01656	2.16447
	570	132.812	71.719	95.625	159.5	146.948		1210.98	4.4625	10.3833	9.242	7.425		1670.45	0	0.613	7.537	0.875	12.242		580.609	3.4444	2.9296	2.2481	6.6222	3.363	1.7889	3.7333	4.1259	2.3185	3.7593		1670.45	1.61978	3.07623	2.54764	3.9823	1.58439	1.75544	1.83848	0.28766	2.74229	1.19283	1.62886	2.12523
	580.189	106.25	114.219	69.062	142.76	91.021		1240.16	4.5042	7.4333	17.271	2.825		1700	3.188	3.379	10.512	1.117	8.567		590.192	4.3333	4.0556	1.4222	8.2037	3.8333	0.8	0.1296	6.0556	4.2815	3.7815		1700	1.09914	3.14315	2.41447	3.65495	1.69782	1.81579	1.75862	0.41946	2.53993	1.26565	1.50068	2.15971
	590.377	108.906	108.906	122.188	79.26	106.896		1270.47	5.1917	7.0417	6.488	7.229		1730.3	0	2.975	8.113	5.321	3.25		600.338	2.5333	3.0148	1.8	6.8111	5.7852	3.2704	0.6444	6.0519	3.6704	0		1730.3	1.15699	2.88271	2.29968	3.28403	1.80422	2.16946	1.81397	0.89338	2.15245	1.15426	1.61887	2.3108
	600	156.719	140.781	45.156	118.115	55.302		1300.79	3.85	0.7458	20.013	33.438		1760.61	0	7.762	0.983	0	6.342		610.485	6.3519	6.3296	2.3889	7.2852	2.5444	4.6815	0.3926	9.3704	4.4	0		1760.61	1.33054	2.77768	2.12182	3.08348	1.73525	2.61683	1.86343	1.60844	1.73299	1.0338	1.90268	2.38203
	610.189	114.219	124.844	61.094	128.885	63.281		1330.54	1.4708	16.0792	29.521	33.929		1790.15	5.312	0	0	0.408	2.987		611.048	5.8815	5.9444	2.7444	7.0444	2.1741	5.3519	0.9889	8.3333	5.6148	0		1790.15	1.44623	2.58054	1.87681	3.20758	1.64859	3.03131	1.76928	2.11093	1.50295	0.98185	2.20848	2.24478
	620.377	130.156	122.188	135.469	77.406	115.208		1360.86	8.925	5.3792	3.429	43.029		1810.61	0	0	1.946	1.808	0		620.631	4.2148	3.6148	2.2667	4.3741	0.3037	6.1926	1.1037	11.3667	3.737	0		1810.61	1.38838	2.72119	1.50613	3.39791	1.59732	3.2196	1.59936	2.52813	1.57691	1.05467	2.52813	2.21779
	630	164.688	92.969	116.875	88.01	102.354		1390.6	11.5583	16.1708	23.092	39.121		1840.15	0	0	3.867	0	3.917		630.214	3.8407	2.3	0.237	8.5333	4.1519	6.1556	2.4259	6.6333	3.9963	0		1840.15	1.27269	2.9789	1.4417	3.13544	1.38952	3.1926	1.67083	2.7711	1.72731	1.26407	2.80218	2.23049
	640.189	138.125	167.344	66.406	141.281	153.562		1420.92	8.8292	20.7333	10.337	13.729		1840.91	0	0	4.25	0	4.542		640.361	3.6185	5.0444	0.8074	7.6481	1.3889	4.3704	1.9481	4.263	3.9037	0		1840.91	0.92559	3.66062	1.32282	2.71234	1.24955	2.90585	1.4975	2.93534	1.91016	1.38521	2.89632	2.08303
	650.943	140.781	92.969	82.344	140.115	138.833		1450.09	32.6292	20.4542	17.392	11.283		1870.45	0	0.058	5.179	1.975	3.396		651.071	4.1778	10.1852	-0.1852	10.6111	3.7593	2.263	1.3296	3.7148	3.7519	0		1870.45	1.38838	3.97074	0.92264	2.21348	1.17287	2.76883	1.68035	2.99977	2.17287	1.32713	2.93943	2.03017
	660	124.844	100.938	106.25	132.302	64.104		1480.98	35.1375	27.05	48.425	5.713		1900.76	3.188	0	0.796	0	2.392		660.09	4.163	7.5444	0.9259	6.5296	2.5815	2.0815	3.0852	6.3852	3.4074	0		1900.76	1.44623	3.86842	0.89088	1.78244	1.06647	2.83144	2.08417	2.87523	2.39701	1.19328	2.96801	2.12772
	670.189	135.469	130.156	119.531	105.427	84.708		1510.15	32.6292	40.6333	59.662	7.729		1901.52	0	0	0.017	0	1.617		670.237	4.0037	5.9296	3.5481	5.3222	1.8778	0.5593	2.9185	3.1037	2.7444	3.5519		1901.52	1.67763	3.58303	0.96166	1.31965	0.91697	2.848	2.19011	2.73117	2.24705	0.86093	2.74387	2.14292
	675.283	146.094	114.219	61.094	52.677	115.417		1541.05	46.8667	25.5958	46.888	13.467		1902.27	0	0	0	0	2.342		680.947	4.7111	2.2333	4.0519	3.2481	1.1556	0	1.7	4.1185	1.7296	2.6407		1902.27	1.15699	3.18126	1.06715	1.1225	0.82532	2.70531	2.39791	2.87273	1.83734	0.49319	2.36366	1.99342
								1570.79	31.3	10.4917	47.125	1.237		1903.03	0	0	0	0	4.654		690.53	4.8296	5.3296	3.0333	6.0815	2.5963	1.6037	2.2778	2.1444	2.2444	6.5148		1903.03	1.85118	2.78902	1.25771	0.88339	0.76361	2.36887	2.63294	3.03947	1.81783	0.33938	2.14655	1.74524
								1600.54	10.1792	10.4958	39.808	11.417		1903.79	0	0	0.029	0.008	7.867		700.113	4.7074	3.1259	3.9815	4.3259	3.5074	0.4667	1.8963	3.337	2.1481	4.1037		1903.79	2.14043	2.777	1.44238	0.56125	0.79651	2.04673	2.75681	3.10209	1.9662	0.40858	2.1799	1.60458
								1630.85	9.9375	7.775	20.85	4.512		1904.55	0	0	0.8	0.458	10.767		710.259	3.8444	3.2074	2.2778	4.2556	3.2444	1.6037	1.2593	2.0852	2.2185	3.6704		1904.55	2.42967	2.71506	1.55172	0.38317	0.92604	1.60799	2.76021	2.93194	2.18784	0.57781	2.24728	1.76089
								1660.6	6.6	15.7583	10.346	1.008		1905.3	0	0	1.4	1.579	10.958		720.406	3.5963	4.1593	4.1074	4.237	0.9222	1.0778	1.7852	3.7037	2.5259	1.9926		1905.3	2.42967	2.22777	1.60617	0.27495	1.18217	1.16062	2.97618	2.76883	2.58757	0.67582	2.17945	2.20531
								1690.92	11.7792	10.825	15.775	11.208		1906.06	0	0	0.896	1.842	9.65		730.552	3.4111	3.5593	3.6444	5.1296	1.4333	1.863	1.2111	5.663	1.9778	3.9889		1906.06	2.42967	1.72913	1.68966	0.30059	1.1799	1.0583	3.19192	2.62296	2.84052	0.49841	2.29968	2.56806
								1720.66	9.6958	5.3125	3.079	7.754		1906.82	0	0	0.033	1.496	9.621		740.699	2.2481	6.0481	1.9926	3.3778	0.4	7.2148	1.9556	5.5333	1.9741	2.7556		1906.82	2.77677	1.63521	1.76883	0.33757	1.12137	0.92219	3.27405	2.29787	2.93308	0.4755	2.66697	2.78153
								1750.98	7.9458	4.3458	0.188	2.1		1907.58	0	0	0.233	1.333	10.925		750.282	3.8704	4.4111	2.463	2.5444	7.5667	2.9	3.2111	1.2185	2.0852	2.7407		1907.58	2.54537	1.63044	1.68149	0.33575	1.24524	0.71801	3.14156	1.94442	3.06148	0.70939	3.10594	2.93693
								1809.9	1.65	9.7625	6.771	1.55		1908.33	0	0	1.875	1.158	10.621		760.992	3.4889	4.0481	1.8444	2.7593	0.4444	7.3667	1.4259	3.2259	2.4556	1.8259		1908.33	2.66107	1.54832	1.53108	0.41901	1.36003	0.73979	2.86683	1.79197	2.93966	1.03176	3.38521	2.98548
								1830.49	9.8375	12.6083	0.917	0.729		1909.09	0	0	2.879	0.883	8.217		770.011	3.2852	4.0667	2.7111	1.6	7.7667	7.8185	1.8259	3.8963	2.1444	0.9		1909.09	2.31397	1.25136	1.65653	0.47981	1.64156	0.74138	2.58984	1.65109	2.60254	1.33507	3.25907	2.9358
								1860.81	4.6458	8.175	0.025	6.625		1909.85	0	0	2.496	0.925	6.146		780.158	1.7889	3.6185	5.1444	2.5481	1.363	1.1519	-0.0481	1.2963	5.2926	5.537		1909.85	1.61978	0.71053	1.46756	0.68671	1.9324	0.70417	2.45395	1.67015	2.4578	1.52949	2.76724	2.78312
								1880.83	5.2958	4.5708	11.238	0.929		1910.61	0	0	0.954	0.762	4.546		790.304	4.9704	5.3963	5.063	2.2222	0.1519	0	0.163	4.0667	0.7259	2.6852		1910.61	1.27269	0.14474	1.29787	0.85458	2.13725	0.72573	2.70236	1.48775	2.36593	1.72391	2.19102	2.57554
								1884.83	10.7167	8.9542	20.954	0.329		1911.36	3.188	0	0.075	0.1	4.238		800.451	2.1667	5.0778	2.4444	2.4815	4.8815	0.763	0.3704	4.0148	-0.3333	1.6815		1911.36	1.38838	0.10549	1.28176	1.28289	2.29583	0.79174	3.19079	1.24206	2.32191	1.85821	1.88793	2.26747
														1912.12	1.062	0	0	0.329	3.246		810.598	1.7148	2.8148	3.2481	2.2852	2.2407	0	2.7519	3.8667	0.1074	5.0704		1912.12	1.67763	0.05898	1.58507	1.64995	2.08212	0.89338	3.53471	1.11139	2.15245	2.08938	1.82691	2.2627
														1912.88	0	0	0.175	0.608	2.804		820.744	3.1926	1.663	3.8556	3.6667	0.6148	0.1185	1.7407	2.8556	1.2519	1.7815		1912.88	1.79333	0.24387	1.73503	1.97868	2.01044	1.01112	3.48525	0.80717	1.92514	2.59369	1.7069	2.46438
														1913.64	0	0	1.337	0.079	3.683		830.327	4.0556	4.3815	3.4259	4.0333	3.7963	0.337	2.2222	0.8519	1.1296	1.5259		1913.64	2.42967	0.38067	1.39678	2.46824	2.14791	1.51066	3.5524	0.5245	2.10662	3.07101	1.62137	2.56466
														1914.39	0	2.487	0.546	0	4.842		840.474	2.4259	2.2926	2.2778	5.2852	1.7	0	0	3.4926	3.1148	1.3444		1914.39	2.02473	0.60799	1.38067	3.00635	2.13884	1.89111	3.74251	0.35662	2.38158	3.18262	1.66765	2.4696
														1915.15	0	3.446	0.033	0	5.108		850.056	2.6852	2.6704	3.3778	3.6185	4.4407	0	0	2.3741	1.6148	3.9259		1915.15	2.37182	0.59891	1.84551	3.05263	2.2627	1.81919	3.40495	0.45417	2.48548	3.05218	1.78017	2.33485
														1915.91	0	2.475	0.425	0	4.758		860.203	1.8889	2.1222	3.5667	5.2	2.5185	1.0185	0	4.2444	1.1741	1.7222		1915.91	1.85118	0.62886	2.14451	2.82668	2.299	1.77178	3.16425	0.64315	2.76361	2.85935	1.94533	2.16515
														1916.67	0	1.404	2.633	0	3.354		870.349	0.3704	4.9222	2.7111	5.7519	2.2667	1.7407	0	2.8111	0.3111	0		1916.67	1.85118	0.79242	2.37976	2.78448	2.62046	1.68103	3.16992	0.80377	3.1917	2.34823	2.12228	1.92264
														1917.42	0	2.479	3.321	0	2.321		880.496	1.4074	3.5111	3.1481	4.4185	1.7037	1.863	0	1.537	2.4704	4.0333		1917.42	0.63634	0.826	2.20644	2.79401	2.9603	1.56851	3.15222	0.82623	3.69714	2.16425	2.32577	1.71915
														1918.18	0	0.408	3.987	0	1.25		890.079	1.2704	2.6889	1.8667	4.6296	4.0778	0.8111	1.463	2.6556	0.5037	3.337		1918.18	0.52064	0.90835	2.27359	2.87001	3.12681	1.71552	3.41447	0.85481	4.36797	2.42899	2.54083	1.72777
														1918.94	0	0.162	3.825	0	0.712		900.225	0.7148	3.6074	1.3	3.1889	2.3815	1.4296	0	2.2519	1.0963	1.3333		1918.94	0.40495	0.8716	2.66583	3.12319	3.09392	1.85141	3.77246	1.00794	4.7525	2.52926	2.67786	1.88407
														1919.7	0	1.417	1.875	0	1.292		910.372	0.3481	2.3259	2.4593	6.0963	1.4296	1.3556	0.2519	1.2333	0	0.6444		1919.7	0.92559	1.05853	3.19238	3.1622	3.09142	1.98888	3.90449	1.18285	4.49274	2.52359	2.68285	1.93625
														1920.45	0	0.517	0.821	0	1.946		920.519	0	3.8593	4.8667	3.5519	3.5704	1.8111	2.6481	0.2852	0	0.0074		1920.45	0.92559	0.96211	3.47641	3.14474	3.16379	2.12409	3.79174	1.22459	4.28562	2.55921	2.47187	1.75476
														1921.21	0	0	0.158	0	2.879		930.101	0	2.9037	2.0481	7.3963	4.7148	0.5519	0.063	1.3963	0	0.1222		1921.21	1.04129	0.56171	3.69555	3.19374	3.03199	2.47323	3.43716	1.09664	4.09029	2.24592	2.31828	1.3927
														1921.97	0	0	0.829	0.058	2.338		940.812	0	1.937	2.0037	4.4889	2.0963	1.4593	0	0.4963	0.1222	2.4852		1921.97	1.33054	0.34574	3.39746	3.40268	3.04492	2.95304	3.29446	0.88498	3.85277	2.10867	2.52155	1.11887
														1922.73	0	0	1.783	0.408	0.708		951.522	0	1.0704	3.037	4.1704	5.8111	1.3519	1.1963	0.4889	0	0.4963		1922.73	1.61978	0.73503	3.44374	3.43943	3.09324	3.28834	3.16447	0.77337	3.72482	2.18716	2.97981	1.09936
														1923.48	0	0	0.571	0.525	0.121		960.541	0	1.3148	0.9074	6.9074	3.1815	0.4741	0.6259	1.2148	0	0		1923.48	1.96688	1.26588	3.8049	3.31466	3.2686	3	3.22119	0.59551	3.33598	2.10957	3.31647	1.2677
														1924.24	0	0	0.567	0.075	0.696		970.124	0	0.7444	0.6111	6.2481	3.8778	1.3074	0.1407	3.5	0	0		1924.24	1.85118	1.38975	4.18217	3.02201	3.7897	2.28607	3.53085	0.50839	2.87863	2.15585	3.42786	1.44714
														1925	0	0	0.363	0	2.317		980.271	0.1296	2.2037	0.5037	5.7815	3.863	0.2741	0	1.5481	0	0		1925	1.73548	1.08394	4.50454	2.86093	4.08711	1.78539	3.5583	0.35413	2.43262	2.37727	3.39496	1.43035
														1925.76	0	0	0	0.133	4		990.417	0.3444	0	0.7963	5.0741	4.3704	0.5222	0	1.4704	0	0.8		1925.76	1.67763	1.08734	4.54401	2.95349	3.98094	1.45259	3.27949	0.29583	2.04242	2.49955	3.34279	1.42128
														1926.52	0	0	0	1.029	4.429		1000	0	1.7741	1.2481	5.3074	0.737	0.3815	0.1444	0.4259	0	1.8259		1926.52	1.61978	1.33076	4.51225	3.11819	3.87976	1.40721	3.11139	0.1917	1.75907	2.46642	3.28539	1.45939
														1927.27	1.062	0	0	1.758	5.608		1010.15	0	0	2.2296	5.837	1.6407	1.0222	1.2185	1.7519	0	0		1927.27	1.38838	1.94555	4.27949	3.12954	3.46711	1.41289	2.9848	0.07849	1.70871	2.38067	3.24705	1.23639
														1928.03	1.062	0	0	0.667	7.967		1020.29	0	0.0444	0.9926	3.2778	2.4444	0.9519	1.1593	2.3407	0	0.7074		1928.03	1.67763	2.70508	4.03221	3.06965	3.14837	1.38907	3.06692	0.06987	1.99614	2.0735	3.22981	1.08734
														1928.79	0	0	0	0.162	8.917		1020.86	0	0	1.1222	3.3519	1.7111	0.0407	0.2481	1.1407	0	0.5222		1928.79	1.38838	3.00998	3.79583	3.06579	2.95009	1.15721	3.05989	0.09664	2.43262	1.54605	3.20758	1.21506
														1929.55	0	0	0	1.138	9.688		1021.42	0	0	1.437	4.037	3.0407	0.9074	0.0037	1.7889	0	0		1929.55	1.33054	2.70939	3.75544	3	2.84891	0.94578	2.78471	0.15495	2.83485	1.15812	3.26792	1.29877
																					1021.98	0	0.0407	0.4259	4.9519	2.3	0.6296	0.3	1.0185	0	0
																					1022.55	0	0	0.7741	3.2333	2.8148	1.3	0	0.1963	0	0
																					1023.11	0	0	1.8296	2.9815	2.7	0.6259	0	1.1444	0	0
																					1023.67	0.0074	0.563	1.1815	2.3593	3.2519	0	0	1.2333	0	0.0259
																					1024.24	0.2074	0.0407	0.6815	2.0778	2.2926	0.563	0.7074	1.5704	0	0.8667
																					1024.8	0	0	1.5111	2.4481	0.8556	0.0704	0.3333	1.0667	0	0.1593
																					1025.37	0	0	1.4074	3.0481	0.6704	0.537	0.137	2.1667	0	0.2333
																					1025.93	0	0	0.8481	3.6815	2.9889	0.2963	0	1.3593	0	0.1778
																					1026.49	0	0	2.1185	4.6407	2.6	0.8407	0	0.4407	0	0.6333
																					1027.06	0	0.2074	2.7667	5.4519	2.2963	1.1704	0	1.1074	0	0
																					1027.62	0	0.4148	0.4111	5.6259	2.4296	2.7037	0	1.2593	0	0
																					1028.18	0	0	0.5889	4.7037	3.4222	1.3667	1.0852	0.7481	0	0
																					1028.75	0	0.0815	1.2852	4.5333	2.2444	1.2259	0.3741	0.837	0.0407	0
																					1029.31	0	0.4926	1.0481	5.6111	2.8444	1.2333	0.537	-0.0556	0.0296	0.5704
																					1029.88	0	0.8407	0	7.2815	1.6852	2.0222	1.4704	0.6852	0

## Sheet: Extended Data Fig2f-h
	eFig2f			eFig2g			eFig2h
	BV Size			#N of DCX+ contacting BV			DCX+ Density (w/o BV)			DCX+ Density (w BV)
	Term	7 months		Term	7 months		Term	7 months		Term	7 months
	11212	15585.3		86	5		2184.39	367.038		1305.31	295.998
	846.3	25201.6		0	19		1651.61	224.959		2583.97	35.5198
	455.03	8481.63		0	5		2450.78	355.198		2424.14	47.3597
	182.157	610.681		0	2		2397.5	426.237		1731.53	11.8399
	3202.08	648.229		16	1		2610.61	224.959			71.0396
	1209.48	810.203		3	1		1411.86	153.919			59.1996
	3793.58	98452.5		10	11		2743.81	1456.31			59.1996
	2965.68	41824.8		33	21		4368.78				47.3597
	747.433	992.807		5	15		1465.14				23.6798
	211.938	785.878		0	0		1545.06				11.8399
	5804.01	152.826		43	0		2317.59				35.5198
	3973.96	172.172		6	2		2104.47
	8171.96	5421.83		23	5		2930.28
	7255.91	1381.62		103	8		2211.03
	5195.78	1641.13		36	8
	1038.32	2298.57		4	8
	4664.33	16633.8		17	2
	928.985	21983.2		5	2
	16931.7	9885.11		130	4
	21979.9	1006.03		79	1
	1508.31	1381.99		6	0
	10050.5	2537.92		40	7
	29044.1	1148.72		155	1
	1442.98	19625.2		21	3
	41427.2	35278.6		72	4
	32495	47917.7		90	7
	35580.3	133634		23	16
	76642.6	175288		163	34
	5582.04	7696.94		21	7
	7291.2	13538.5		44	3
	55287.5	27683.4		324	0
	46991.4			85
