# Supplementary material for: An expanded subventricular zone supports postnatal cortical interneuron migration in gyrencephalic brains
Source: Nat Neurosci. 2025 Jul 14;28(8):1598–609. doi: 10.1038/s41593-025-01987-2 (PMC12321571; doi:10.1038/s41593-025-01987-2)
Supplement: Supplementary file 26 — Statistical source data. [file 41593_2025_1987_MOESM26_ESM.xlsx]

## Sheet: Extended Data Fig6e
	P0-2				P16				P28
	OV	A-Arc	P-Arc		OV	A-Arc	P-Arc		OV	A-Arc	P-Arc
	3.586	2.857	3.275		5.014	2.745	2.656		1.649	1.637	1.419
	2.272	2.664	2.867		4.063	2.394	2.599		1.839	1.558	1.482
	5.527	2.005	2.668		3.233	1.831	2.861		2.001	1.601	1.458
	3.554	2.854	2.5715			2.23	3.123			1.86	1.434
		2.284	2.554			2.195	2.647			2.496
		2.657	2.553			2.311	2.116			2.42
		3.122	2.457
		2.827	2.316
	Two-tailed t test (p-value)				Two-tailed t test (p-value)				Two-tailed t test (p-value)
	OV, P16 vs P28: **p-value = 0.0043				A-Arc, P0-2 vs P28: *p-value = 0.0123				P-Arc, P0-2, P16 vs 5 months : **** p-value < 0.0001

## Sheet: Extended Data Fig3g
	Piglet E89					Piglet E100					Piglet P0								Piglet P16								Piglet P28								Piglet 5 months
	Distance from LV (um)	n=1	n=2	n=3		Distance from LV (um)	n=1	n=2	n=3		Distance from LV (um)	n=1	n=2	n=3	n=4	n=5	n=6		Distance from LV (um)	n=1	n=2	n=3	n=4	n=5	n=6		Distance from LV (um)	n=1	n=2	n=3	n=4	n=5	n=6		Distance from LV (um)	n=1	n=2	n=3	n=4	n=5	n=6
	0	41.993	51.7535	30.662		0	131.408	153.155	157.535		0	83.585	93.613	97.338	156.606	104.782	194.479		0	122.718	79.028	86.5	81.782	42.592	28.662		0	70.338	191.472	209.07	221.838	215.81	161.38		0	25	151.833	1.422	0	0	55
	50.577	71.3873	72.5916	84.8732		50.577	55.085	48.951	71.127		50.577	124.148	107.528	100.93	94.592	101.627	114.542		50.577	142.352	110.556	122.746	93.049	91.077	124.014		50.577	219.641	180.93	127.331	77.563	135.324	119.535		50.577	22.5	42.48	23.275	83.167	142.5	32.5
	100.399	66.8803	71.8028	62.2183		100.399	58.261	41.62	62.57		100.399	70.275	122.746	123.57	137.113	107.141	104.718		100.399	147.746	129.394	110.415	104.62	86.993	93.958		100.399	82.176	136.218	56.345	60.704	73.944	100.204		100.399	0	25.559	17.225	19.843	10	5
	150.221	41.3803	37.8803	48.4366		150.221	33.254	64.169	82.789		150.221	104.423	111.704	119.775	117.592	96.585	93.873		150.221	149.606	116.183	103.754	89.401	90.479	108.239		150.221	25.296	156.824	43.486	26.944	51.366	58		150.221	0	0.216	3.588	12.863	0	5
	200.798	65.1338	68.7324	55.1761		200.798	50.197	82.859	75.542		200.798	88.782	79.373	105.085	103.606	104.627	122.972		200.798	107.62	125.634	102.803	117.648	136.493	70.697		200.798	32.613	99.676	50.099	26.43	40.803	29.232		200.798	10	3.804	17.02	4.618	0	22.5
	250.62	54.4577	39.2113	46.3451		250.62	60.852	53.197	77.81		250.62	86	86.606	114.965	99.021	101.331	83.908		250.62	132.444	86.894	81.077	135.444	123.296	65.831		250.62	119.324	155.817	107.394	30.176	38.908	58.451		250.62	2.5	2.578	3.627	13.52	12.5	0
	301.197	29.4859	44.0915	37.507		301.197	65.775	62.521	75.775		301.197	83.845	72.697	76.479	83.915	117.972	93.035		301.197	114.824	112.254	104.944	132.908	162.042	99.958		301.197	153.465	127.831	67.063	24.437	39.106	39.056		301.197	12.5	1.578	1.069	13.608	7.5	0
	350.264	26.338	44.1761	39.993		350.264	30.134	55.88	62.768		350.264	69.225	75.085	91.866	60.887	92.394	75.739		350.264	109.866	58.423	95.549	145.782	140.423	57.803		350.264	93.43	94.824	85.204	73.761	45.007	38.746		350.264	0	3.5	12.765	13.049	15	0
	400.086	21.1831	36.5423	35.3451		400.086	55.099	39.092	59.937		400.086	85.5	104.352	92.697	100.493	98.704	72.225		400.086	44.93	80.232	70.007	34.845	151.218	20.563		400.086	113.873	86.676	66.092	89.739	32.951	56.049		400.086	0	0	0.343	43.147	22.5	7.5
	450.663	26.7113	16.507	41.7958		450.663	45.655	55.373	59.458		450.663	89.472	88.254	102.056	89.07	93.359	98.289		450.663	54.246	65.944	49.31	20.796	47.134	58.155		450.663	25.423	86.739	25.12	59.901	47.641	22.81		450.663	0	0.971	0	14.127	10	0
	500.485	6.831	21.3028	22.6831		500.485	49.5	13.317	83.69		500.485	88.366	33.437	71.063	89.676	75.479	61.796		500.485	91.521	58.958	57.993	79.718	94.894	113.993		500.485	35.437	78.085	8.648	57.915	33.338	46.366		500.485	5	0	0	4.167	0	0
	550.307	29.3169	27.0211	14.9859		550.307	11.746	55.141	70		550.307	113.634	38.627	85.704	97.31	64.768	88.556		550.307	77.93	33.014	68.57	168.148	136.556	149.19		550.307	73.099	13.169	38.831	20.613	31.303	32.373		550.307	0	11.294	7.696	13.588	2.5	0
	600.13	35.1549	10.0634	22.0634		600.13	26.035	49.901	30.028		600.13	140.704	80.704	130.725	101.958	38.232	39.873		600.13	76.493	42.394	70.338	82.831	84.289	154.62		600.13	78.373	15.528	3.239	46.796	14.824	23.268		600.13	2.5	6.775	0	3.706	2.5	5
	650.707	19.7746	20.5352	19.3028		600.884	23.507	52.225	29.31		600.884	142.359	82.782	126.908	101.951	35.549	39.986		600.884	71.831	42.57	72.577	86.077	88.289	152.444		600.884	72.754	17.134	2.754	43.789	15.19	24.056		600.884	0	6.765	0	7.196	2.5	5
	700.529	24.3803	9.3169	28.5211		650.707	48.472	47.69	43.162		650.707	51.317	56.993	115.782	60.859	37.218	31.57		650.707	96.394	57.035	72.901	111.915	88.93	103.711		650.707	21.394	1.465	0	28.085	24.19	18.113		650.707	2.5	11.873	0	4.971	0	0
	750.351	34.6408	53.9437	50.7183		700.529	45.965	14.972	63.465		700.529	61.31	14.444	79.176	51.366	53.085	49.289		700.529	86.887	30.986	70.359	99.62	48.415	117.986		700.529	0	0	0	1.268	9.014	54.669		700.529	0	0.598	0	7.127	0	5
	800.173	11.6056	20.2394	28.4014		750.351	55.746	31.901	24.908		750.351	30.683	46.401	44.338	31.577	49.993	39.972		750.351	41.437	118.162	27.535	162.465	185.894	131.289		750.351	0	0	0	0	6.535	49.845		750.351	5	0	8.578	4.029	0	0
	850.75	33.9366	62.838	22.838		800.173	13.746	14.507	45.648		800.173	25.275	32.514	26	24.345	37.613	12.592		800.173	23.204	87.38	28.592	22.204	148.028	158.444		800.173	0	0	0	0	20.549	25.62		800.173	2.5	3.529	2.265	4.637	0	2.5
	900.572	26.7958	37.3944	25.0775		850.75	15.669	13.211	37.606		850.75	39.775	26.873	33.021	99.789	57.479	49.577		850.75	12.268	4.514	0.373	102.268	108.451	81.789		850.75	0	0	0	0	0	9.577		850.75	0	6.529	0	5.373	7.5	2.5
	950.394	9.0211	26.9648	24.0563		900.572	0.528	36.268	46.718		900.572	32.056	19.739	49.838	55.852	24.183	35.338		900.572	0	1.141	1.599	0.38	26.585	35.373		900.572	0	0	0	0	0	0.049		900.572	0	0	3.618	7.304	0	0
	990.403	18.2183	24.5	19.6831		950.394	0.451	7.761	66.746		950.394	60.972	35.824	35.761	32.021	76.908	52.373		950.394	0	0.965	22.324	0	5.127	6.141		950.394	0	0	0	0	0	0		950.394	0	2.588	0	1.52	0	0
	1010.03	32.5845	15.1901	24.5423		990.403	1.894	6.049	62.345		1010.03	48.218	84.254	94.465	86.556	60.275	33.62		1010.03	2.141	0	3.542	0	8.056	0.042		1010.03	0	0	0	0	0	0		1010.03	0	0	0	0	0	0
	1050.79	15.4577	21.7958	10.0845		1010.03	2.944	2.908	31.387		1050.79	38.092	67.437	69.261	26.669	77.613	72.254		1050.79	1.169	0	0	0	4.979	0.099		1050.79	0	4.035	0.035	0	0	0		1050.79	0	2.569	0.196	9.745	2.5	2.5
	1100.62	14.2113	11.6549	19		1050.79	0.803	3.775	6.739		1100.62	121.627	38.12	92.627	82.901	72.345	48.915		1100.62	0.542	0	0	0	0	2.704		1100.62	0	0	0	0	0	0		1100.62	0	0	1.167	0	0	2.5
	1150.44	34.3803	4.2958	14.1127		1100.62	0.62	25.141	3.556		1150.44	76.845	71.993	73.296	19.958	80.134	28.69		1150.44	1.113	0	0	0	0	1.063		1150.44	0	0	0	0	0	0		1150.44	0	0.108	0	0	0	2.5
	1200.26	9.8592	9.1408	8.1056		1150.44	30.465	15.479	10.796		1200.26	64.845	76.021	94.458	51.845	35.035	10.437		1200.26	0	0	0	0	0	0		1200.26	0	0	0	0	0	0		1200.26	0	4.059	9.333	0	5	5
	1250.84	15.5986	10.1268	31.3944		1200.26	35.43	30.62	23.352		1250.84	120.028	14.894	53.176	20.718	1.944	1.197		1250.84	0.092	0	0	0	0	0		1250.84	0	0	0	0	0	0		1250.84	0	2.578	2.206	1.892	0	0
	1300.66	14.0634	4.2254	37.6831		1250.84	80.965	0.965	5.099		1300.66	4.662	17.408	9.359	8.542	0.176	12.092		1300.66	0	0	0	0	0	0		1300.66	0	0	0	0	0	0		1300.66	0	8.843	2.873	0	0	0
	1350.48	9.0845	27.2535	47.1408		1300.66	19.317	20.077	13.275		1350.48	35.599	11.944	10.106	8.373	0	9.669		1350.48	0	0	0	0	0	0		1350.48	0	0	0	0	0	0		1350.48	0	4.863	3.441	0	0	0
	1400.3	13.6831	27.2113	72.7817		1350.48	9.19	20.958	0.908		1400.3	39.563	2.845	9.62	0.423	0.07	0.268		1400.3	0	0	0.092	0	0	0		1400.3	0	0	0	0	0	0		1400.3	0	8.882	26.098	0	0	0
	1450.12	3.0634	23.3592	48.7042		1400.3	0	0.092	12.169		1450.12	0.549	0.373	1.211	0.176	5.169	1.704		1450.12	0	0.127	0	0	0	0		1450.12	0	0	0	0	0	0		1450.12	0	0	2.255	0	0	0
	1509.01	26.3873	44.5282	28.007		1450.12	0	0.183	1.93		1509.01	14.782	1.824	0.049	0.049	0	8.077		1509.01	0	0	0	0	0	0		1509.01	0	0	0	0	0	0		1509.01	0	1.833	0	0	0	0
						1509.01	0	0.796	15.528

## Sheet: Extended Data Fig3h
		Tier1						Two-tailed t test (p-value)			Tier2-3						Two-tailed t test (p-value)
	E89	440.095	460.477	510.299						E89	680.147	680.147	560.121
	E100	370.646	430.282	480.104						E100	559.366	609.943	620.511				E89-E100: **p-value (0.0024)
	P0	680.147	800.173	800.173	720.91	800.173	660.52	E89-E100: ***p-value (0.0002)		P0	440.095	350.264	390.273	519.358	450.663	409.9	P0-P28. ***p-value (0.0008)
	P16	420.468	420.468	420.468	440.095	450.663	370.646	P0-P16 ****p-valule <0.0001		P16	459.722	459.722	509.544	430.282	479.349	499.731
	P28	100.399	80.017	90.586	80.017	110.967	90.586	P16-P28 ****p-valule <0.0001		P28	579.748	560.121	609.943	600.129

## Sheet: Extended Data Fig3j-i
	eFig3j.				eFig3k.				eFig3i.
	BV size				#n of DCX+ contacting BV				DCX+ Density (w/o BV)		DCX+ Density (w BV)
	Piglet P0	Piglet P28	Piglet 5 months		Piglet P0	Piglet P28	Piglet 5 months		Piglet P0	Piglet 5 months	Piglet P0	Piglet 5 months
	21443.9	4121.93	61427		49	31	25		2184.39	367.038	1305.31	295.998
	6687.6	299.267	22992.1		7	19	3		1651.61	224.959	2583.97	35.5198
	31809.6	14618.6	393.214		97	30	0		2450.78	355.198	2424.14	47.3597
	6928.36	37557.4	1259.38		19	36	0		2397.5	426.237	1731.53	11.8399
	4237.7	6979.99	329.863		91	19	0		2610.61	224.959		71.0396
	234.846	15655.6	1606.03		9	13	4		1411.86	153.919		59.1996
	80.69	3209.87	1605.99		5	123	0		2743.81	1456.31		59.1996
	351.595	3800.54	4626.1		9	6	1		4368.78			47.3597
	97.636		1625.07		17		6		1465.14			23.6798
	703.759		1885.84		13		5		1545.06			11.8399
	254.796		8586.04		65		5		2317.59			35.5198
	406.142		10104.2		6		4		2104.47
	317.22		699.505				0		2930.28
	126.113		368.509				2		2211.03
	801.399		869.417				1
	625.564		2654.59				3		Two-tailed t test (p-value)
	254.812								P0 vs P5 months (w/o BV) and (w BV): ****p-value < 0.0001
					Two-tailed t test (p-value)
					P28 vs 5 months : **p-value = 0.0031
