# Supplementary material for: An expanded subventricular zone supports postnatal cortical interneuron migration in gyrencephalic brains
Source: Nat Neurosci. 2025 Jul 14;28(8):1598–609. doi: 10.1038/s41593-025-01987-2 (PMC12321571; doi:10.1038/s41593-025-01987-2)
Supplement: Supplementary file 27 — Statistical source data. [file 41593_2025_1987_MOESM27_ESM.xlsx]

## Sheet: Extended Data Fig6e
	P0 Piglet Arc
	NKX2.1	LHX6	PROX1	COUPTF2	SP8	SCGN	PAX6	TSHZ1	MEIS2	FOXP2	GSH2	EMX1
	4.34783	2.68456	0	4.6875	26.5625	65.0486	9.52381	5.45455	4.7138	6.06061	2.1875	0.454545
	3.8961	2.43902	0	4.83871	25.2688	59.6491	13.913	7.62712	9.35252	11.5108	9.62963	0
	6.42857	0.847458	0	8.82353	58.8235	64.3137	25.7936	8.54701	1.42857	8.57143	3.78788	0
	2.77778	3.75	1.04712	6.48536	63.5983	17.2775	17.4603	6.81818	0.877193	4.38596	8.60927
	3.37079	6.45161	1.63044	9.64467	13.7056	35.8696	51.5625		3.86473	11.5942	14.1975
	2.5	1.96078	1.3245	5	9	11.2583			3.41463	7.31707	8.21918
	0	1.86916	31.5556	1.33333	24	33.3333			3.92157	7.84314
	0	3.26087	31.8518	12.1387	29.4798	8.14815			5.95745	13.617
	2.40964	4.44444	9.13978	21.0145	36.9565	12.3656
	3.8961	7.14286	18.543	13	35	19.2053
	0	5.66038	6.16438	3.5533	73.0964	19.1781
	7.40741	6.52174	9.375	0.526316	84.7368	8.85417
	2.7027	3.22581	7.7551	6.72269	35.2941	8.16327
	4.34783	4.41176	10.7692	6.16438	33.5617	10.2564
	12	2.89855	8.22785	13.3333	3.33333	16.4557
	0	2.63158	5.78512	6.71642	20.1492	11.5702
	1.21951	5.88235	4.31655	9.86842	30.2632	38.4892
	0	13.6364	7.14286	52.9801	41.7219	35.2041
	0	3.44828		35.7798	12.844
		3.44828		24.5902	22.1312
		1.26582		9.32203	22.0339
		0.909091		9.09091	40
		0		7.58621	46.2069
				7.31707	46.3415
				10.5882	23.5294
				14.8148	20.9876
				37.9562	56.2044
				34.0425	54.6099
				14.5455	23.6364
				11.5108	18.705
				7.1066	73.6041
				5.59441	63.6364
				8	20.8

## Sheet: Extended Data Fig6g
	A-Arc							P-Arc
	NKX2.1	LHX6	PROX1	COUPTF2	SCGN	SP8		NKX2.1	LHX6	PROX1	COUPTF2	SCGN	SP8
	4.34783	2.68456	0	4.6875	65.0486	26.5625		2.40964	6.52174	31.5556	6.71642	33.3333	20.1492
	3.8961	2.43902	0	4.83871	59.6491	25.2688		3.8961	3.22581	31.8518	9.86842	8.14815	30.2632
	6.42857	0.847458	0	8.82353	64.3137	58.8235		0	4.41176	9.13978	52.9801	12.3656	41.7219
	2.77778	3.75	1.04712	6.48536	17.2775	63.5983		7.40741	2.89855	18.5431	35.7798	19.2053	12.844
	3.37079	6.45161	1.63044	9.64467	35.8696	13.7056		2.7027	2.63158	6.16438	24.5902	19.1781	22.1312
	2.5	1.96078	1.3245	5	11.2583	9		4.34783	5.88235	9.375	9.32203	8.85417	22.0339
	0	1.86916		1.33333		24		12	13.6364	7.7551	9.09091	8.16327	40
	0	3.26087		12.1387		29.4798		0	3.44828	10.7692	7.58621	10.2564	46.2069
		4.44444		21.0145		36.9565		1.21951	3.44828	8.22785	7.31707	16.4557	46.3415
		7.14286		13		35		0	1.26582	5.78512	10.5882	11.5702	23.5294
		5.66038		3.5533		73.0964		0	0.909091	4.31655	14.8148	38.4892	20.9876
				0.526316		84.7368			0	7.14286	37.9562	35.2041	56.2044
				6.72269		35.2941					34.0425		54.6099
				6.16438		33.5617					14.5455		23.6364
				13.3333		3.33333					11.5108		18.705
											7.1066		73.6041
											5.59441		63.6364
											8		20.8
