# Supplementary material for: An expanded subventricular zone supports postnatal cortical interneuron migration in gyrencephalic brains
Source: Nat Neurosci. 2025 Jul 14;28(8):1598–609. doi: 10.1038/s41593-025-01987-2 (PMC12321571; doi:10.1038/s41593-025-01987-2)
Supplement: Supplementary file 28 — Statistical source data. [file 41593_2025_1987_MOESM28_ESM.xlsx]

## Sheet: Extended Data Fig.9i
	15 years-old Human Cingulate Cortex										25 years-old Human Superior Temporal Gyrus										25 years-old Human Occipital Cortex
	Layer 2-3					Layer 4-6					Layer 2-3					Layer 4-6					Layer 2-3					Layer 4-6
	PV	SST	VIP	CALB2		PV	SST	VIP	CALB2		PV	SST	VIP	CALB2		PV	SST	VIP	CALB2		PV	SST	VIP	CALB2		PV	SST	VIP	CALB2
	53.0964	2.25942	159.854	68.9124		25.4185	5.0837	165.503	7.90798		14.7994	2.95988	35.5186	80.2095		106.556	0	121.355	5.0837		38.4784	41.4383	26.6389	66.5973		50.318	121.355	33.2987	59.9376
	54.2262	6.77827	163.808	49.7073		28.2428	13.5565	138.39	5.64856		44.3982	0	65.1174	81.9041		23.679	2.95988	79.9167	33.8914		59.1976	62.1575	66.5973	79.9168		56.2377	76.9569	39.9584	33.2987
	49.1425	3.38914	144.038	75.1258		93.2012	9.60255	139.519	20.3348		41.4383	5.91976	269.349	64.3936		14.7994	2.95988	127.275	20.3348		62.1575	76.9569	33.2987	46.6181		32.5587	53.2778	73.257	39.9584
	33.3265	5.0837	170.587	52.5316		40.6696	9.03769	137.825	9.60255		56.2377	0	47.3581	44.6236		35.5186	5.91976	79.9167	0		50.318	62.1575	53.2778	33.2987		88.7964	115.435	66.5973	26.6389
	32.7616	1.69457	135.565	33.8914		37.2805	14.1214	129.917	16.9457		23.679	0	147.994	56.4856		71.0371	0	168.713	0		76.9569	88.7964	79.9168	86.5765		88.7964	112.475	66.5973	46.6181
	44.0588	3.95399	160.419	48.0127		36.7156	11.862	150.816	13.5565		8.87964	0	73.997	63.2638		20.7192	11.8395	32.5587	0		23.679	44.3982	53.2778	133.195		97.676	109.516	46.6181	26.6389
	58.1801	6.21341	129.917	62.1341		39.5399	17.5105		8.47284			5.0837		53.6613		20.7192	0	94.7161	0		26.6389	38.4784	46.6181	79.9168		29.5988	44.3982	46.6181	13.3195
	44.6236	6.21341	123.139	89.2472		35.5859	12.4268					5.0837		21.4645			3.95399		0		23.679	38.4784	39.9584	59.9376		50.318	106.556	53.2778	26.6389
	51.4019	9.60255	119.185	86.9878		24.2888	4.51885					0		46.3182			3.95399		0		66.5973	86.5765	79.9168	133.195		93.2362	153.174	39.9584	26.6389
	48.0127	6.21341	93.7661	76.8204		40.6696	7.90798					2.82428		49.7073			8.47284		0		79.9168	99.8959	153.174	79.9168		113.215	119.875	46.6181	19.9792
				75.1258		37.8453	2.82428					5.64856					10.1674		0				86.5765	119.875				33.2987	19.9792
						41.7993	3.95399					0					6.77827						53.2778	66.5973				19.9792	13.3195
							3.95399					0					8.47284						46.6181	39.9584
												5.64856					2.82428
	Two-tailed unpaired t-test											6.77827					3.95399				Two-tailed unpaired t-test
	VIP vs PV, SST, CALB2: ****p-value < 0.0001					VIP vs PV, SST, CALB2: ****p-value < 0.0001						5.0837					3.95399									SST vs VIP, CR: ****p-value < 0.0001
	CR vs SST: ****p-value < 0.0001																5.64856
																	9.03769
																	3.95399
											Two-tailed unpaired t-test
											VIP vs SST: ****p-value < 0.0001					VIP vs SST, CR: ****p-value < 0.0001
