# Supplementary material for: An expanded subventricular zone supports postnatal cortical interneuron migration in gyrencephalic brains
Source: Nat Neurosci. 2025 Jul 14;28(8):1598–609. doi: 10.1038/s41593-025-01987-2 (PMC12321571; doi:10.1038/s41593-025-01987-2)
Supplement: Supplementary file 29 — Statistical source data. [file 41593_2025_1987_MOESM29_ESM.xlsx]

## Sheet: Extended Data Fig.10g
	Adult Pig Cingulate Cortex										Adult Pig Temporal Cortex										Adult Pig Occipital Cortex
	Layer 2-3					Layer 4-6					Layer 2-3					Layer 4-6					Layer 2-3					Layer 4-6
	PV	SST	VIP	CALB2		PV	SST	VIP	CALB2		PV	SST	VIP	CALB2		PV	SST	VIP	CALB2		PV	SST	VIP	CALB2		PV	SST	VIP	CALB2
	19.9792	33.2987	253.07	33.2987		53.2778	93.2362	106.556	6.65973		0	13.3195	179.813	59.9376		33.2987	13.3195	46.6181	53.2778		26.6389	39.9584	99.8959	26.6389		26.6389	39.9584	66.5973	26.6389
	39.9584	26.6389	259.729	19.9792		46.6181	39.9584	79.9167	6.65973		13.3195	6.65973	159.833	26.6389		19.9792	46.6181	46.6181	0		26.6389	46.6181	99.8959	33.2987		8.33333	46.6181	20.8333	133.195
	6.65973	6.65973	279.709	39.9584		53.2778	46.6181	73.257	13.3195		19.9792	6.65973	206.452	26.6389		19.9792	26.6389	59.9376	6.65973		19.9792	26.6389	86.5765	13.3195		10	66.5973	10	93.2362
	6.65973	39.9584	233.09	33.2987		39.9584	33.2987	73.257	26.6389		13.3195	19.9792	139.854	33.2987		33.2987	13.3195	39.9584	19.9792		19.9792	53.2778	46.6181	59.9376		10.3448	79.9167	16.092	46.6181
	0	13.3195	246.41	26.6389		46.6181	19.9792	79.9167	6.65973		26.6389	6.65973	86.5765	19.9792		26.6389	6.65973	46.6181	59.9376		26.6389	53.2778	133.195	33.2987		8.57143	19.9792	18.5714	6.65973
	33.2987	46.6181	226.431	26.6389		33.2987	46.6181	79.9167	26.6389		13.3195	0	73.257	33.2987		19.9792	39.9584	59.9376	59.9376		33.2987	26.6389	79.9167	19.9792		6.66667	46.6181	10	93.2362
	26.6389	19.9792	306.348	26.6389							13.3195	13.3195	106.556	53.2778			26.6389	33.2987	0		19.9792	19.9792	86.5765	33.2987		20.5128	59.9376	17.9487	13.3195
	6.65973		239.75								6.65973	13.3195	86.5765	59.9376			53.2778		6.65973		39.9584	13.3195	19.9792	19.9792		6.66667	79.9167	26.6667	33.2987
											23.6798	13.3195		59.9376			53.2778		13.3195		33.2987	66.5973	59.9376	33.2987		33.3333		37.5
	Two-tailed unpaired t-test										11.8399	0	272.318	46.6181			26.6389		26.6389		13.3195	53.2778		0
	VIP vs PV, SST, CALB2: ****p-value < 0.0001					VIP vs PV: ***p-value = 0.0001					0		142.079									39.9584		26.6389
						VIP vs SST: *p-value = 0.0108																66.5973		66.5973
						VIP vs CALB2: ****p-value < 0.0001					Two-tailed unpaired t-test											66.5973		46.6181
											VIP vs PV, SST, CALB2: ****p-value < 0.0001					VIP vs PV: ***p-value = 0.0007						66.5973		59.9376
											CALB2 vs PV, SST: ****p-value < 0.0001					VIP vs SST: *p-value = 0.0318						46.6181		6.65973
																VIP vs SST: *p-value = 0.0331
																					Two-tailed unpaired t-test
																					VIP vs PV: ****p-value < 0.0001					SST vs PV: ***p-value = 0.0007
																					VIP vs SST: **p-value = 0.0010					SST vs VIP: **p-value = 0.0057
																					VIP vs CALB2: ****p-value < 0.0001
